# Supplementary material for: Identification of key genes and signaling pathways associated with acute pancreatitis and acute lung injury by bioinformatics analysis
Source: PLoS One. 2026 May 22;21(5):e0350013. doi: 10.1371/journal.pone.0350013 (PMC13196925; doi:10.1371/journal.pone.0350013)
Supplement: S1 File — Analysis results of DEGs in GSE244335. (CSV) [file pone.0350013.s001.csv]

	logFC	AveExpr	t	P.Value	adj.P.Val	B	significance
Saa3	8.13117852535019	5.32242031294275	44.4990568760991	1.96769133666827e-10	3.35806203515808e-06	12.9979849469321	Up
Fcgr4	5.35727267764683	3.81195506812373	33.9558741472193	1.50899599749952e-09	1.28762628466634e-05	11.861992520217	Up
Ccl7	5.05303627614028	3.68476083971662	30.1252268041191	3.71116001629321e-09	2.11115522793533e-05	11.2627045044483	Up
Mmp8	6.31158538953949	3.80442297796292	27.9929397012782	6.43969054530813e-09	2.1428296370521e-05	10.86736106018	Up
S100a8	6.61143457959017	6.9933941990099	27.4053090741786	7.55064792627007e-09	2.1428296370521e-05	10.7493345834701	Up
Il1rn	4.05922772582071	2.83404604678926	26.8165533620177	8.88610105841134e-09	2.1428296370521e-05	10.6268128144075	Up
Msr1	4.26031782799549	2.66926043554777	26.4779591666778	9.77417157445096e-09	2.1428296370521e-05	10.5543386873322	Up
Ccl2	4.82885032405816	3.07551819821946	26.2667318946708	1.0378890141387e-08	2.1428296370521e-05	10.5083605662876	Up
Serpina3m	4.84845586288432	2.96098436729262	25.9120347256336	1.14920035065187e-08	2.1428296370521e-05	10.4297974978497	Up
Lcn2	5.92023040499367	7.60796421746743	25.5162136256207	1.28966418837975e-08	2.1428296370521e-05	10.3400683178852	Up
Siglece	4.26472273638877	4.13331140413076	25.2837204201812	1.3811746166397e-08	2.1428296370521e-05	10.2863259549442	Up
Fpr1	5.51105360165755	4.19339928852362	24.6260485349172	1.68244570754496e-08	2.39271820374686e-05	10.1299951638801	Up
S100a9	6.25518105279169	8.24084282137344	22.7173373917767	3.07558173380389e-08	3.80484542826397e-05	9.63739272634342	Up
Mmp9	5.08034060922229	3.84232146000941	22.67252198597	3.12128419053648e-08	3.80484542826397e-05	9.62507990391116	Up
Trem3	4.26456425444993	2.97136486192749	22.293512486652	3.54004197985097e-08	4.02762376187577e-05	9.51948673579328	Up
Fkbp5	3.64688640946946	2.91431228847281	21.8606304744127	4.09800663103771e-08	4.28428622424371e-05	9.39560589330174	Up
Asprv1	4.53063527130342	3.2618575500461	21.7420695505838	4.26771743889271e-08	4.28428622424371e-05	9.36105001725707	Up
Fpr2	4.64924755314991	4.73252325375847	21.2112113052725	5.13174793663247e-08	4.80137813921053e-05	9.2029161301112	Up
Sema7a	3.95759431861973	5.94680714816977	21.0954244540162	5.34549306486582e-08	4.80137813921053e-05	9.16766780946662	Up
Il1r2	5.24459929088033	3.03548051156127	20.4096735560363	6.83790746845701e-08	5.83478644283437e-05	8.95312369273208	Up
Olfm4	2.8435952270445	1.52743833447872	19.4759780680198	9.68843555145132e-08	7.56461567650096e-05	8.6442281820512	Up
Trem6l	2.93734454407502	2.05283732850784	19.4507679204934	9.78219022866985e-08	7.56461567650096e-05	8.63560576441653	Up
Cxcl13	4.69879467412422	4.40785556133861	19.3429483203913	1.01948998335592e-07	7.56461567650096e-05	8.5985560970736	Up
F10	3.01621098596608	2.74296181082595	19.2194501948704	1.06919887422642e-07	7.6028949948117e-05	8.55577145788519	Up
Emilin2	3.43694129223864	2.741104755519	18.7355800490092	1.2921672597447e-07	8.76064671302513e-05	8.38448319073746	Up
Marco	3.56031273831007	2.97246703141157	18.6540644392362	1.33468190869948e-07	8.76064671302513e-05	8.35504075911338	Up
Il1b	4.37344047463861	4.35601393278511	18.5325176928266	1.4010419621038e-07	8.85562300935683e-05	8.31081862744319	Up
Pira12	3.95266588900887	2.10164801727139	18.3599719521016	1.50174391436848e-07	9.15312915807591e-05	8.24737364814422	Up
Pla2g7	3.5534208760204	4.25334250515911	18.1626684015922	1.62705153299531e-07	9.57491774555105e-05	8.1738490798649	Up
Itgam	3.70500026946448	3.68518225382893	17.8978245325253	1.81424577982253e-07	0.000103206394928171	8.07348387314996	Up
Cd300a	2.72422438600506	2.62476206736195	17.5062186459319	2.13732976033534e-07	0.000114419060663042	7.92146793670655	Up
Ly6a2	3.84285384541295	2.54157883016338	17.4957760944506	2.14679359337094e-07	0.000114419060663042	7.91735394319304	Up
Cxcr2	4.13500698846936	3.12582783370098	17.4246930275477	2.21248623103269e-07	0.000114419060663042	7.88926511585043	Up
Zbp1	3.60404528473338	3.25230507151282	17.1743723773556	2.46256899944551e-07	0.000121895873418158	7.78916134316158	Up
Oas3	3.46667377242657	2.24590602389814	17.1394652826038	2.49991536952744e-07	0.000121895873418158	7.77505305654763	Up
Pilra	3.7782517875904	3.03497038562967	16.9703921527972	2.69009671006522e-07	0.000127525529038814	7.70619556098792	Up
Mmp25	2.63648161290454	1.86842078456885	16.9065498817061	2.76611676995789e-07	0.00012758526701649	7.67996693477542	Up
Adamts4	2.80775736989685	1.77809907065996	16.7878197255546	2.91403406146841e-07	0.00012976898411741	7.63085209950308	Up
Fyb1	2.83603806497393	3.24788252505172	16.6956130196377	3.03508005900369e-07	0.00012976898411741	7.59240444953627	Up
Fcgr1	3.26938607924106	2.68587998704344	16.5861713451864	3.18618238895072e-07	0.00012976898411741	7.54642064684689	Up
Retnlg	5.11236499829067	5.61346965871884	16.5575424074707	3.22709835998756e-07	0.00012976898411741	7.53432856993514	Up
Sele	3.95560196485853	2.47644002411942	16.5066934158968	3.30124175963891e-07	0.00012976898411741	7.51278637009803	Up
Akr1c14	3.35697628396326	5.52180235645231	16.491909272909	3.32315810729478e-07	0.00012976898411741	7.5065074064009	Up
Tarm1	3.08155846509035	1.7466662446766	16.4767926520066	3.34573731464084e-07	0.00012976898411741	7.50007992321712	Up
Serpina3n	4.96157369795895	7.21845122220043	16.3224527897078	3.58645478882745e-07	0.000136014305391398	7.43402974189399	Up
Pla1a	3.62877319429539	2.59821765486859	16.2016678309097	3.78851210127178e-07	0.000138503948374027	7.38179265276593	Up
Cyp1a1	-5.07171309992223	3.47572646290034	-16.1867094964463	3.81441789146798e-07	0.000138503948374027	7.37528971055459	Down
Aoah	2.61238760339365	1.67170680849274	15.8493697539349	4.45524553300353e-07	0.000154796152462067	7.2266255931412	Up
H2-Ob	-2.60878039128222	2.07441408182348	-15.8301587630517	4.49524425919649e-07	0.000154796152462067	7.21804197480932	Down
Tnf	2.88287639631584	2.29168813087046	15.8111502817773	4.53522068622019e-07	0.000154796152462067	7.20953621450249	Up
Pilrb1	2.41950552480067	2.57015517474927	15.7316024801381	4.70692637622126e-07	0.00015750667752273	7.17380398331988	Up
Serpina3f	4.60208648373003	3.15258472255225	15.5944858053183	5.02040145662592e-07	0.000164765713959188	7.11168927445547	Up
Gm39822	2.58575112807601	2.1360379050652	15.4693059513178	5.32728555440162e-07	0.000168980015346304	7.05439665198298	Up
Ly6c2	4.03081026481072	3.69240652246508	15.4616061516124	5.3468421590885e-07	0.000168980015346304	7.05085416516085	Up
Hk3	2.2501782233296	2.0619389389578	15.3883759965186	5.53694291542967e-07	0.000171089915129611	7.01705524969624	Up
Mcemp1	2.40412747195831	4.39000191485931	15.3348593298786	5.68069479871186e-07	0.000171089915129611	6.99223127135518	Up
Ifitm6	5.44351879930581	4.54006715299586	15.3173519941841	5.728632061767e-07	0.000171089915129611	6.98408760617968	Up
Plat	2.75790427250258	4.12892248363983	15.2863616038356	5.81461096772379e-07	0.000171089915129611	6.96964453750125	Up
Selp	3.11056657090132	2.03434226272951	15.2390317261342	5.94874640259053e-07	0.000172070010350186	6.94751798119098	Up
Gm12250	3.14043781327889	2.63663223502541	15.1119722193183	6.32644323479153e-07	0.000179945133741587	6.88770563646517	Up
Fmnl2	2.83389042155517	4.19700831918733	15.0735224372655	6.44601754850295e-07	0.000180340549971723	6.86948626551943	Up
Spi1	3.09599061504907	4.67152262221995	15.0325599164913	6.57621968379051e-07	0.000180454711047062	6.85001471919995	Up
Gda	3.86867211845522	3.97283653413516	15.0061994314735	6.66157669985054e-07	0.000180454711047062	6.83745055825718	Up
Ms4a6d	3.75112205927345	4.18984191115297	14.9189502830361	6.95313829339172e-07	0.000184199443164029	6.7956757980273	Up
Clec4n	2.57677922035104	2.88349892907348	14.8660413415461	7.13694591281445e-07	0.000184199443164029	6.77020054002364	Up
Gm2862	-2.77421063624163	2.08012091638708	-14.8494707470482	7.19563529461321e-07	0.000184199443164029	6.76219966073016	Down
Ifit3b	3.58091939708445	3.98631059165705	14.8215610832531	7.29572011706986e-07	0.000184199443164029	6.7486997761698	Up
Treml4	3.86717618411311	3.17192352723612	14.8015021646411	7.36862202036936e-07	0.000184199443164029	6.73897857014481	Up
Tlr13	3.26282442713863	2.94525014041991	14.7703695747615	7.48340329156512e-07	0.000184199443164029	6.72385959878628	Up
Cfp	2.54544705558228	4.69373503108995	14.7511284628221	7.55535041690027e-07	0.000184199443164029	6.71449653851713	Up
Csf3r	3.0590125139339	4.83133454991482	14.6954900544903	7.76782521250815e-07	0.000186712260671358	6.6873400586489	Up
A530030E21Rik	-2.56156402611297	1.62289198603959	-14.5781825446813	8.23826321082357e-07	0.000193333261470114	6.6296819787359	Down
Dhrs9	2.6502034446766	1.49869904707717	14.5705781028068	8.26985121722624e-07	0.000193333261470114	6.62592536710129	Up
Gzmb	2.91020449980252	2.80092896694236	14.3831794647058	9.09316159790143e-07	0.000209707967337548	6.53261264661189	Up
Rsad2	3.53054821292976	3.09931491381123	14.3409502629769	9.29121350273665e-07	0.000211418466183605	6.51138767703453	Up
Gpr141	2.67128924239677	1.93319770174004	14.1932160976839	1.00233518572752e-06	0.000225077003679288	6.43655441274082	Up
Lcp2	2.74426570729146	3.53774525931836	14.1596929566341	1.01984067790133e-06	0.000226033779338495	6.41944689473825	Up
Ebi3	3.00120057187447	3.1604969898139	13.9488969860711	1.13814951152866e-06	0.000248911589460027	6.31078279113888	Up
Irak3	3.61409554561735	3.68357320592811	13.9254604417974	1.15223342126697e-06	0.000248911589460027	6.29858387318384	Up
Slfn1	3.32615729462255	4.14247450641308	13.7932350908614	1.23547056700888e-06	0.000261577609147468	6.229312348735	Up
Ms4a6c	3.25307039581874	3.37552854662404	13.7706088332845	1.25038290512647e-06	0.000261577609147468	6.21738202014156	Up
Oas1a	2.91678369243387	3.87976013665408	13.7608941600416	1.25684776456653e-06	0.000261577609147468	6.21225276628549	Up
Ifi204	3.63060076587482	2.78567011452123	13.6816793554699	1.31099258937589e-06	0.000269559030485409	6.1702722491815	Up
Igsf6	3.46523639239148	3.90603042643673	13.5966331592167	1.37207050373854e-06	0.000272584767419891	6.12489005807685	Up
Acp5	2.31705794476299	3.66696393062608	13.5955462705502	1.37287156884241e-06	0.000272584767419891	6.12430797449302	Up
Ncf1	2.36913629214015	4.45706789410035	13.5945242075215	1.37362533681651e-06	0.000272584767419891	6.12376055977511	Up
Wfdc21	4.70784815163035	4.94752751468157	13.5090072240479	1.43837842332274e-06	0.000280130861262294	6.0777906456657	Up
Bcl3	2.18036137333563	4.42982637766228	13.5011721491499	1.44448117842974e-06	0.000280130861262294	6.0735622879717	Up
Cd177	4.01596782699926	3.28910306616074	13.408792361596	1.51868084872028e-06	0.000290942649340741	6.02349607046971	Up
Pou2f2	2.3817955948968	3.17730778343633	13.3677363258312	1.553028874009e-06	0.000290942649340741	6.00111937510042	Up
C030013C21Rik	-2.79962536698035	2.24631352920585	-13.3484905236081	1.5694309764193e-06	0.000290942649340741	5.99060302375196	Down
Slc39a14	2.89297385506992	2.90370495898827	13.3392757172871	1.57735329090624e-06	0.000290942649340741	5.98556175618726	Up
Serpine1	5.66199860954139	5.29021477841056	13.3298863572289	1.58547207246507e-06	0.000290942649340741	5.98042093427339	Up
Stfa2l1	3.86945383225064	2.97018007599872	13.2763021287283	1.63271643774343e-06	0.000293071451477431	5.9510040862284	Up
Tlr7	2.14584145359233	2.31218908777687	13.2470885345136	1.65914072359514e-06	0.000293071451477431	5.93490972176817	Up
Clec4d	3.16653301883954	2.99444657958926	13.2403956923941	1.66526218547673e-06	0.000293071451477431	5.93121685551384	Up
Apod	4.64173229650697	4.25678692867617	13.2398481169777	1.66576413883223e-06	0.000293071451477431	5.93091463012414	Up
Oas1g	2.3081109540085	2.0295671501644	13.1814637075884	1.72027578816715e-06	0.000299573740825109	5.89860916105371	Up
Gm3364	-3.13302837618348	2.63629320568383	-13.1273475731652	1.77260337267779e-06	0.000304132798809153	5.86852118006473	Down
Wfdc1	-2.46308795806341	3.35685156702517	-13.1034903212983	1.7962400454247e-06	0.000304132798809153	5.85521248065016	Down
Icam1	2.57461612277163	6.28309116665703	13.0845676583062	1.81524048797339e-06	0.000304132798809153	5.84463715928504	Up
Trem1	3.80966357087681	2.32889994200581	13.0820953113682	1.81773968583931e-06	0.000304132798809153	5.84325416911291	Up
Tlr2	2.74642234670333	3.67835505440036	12.9483584429112	1.95888903137401e-06	0.000323928215597266	5.76800444224572	Up
Slc15a3	3.23625713029983	2.56282395558801	12.9143837047332	1.99668686922718e-06	0.000323928215597266	5.74874940417734	Up
Ly6i	4.31631125120033	3.65891501837632	12.8957445663323	2.01777212928947e-06	0.000323928215597266	5.73816173146448	Up
P2ry13	3.02029702254162	2.33951708574552	12.8808589296129	2.0347915743782e-06	0.000323928215597266	5.72969391872215	Up
Adgre1	4.07188572130803	3.68350294736069	12.8692131596547	2.04821954192611e-06	0.000323928215597266	5.72306152567715	Up
Irf7	4.03359964881317	4.66722099958522	12.8589644398656	2.06011930562061e-06	0.000323928215597266	5.7172192368583	Up
Ptafr	2.8738426203088	2.64556246546971	12.844221035485	2.07737472122715e-06	0.000323928215597266	5.70880565373787	Up
Mir351	-2.9767192295651	3.05829918651653	-12.8225832698972	2.10299485818657e-06	0.000323928215597266	5.69643820915408	Down
Slc11a1	3.74396101922938	3.73221396405065	12.8193271036669	2.10688104601527e-06	0.000323928215597266	5.69457508170024	Up
Itgb2	2.94945133829364	5.31242879708059	12.7250890475953	2.22293646713265e-06	0.000338719944179337	5.64042472274094	Up
Fgr	3.51291324754625	3.96638567267683	12.6110510675097	2.37312147259868e-06	0.000358404345587337	5.57430018461689	Up
Cyp7b1	1.84757001290682	2.94027540767979	12.5615730369045	2.44181282798091e-06	0.000365543664230896	5.54540493537901	Up
Tnfrsf1b	3.09548750846968	4.64176504518497	12.5241713602456	2.49522597123385e-06	0.000369138299739172	5.52347901034103	Up
Itgal	2.74186265115298	4.15489417581079	12.5146141293955	2.50908489216829e-06	0.000369138299739172	5.51786473920113	Up
Lpl	2.16995867359403	5.60467414457709	12.4817796469052	2.55736300216323e-06	0.000372744028367742	5.49854060051844	Up
Rin3	2.35010945791177	4.15859396102421	12.4684393107694	2.57727618348726e-06	0.000372744028367742	5.49067344048792	Up
Pfkfb3	2.14915043474361	3.9553453807316	12.4457821664218	2.61149814542119e-06	0.000374519557560992	5.47729072635668	Up
Vcan	2.16427108389567	1.86001777753414	12.408079463114	2.66958599210191e-06	0.000376703024195709	5.45496189035426	Up
Clec4a2	3.32914017771654	2.79324467892751	12.4072565852241	2.670869912556e-06	0.000376703024195709	5.45447372578132	Up
Lair1	2.40033627112911	1.96128419434906	12.3810305768993	2.71215647285777e-06	0.000379390675129432	5.43889681220647	Up
Iglc3	-2.52329844166735	2.75400752682867	-12.3550986264325	2.75368825651659e-06	0.000379680232568264	5.42345904505533	Down
Ch25h	3.58403440001898	4.31461442568115	12.3519856061072	2.75872195233006e-06	0.000379680232568264	5.42160342731303	Up
Cxcl9	3.88061125075831	2.70629997693869	12.2871466510253	2.86595793608083e-06	0.000391283505097244	5.38283761873325	Up
Mefv	2.87856996025912	2.2663517836584	12.2643374463541	2.90479178928229e-06	0.000393437910126123	5.36914745073933	Up
Oasl1	2.52064032449959	2.35070977304613	12.2206667620114	2.98080836899459e-06	0.000400554926183162	5.34285868021798	Up
Tgtp1	2.22518604470058	2.36452659554958	12.182496537457	3.04908885622335e-06	0.000402147697836904	5.31979732474033	Up
C5ar1	3.85317438633491	3.8064629863771	12.1766460557279	3.05970932175625e-06	0.000402147697836904	5.31625570110858	Up
Fst	2.68662994319466	2.16361497094938	12.1746435421425	3.06335407938577e-06	0.000402147697836904	5.31504304366869	Up
Mrgpra2b	2.48993049400022	1.40526450530035	12.1327938892267	3.14065441843725e-06	0.000409148155000383	5.28965065521901	Up
Pglyrp1	2.66442356267768	4.40296847679112	12.1128813675389	3.17820422531933e-06	0.000409498941896634	5.2775353519308	Up
Ifi211	3.05995975687302	3.07234458850531	12.1059795017669	3.19133711896474e-06	0.000409498941896634	5.273331044338	Up
Car13	2.29778448292477	2.28656138977501	12.0877279871718	3.22636162941354e-06	0.000410903638563966	5.26220053531262	Up
Cd300lf	2.48005677933407	2.98568241741702	12.0169891061134	3.36625900838851e-06	0.000423869299316739	5.21888893421979	Up
Tyrobp	2.8074790392127	6.19776590657703	12.0083125861542	3.38388368705177e-06	0.000423869299316739	5.21355759529679	Up
Ikbke	2.35193403370302	3.00362502117685	11.9991163979097	3.40267748777647e-06	0.000423869299316739	5.20790241027571	Up
Bean1	2.30862383097155	1.40904927076346	11.9830125252659	3.4358719891488e-06	0.000424902835991402	5.19798809960772	Up
Cd19	-2.87812804823376	2.83704240604102	-11.952990874205	3.49873296522326e-06	0.000427337811442765	5.1794669998986	Down
Gm47917	-3.06752531154708	2.10692023411614	-11.9376686361844	3.53131389806069e-06	0.000427337811442765	5.16999504208658	Down
Ccl6	3.00168400894939	5.72898948540891	11.9285758294063	3.55081012921594e-06	0.000427337811442765	5.16436783841941	Up
Ighd	-2.73494613752227	3.86558760560016	-11.9197038949195	3.5699496669051e-06	0.000427337811442765	5.15887288198914	Down
Clec3b	-3.29084939333092	4.49412048291722	-11.9087994452179	3.59363328634207e-06	0.000427337811442765	5.15211304025061	Down
Slc2a6	2.4306531937771	2.40456417109629	11.903227381312	3.60580363575285e-06	0.000427337811442765	5.14865626404387	Up
Pdk4	2.12275859126373	3.25993144440008	11.8787153667491	3.65989609168964e-06	0.000430757149660521	5.13342894993525	Up
Slfn9	1.91936861506681	1.48837043137084	11.8405476248713	3.7459522884661e-06	0.00043786590243125	5.10965127507598	Up
Ifi27l2a	2.61480435543262	6.52358229664039	11.8131648406301	3.80909555785835e-06	0.000442145708926657	5.09254179240241	Up
Kcnab2	2.04268700503233	2.33179282129171	11.8023420273989	3.83438210014914e-06	0.000442145708926657	5.08576771753942	Up
Klhdc8b	-1.94697173067074	2.45360955469418	-11.7861072200725	3.8726684320255e-06	0.000443563486315081	5.0755937807948	Down
Gm37033	-2.42429439616605	1.70795765095627	-11.7597842562381	3.93566365761973e-06	0.000447773573206255	5.0590660117124	Down
Ms4a4a	3.91202065031497	4.50832763457149	11.7231233978627	4.02533036337286e-06	0.000452002718559668	5.03598137280145	Up
Rtp4	2.33576740042524	4.55888150371198	11.722931199719	4.02580647023729e-06	0.000452002718559668	5.03586014668122	Up
G6pdx	2.25070011823313	4.00508846332576	11.7091563341367	4.06009477080753e-06	0.000452873054631381	5.02716633837385	Up
Colq	-2.91998763725083	2.00360025312264	-11.6239222862519	4.27971370756834e-06	0.000473798073317417	4.97312902689354	Down
Nadk	2.0838443312581	6.10648076375312	11.6150934006596	4.30321700247273e-06	0.000473798073317417	4.96750758747235	Up
Maff	2.08145532532622	4.17670995833958	11.6046348010831	4.33124694178528e-06	0.00047382730966992	4.96084262657434	Up
Lrrc25	3.93288326078899	3.716202560742	11.5742182132061	4.41394096486147e-06	0.00047436789993461	4.94142278254124	Up
Tcf23	1.81630111292022	1.47446514244306	11.559458313823	4.45470823155113e-06	0.00047436789993461	4.9319796587975	Up
Hcls1	2.76561191104375	4.23587180533999	11.558099733647	4.45848191896195e-06	0.00047436789993461	4.93110982187142	Up
Tnip1	3.27435897131268	5.01386547309153	11.5545944628505	4.46823503326593e-06	0.00047436789993461	4.92886505714612	Up
Padi4	1.92406224321935	1.70112152116684	11.5521076751629	4.47516886730764e-06	0.00047436789993461	4.92727208901242	Up
Dgat2	2.44789354052574	2.71915049857897	11.5154643441303	4.57875716533972e-06	0.000481949217795046	4.90375725265226	Up
Ifi47	1.964200672845	4.1935788089471	11.506963869144	4.6031713641505e-06	0.000481949217795046	4.89829101228112	Up
Tgm2	2.21366533063076	5.79651925845875	11.4866810551366	4.66201968733622e-06	0.000485134316976097	4.88523088628315	Up
Slc7a8	2.24904562424087	1.78904909198075	11.4727241312161	4.70300589885015e-06	0.000486433325271374	4.87622986920876	Up
D130019J16Rik	-1.77152208431324	1.23351491269941	-11.4390384259861	4.80360913769368e-06	0.000493845744240243	4.85445785320762	Down
Adam33	-2.26274310221456	1.87320525128103	-11.4239020345117	4.84960125366832e-06	0.000495030188441111	4.84465278392475	Down
Cxcl10	4.19416017789279	2.97200739437575	11.4162163763423	4.87314377464589e-06	0.000495030188441111	4.83966892519283	Up
Ccl3	3.73492316625909	2.94113611817955	11.4031669767912	4.91341154930718e-06	0.000496167346156664	4.83119879536347	Up
Art2a	1.78920043919335	1.09449194113179	11.3647792692937	5.03405595034688e-06	0.000505359993227175	4.80622284720336	Up
Rcl1	1.6710084690788	2.84255267627181	11.34437108642	5.09954941754825e-06	0.000505819144814174	4.79290871992569	Up
Pilrb2	2.45024213484989	2.44743607039595	11.3404565097439	5.11222128372821e-06	0.000505819144814174	4.79035201156805	Up
Il36g	3.24304539615458	3.3069730514855	11.3357367627365	5.12754670413993e-06	0.000505819144814174	4.78726819563065	Up
Gsr	2.14535147661877	5.55247242655994	11.3007528355385	5.24276785969109e-06	0.000514213082146484	4.76436816362417	Up
Pirb	3.17102249963466	4.15843810898226	11.2792139042055	5.31515522465591e-06	0.000518333937508444	4.75023211193164	Up
Socs3	2.30896273031683	4.8982921767949	11.2592041197667	5.38341248182197e-06	0.000522007485311214	4.73707432604071	Up
Tifab	2.25101875556389	3.34456280321597	11.2299734533524	5.48490394383438e-06	0.000528843902290834	4.71780921311744	Up
Iigp1c	2.33301970903233	2.0038065372748	11.2064827936698	5.56802708853094e-06	0.000533842417375669	4.70228921318036	Up
Cd68	2.53957301028714	4.60233787150422	11.1788487729466	5.6676316066506e-06	0.000539039863202299	4.68398827372016	Up
Plac8	3.95121686846451	5.12790342715559	11.1714404561257	5.69467392856476e-06	0.000539039863202299	4.67907402344118	Up
Pstpip2	2.60354469731764	2.60566647220539	11.1632651912355	5.7246844367087e-06	0.000539039863202299	4.67364708546778	Up
Ccl9	3.18824211915161	4.05227935589552	11.151514415115	5.76813244170732e-06	0.000539039863202299	4.6658393890847	Up
Atp6v0d2	2.04909900070958	3.31253455747974	11.148277752472	5.78016494585847e-06	0.000539039863202299	4.6636873148223	Up
Gm11510	-2.71055533974901	1.98822908734229	-11.138556621663	5.81647399576109e-06	0.000539477963106841	4.6572197752394	Down
Myo1f	2.43093223702893	3.69850879829856	11.1050865637191	5.94346360786494e-06	0.000548276486117963	4.63490695551292	Up
Bcl2a1a	2.24255153332356	3.44863127448659	11.081932283614	6.03313896882955e-06	0.000553556718505619	4.61943026179526	Up
Lacc1	2.00104391199949	3.12163491039152	11.0270749378457	6.25173776020645e-06	0.000570546292062477	4.58262856674588	Up
B3gnt3	2.06297483145161	3.9249807231567	10.9732747149596	6.47481456712558e-06	0.000587761624481729	4.54635165574421	Up
Tgm1	1.74259852441563	1.8238579816056	10.9429033239252	6.60469232171789e-06	0.000596379254827711	4.52579138721742	Up
Ccl12	4.08096926155172	3.49328797610516	10.8842963452079	6.86368282296005e-06	0.000616503216087559	4.48595002192165	Up
Spn	2.12010899120309	3.41720966984445	10.8581633857753	6.9828342744184e-06	0.000622932265243583	4.46811351401465	Up
Pira13	1.79203744637341	1.12631268253678	10.8486812745607	7.02664109473293e-06	0.000622932265243583	4.46163079464112	Up
Clec4e	3.67904948411587	2.50511922588786	10.8447781358119	7.04476310746581e-06	0.000622932265243583	4.45896061135879	Up
Anxa2r1	2.4297304914105	1.61462319506622	10.830324852552	7.1123279109838e-06	0.000625664887262111	4.44906435781781	Up
Adgre4	3.34669163759866	2.98512920729669	10.8094908093531	7.21100703328864e-06	0.000631092543744123	4.43477530558907	Up
Naip2	2.4992702780746	2.03161589972042	10.7967264902181	7.27222467146481e-06	0.000633202991036829	4.42600693696564	Up
Ackr1	2.64517107066761	1.61389045559697	10.7889327032996	7.30989093924377e-06	0.000633251770401696	4.42064782363779	Up
Pgf	1.99207572915039	2.73361850851136	10.7162303734552	7.67201889802729e-06	0.000661266032897645	4.37046519197741	Up
Ampd3	1.87228938942112	3.55712453065058	10.7001947948463	7.75458066112527e-06	0.000665023485240019	4.35934988386876	Up
Cers6	1.76765473775486	2.95559794241472	10.6704515310116	7.91037744072581e-06	0.000666515252012937	4.33868786331567	Up
Npff	-1.69452574522711	1.71068595325312	-10.67020202073	7.91169918946858e-06	0.000666515252012937	4.33851428579123	Down
Cttnbp2	-1.56292380536334	1.22964929011847	-10.6695353540285	7.91523198921516e-06	0.000666515252012937	4.33805048360977	Down
Plekho2	2.36374546862489	3.66770284626105	10.6670917725249	7.92819618883313e-06	0.000666515252012937	4.3363502238035	Up
Ifitm1	2.83161813775345	5.70436749431381	10.6321438886201	8.11624588998554e-06	0.000678979668423986	4.31198981044768	Up
F13a1	3.46937976607793	3.32589608617597	10.6106489768558	8.23439577885895e-06	0.000685503406643936	4.29696633380922	Up
Tgfbi	2.71733327180125	5.1124846201887	10.5689210925673	8.46932148895538e-06	0.000701638060827731	4.26771300912472	Up
Gm28913	2.48142721412071	2.28675879046347	10.5499493313146	8.57861603711374e-06	0.000707259233282044	4.25437412844536	Up
Rac2	2.70735785956537	5.00063410521757	10.5166013624706	8.77459561566547e-06	0.000716736506651785	4.23086851363604	Up
Gnrh1	-1.83097470521573	2.22865015162669	-10.5161024948246	8.77756532815088e-06	0.000716736506651785	4.23051631038381	Down
Ston1	2.41212879970382	2.58542123968925	10.4853548527964	8.96280295792547e-06	0.000728377120380743	4.20877566572468	Up
1700016K05Rik	-2.67185025107849	1.8693679066396	-10.4614578683905	9.10980604403824e-06	0.000736814928661406	4.19183440915221	Down
Hmox1	2.55193971612441	5.46663013303682	10.4404369702606	9.24136013390931e-06	0.0007439294907797	4.17689980834397	Up
Zc3h12a	2.55327832695676	3.66811715631684	10.4112407366423	9.42763489933686e-06	0.000752477359799732	4.15610661263608	Up
Pax5	-2.17945724525447	1.93569891356693	-10.4056816801898	9.46357846584007e-06	0.000752477359799732	4.15214087393005	Down
Ninj1	2.06640823344628	4.50850476350319	10.4031773142445	9.47982142018881e-06	0.000752477359799732	4.15035360473288	Up
Aif1	1.79639289522188	3.26982765161452	10.3710638702529	9.69090591136233e-06	0.000763033846251417	4.12739708734658	Up
Gm12216	-1.69024188890943	2.37314366414966	-10.3693625785213	9.70223512460784e-06	0.000763033846251417	4.12617891689378	Down
Rnf149	3.17944049591507	3.52596993756981	10.3546729964985	9.80067730182157e-06	0.000766726378428441	4.11565243306949	Up
Mcm5	2.3356908099045	2.52085045349801	10.3489931707163	9.8390411857394e-06	0.000766726378428441	4.11157828087447	Up
Cd14	1.89497621852129	5.55431174430464	10.3414615668996	9.89017329959601e-06	0.00076720771604957	4.10617238505678	Up
AB124611	2.0121454998015	4.1510710901797	10.3023825287327	1.01603229737275e-05	0.000784597610269834	4.07805947284622	Up
Gm12689	-1.66765545941057	1.16398609941452	-10.2918675313191	1.02344211872892e-05	0.000786759603523773	4.07047690670745	Down
N4bp1	1.93774087183436	3.44835447962244	10.2789302688343	1.03264234900533e-05	0.000790272391395737	4.06113696320828	Up
Stmn2	-1.94772321099463	2.44281520453026	-10.2631958409774	1.04395726331659e-05	0.00079524764697756	4.04976178653859	Down
Siglec1	3.09693143345651	2.10238411144814	10.2569832744614	1.04846314643121e-05	0.00079524764697756	4.04526562586258	Up
Oasl2	2.50212079123248	4.33099078664897	10.2422712699847	1.05922096706364e-05	0.000799852434686201	4.0346073997765	Up
Gm47644	-2.09080014247452	1.31184539389322	-10.2345990828435	1.06488025291134e-05	0.000800583541682153	4.02904316314321	Down
Rnf213	2.15595204911812	4.06588028314355	10.2193527954838	1.07622761227368e-05	0.000805410962120617	4.01797347258827	Up
Ptpn1	2.15846637631785	4.80323741462983	10.2133399184973	1.08074012847546e-05	0.000805410962120617	4.01360324843291	Up
Serpina3i	2.25482711055734	1.85036074859233	10.1893605932108	1.09894870110437e-05	0.000812069004310243	3.99614929397236	Up
Srpk3	-1.47508395219526	0.922431780358048	-10.1890444905173	1.09919102306144e-05	0.000812069004310243	3.99591893775601	Down
Steap4	3.90108206742976	4.64473673886122	10.1803570595382	1.10587430012872e-05	0.000813484948534342	3.98958528776667	Up
Bin2	1.88726529550508	4.08287160543896	10.1127838249874	1.15944573515707e-05	0.00084755600192338	3.94013629162457	Up
Ccr1	3.08666475324711	3.48539871423769	10.1094979467566	1.16212413248606e-05	0.00084755600192338	3.93772338778724	Up
Gm7511	-2.35683914412828	1.63216303282715	-10.1001159621665	1.16980995054068e-05	0.000849530919826691	3.93082967843485	Down
Trbc2	-1.8160281372832	3.70498840295465	-10.0519582464022	1.21017119947217e-05	0.000874149331390588	3.89534419446787	Down
Rnd1	2.37081591276	2.94095737451371	10.0475374575498	1.21395401113072e-05	0.000874149331390588	3.89207827215537	Up
Dhx58	2.11333771312701	2.71446786189116	10.0265061084867	1.23213314889991e-05	0.000883511946181762	3.87652159298386	Up
Wfdc17	4.57714468499847	4.46777317551382	9.99793771001484	1.25731905023583e-05	0.000891549636319194	3.85533817532972	Up
Slfn2	2.18888899368551	5.9350908465325	9.99723676014	1.25794423519644e-05	0.000891549636319194	3.85481767241102	Up
Coro1a	1.86778022882274	5.95667053796939	9.99603738647374	1.25901477998902e-05	0.000891549636319194	3.85392697253141	Up
Nfe2	2.45767527537345	2.47223902316028	9.97375236230337	1.27909344607059e-05	0.000896795805915627	3.83735809907836	Up
Tinagl1	2.80722936037811	5.23429202899573	9.9731153738815	1.2796726328923e-05	0.000896795805915627	3.83688396368616	Up
Nfam1	3.12211066600867	3.24526216751349	9.97035290729376	1.28218783923247e-05	0.000896795805915627	3.83482740679564	Up
Fcgr3	2.81456062511065	4.74136860898222	9.94318322149717	1.30722376129789e-05	0.000910574722869788	3.81457063372323	Up
Apbb1ip	1.77807629346546	2.81821416526342	9.93049607751788	1.31910223815864e-05	0.000914427444537973	3.80509289679089	Up
Isg15	3.50149004629698	5.0928317801503	9.92586203111788	1.32347110512645e-05	0.000914427444537973	3.80162813739326	Up
Gm26671	-2.51358017662019	2.21801485999172	-9.91223356729587	1.33641416669798e-05	0.000919646942293053	3.79142926874182	Down
Cd300e	3.44199284274437	2.59409336751287	9.86268023926957	1.38468801037083e-05	0.000949039581726452	3.75422975393287	Up
Fcer1g	2.58439283401491	6.77522066682745	9.84311512852489	1.40428475827954e-05	0.000958620947391943	3.73949187214303	Up
Dok2	2.17600504797349	3.22949971197236	9.81128753589137	1.43683291395326e-05	0.000976931892809816	3.71545569394675	Up
Lcp1	1.95311757738687	5.64345520752779	9.80494248627028	1.44342240950029e-05	0.000977517731767143	3.71065481446491	Up
Ms4a8a	1.76005916264393	2.82847969935498	9.77903552053165	1.47068189740979e-05	0.000989318596842659	3.69102122696846	Up
Hck	2.94880853430559	5.46797902403772	9.77738147103612	1.47244183521643e-05	0.000989318596842659	3.68976598446504	Up
Sh3bp2	1.97185073608403	2.60553638240009	9.75018741227078	1.50171853738158e-05	0.001005032492508	3.66909896488271	Up
Fam111a	1.52672914133894	3.82050812143081	9.70940144007572	1.54686150754458e-05	0.00103120072217796	3.63799696932958	Up
Rab32	2.76791634436268	3.77552997156294	9.68936186605886	1.56959861872089e-05	0.00104228677148213	3.62266895123554	Up
Upp1	3.18511587036046	4.29848812924988	9.64460531746216	1.62174749392149e-05	0.00106223998746035	3.58832396294268	Up
Itga4	1.96846549939137	2.59726758546537	9.6404653212186	1.62666875620239e-05	0.00106223998746035	3.58513924602442	Up
Ltb4r1	2.01969211447168	3.03287912508524	9.6388659804217	1.62857439923145e-05	0.00106223998746035	3.58390858924067	Up
Ikzf1	1.98150515759537	3.74743123722132	9.63348814473052	1.63500059314262e-05	0.00106223998746035	3.57976901652567	Up
Clec4a3	3.55138914287509	3.90551244306187	9.62928668320397	1.64004090067695e-05	0.00106223998746035	3.5765333990851	Up
AI506816	2.42522727057393	3.39290402957977	9.6275021871124	1.64218695782125e-05	0.00106223998746035	3.5751587151073	Up
Gm5150	3.36967343176741	2.56416648728541	9.62664688792942	1.64321666875386e-05	0.00106223998746035	3.57449974929824	Up
Sema3f	1.73680937662032	5.59896231417451	9.61183116118956	1.66116913309092e-05	0.00106979292171056	3.56307597548836	Up
Psat1	1.54385941679835	2.47944069456923	9.60503655333128	1.66947583719562e-05	0.00107110055028498	3.55783125338378	Up
Phf11b	1.56982804729106	4.17458399174294	9.59970892252182	1.67602171997375e-05	0.00107127290910382	3.5537163769596	Up
Sod2	1.95235690101319	4.02874089257715	9.57522856355929	1.70647264926067e-05	0.00108666650120458	3.53478023138747	Up
Tnfrsf25	-2.26726317365783	1.83070378258103	-9.56883562099681	1.71452671405834e-05	0.00108773653911225	3.52982744954353	Down
Ncf4	2.42409723335319	4.26231338018697	9.55990931814168	1.72584388303133e-05	0.001088115441997	3.52290666981878	Up
6530402F18Rik	1.87064310207557	1.88140539285845	9.55831361924417	1.72787580441338e-05	0.001088115441997	3.52166882984609	Up
Spic	2.59267840995884	1.59889642543629	9.5497843552631	1.7387823894567e-05	0.00108971416640391	3.51504900230215	Up
Tlr1	1.69533053750706	3.14377289142727	9.54635831628321	1.74318508981758e-05	0.00108971416640391	3.51238834422542	Up
Gm3235	-3.17142733178846	2.56810931982343	-9.53932455841394	1.75226323514136e-05	0.00109116639501078	3.5069230545253	Down
Sirpb1c	2.15437187324069	1.77673745748975	9.53467311606734	1.75829578476483e-05	0.00109116639501078	3.50330671412104	Up
Tirap	1.44984572306074	2.63405529641457	9.51421904680904	1.7851011923963e-05	0.00110378757063171	3.48738420395295	Up
Clec4a1	3.96706767450108	4.54694527174602	9.49770099371331	1.80708338632387e-05	0.00111334603144416	3.47450167011109	Up
Dusp16	1.85815327857711	3.80055335688209	9.47442470314135	1.83857701532874e-05	0.00112547812386523	3.45631179727575	Up
Pde4b	1.91711163257041	3.98979905966125	9.47340931866492	1.83996482221024e-05	0.00112547812386523	3.45551732301427	Up
Nlrp3	1.92314563787618	1.91373567544509	9.44236897621083	1.8829628216916e-05	0.00114746683236904	3.43119076355716	Up
St3gal1	2.04172029700648	5.00514537768653	9.43781887935845	1.88936001345189e-05	0.00114746683236904	3.42761838451332	Up
Mlkl	1.67837439070909	3.23017311838306	9.4167348204263	1.91932321551519e-05	0.00116141157513963	3.41104330573301	Up
Thbs3	-2.21999545206471	3.06672505396912	-9.41213448849875	1.92593153500829e-05	0.00116141157513963	3.40742207438516	Down
Plcg2	2.20870922965084	3.07261785080156	9.39335802801591	1.95316976188536e-05	0.0011736899702935	3.39262430536341	Up
Adgrl2	1.80681948368781	3.74130030231484	9.35560571627854	2.0092539231839e-05	0.00120315534923005	3.36278602780817	Up
Ntrk2	1.86871169375587	1.64054639711675	9.34584086422996	2.02405303003843e-05	0.00120777933603622	3.35504951234949	Up
Cdkn1a	2.18161748024019	5.20464269120471	9.33933754912167	2.03397696663306e-05	0.00120947215723205	3.34989278403601	Up
Slc16a3	1.84749406344296	2.72252051526786	9.31673890442067	2.068888971506e-05	0.00122596038846255	3.33194685779201	Up
Gm13868	-4.19048066239587	3.37176448401891	-9.30221309974212	2.09168431283729e-05	0.00123517939387132	3.32038984249231	Down
Samsn1	2.88095859907156	2.653692408499	9.27275854894014	2.13877764225332e-05	0.00125863376698949	3.29690254876683	Up
Gm10309	3.42722299557839	2.09026968260949	9.25173801765589	2.17311374064549e-05	0.00127444532982323	3.28009732322403	Up
Ifit2	2.27560284230096	3.68118345996836	9.24690700980512	2.1810920995085e-05	0.00127474375925384	3.27622998138246	Up
Irx2	-1.7484464741352	4.69557840259712	-9.22373599070261	2.21981844689503e-05	0.00129294954316418	3.257654393219	Down
Ms4a4c	2.49715447348755	3.55126819048225	9.21371204510365	2.23681029691983e-05	0.00129427392581056	3.24960478956152	Up
Gm43637	-2.15884318585807	1.2197118181625	-9.21344785788103	2.23726009676617e-05	0.00129427392581056	3.24939252544597	Down
Sirpb1a	2.07058391074737	1.66361735034256	9.20483084544854	2.25198702661957e-05	0.00129839224987465	3.24246593919963	Up
Ctps1	1.96701663830858	4.56828156195427	9.1977814416713	2.26411572827658e-05	0.00130098986595179	3.23679488474391	Up
Plxna2	1.82137098353546	2.67615728437119	9.16476961192101	2.32189728923312e-05	0.00132971473617625	3.21018308997698	Up
Gm7791	-1.85327029032327	1.63802198758446	-9.15584829881733	2.33779513971282e-05	0.00133434153358993	3.2029758564937	Down
Ptgir	1.5850376460934	2.38197947163039	9.13301566425997	2.37904213243122e-05	0.00135315227560877	3.1844999799601	Up
Ifit3	3.48522210239955	6.28849459767886	9.12717414161446	2.38972550618339e-05	0.00135315227560877	3.17976611619498	Up
Ncf2	1.78639131914763	2.95119961303781	9.12398082278624	2.39558840618546e-05	0.00135315227560877	3.17717710474966	Up
Wnt10b	-1.99542522809358	2.00943738396717	-9.1187952818447	2.4051434079567e-05	0.00135315227560877	3.17297106725113	Down
Atp1a3	1.82364360750929	1.86736774946455	9.11595416062136	2.41039664704714e-05	0.00135315227560877	3.17066565619335	Up
Fth1	1.97201411866444	9.45213708825194	9.10377592344393	2.43306051338062e-05	0.00136139707283127	3.16077604709143	Up
Ifit1	2.55319055301022	5.27139355825503	9.07605637656753	2.4855435691619e-05	0.00138536915091956	3.1382194120013	Up
Ripk3	1.35023241444505	3.09307309853059	9.07261975242844	2.49213834133544e-05	0.00138536915091956	3.13541837904476	Up
Cdo1	1.54931456846968	7.06717140549947	9.05358769162919	2.52901741298425e-05	0.00140130555746718	3.11988821777822	Up
Flnb	2.01530840249763	4.32225763490984	9.04378426433951	2.54825239363291e-05	0.00140512773633372	3.11187669509475	Up
Relt	2.15775961421054	2.3096679331625	9.04169010658195	2.55238250476651e-05	0.00140512773633372	3.11016426197212	Up
Rab31	2.15065362509636	4.0675878912121	9.01817757239417	2.59927302576976e-05	0.00142621053561204	3.09091212251757	Up
Ceacam1	1.86721809175618	3.94564298167876	9.0097709860768	2.61627191003908e-05	0.00142621053561204	3.0840174033295	Up
Chil3	3.84366264097369	7.48540270198913	9.00807393841522	2.61971859760977e-05	0.00142621053561204	3.08262482972617	Up
Cd274	2.221609101568	3.54292538062274	9.00360787598749	2.62881348490948e-05	0.00142621053561204	3.07895887116628	Up
Slfn3	2.00202102475962	1.31604443011888	9.00182011812527	2.63246407311492e-05	0.00142621053561204	3.07749091815486	Up
Metrnl	2.32274079560836	3.96740165476225	8.9972755703928	2.64176962498258e-05	0.00142672279809977	3.0737581018301	Up
Sbno2	1.46384493779344	3.9797573922928	8.98339388923566	2.6704233705983e-05	0.00143764811490948	3.06234502289563	Up
Gpr35	1.7929555193232	2.00025416554735	8.96532891758683	2.70823525160793e-05	0.00145341958502959	3.04746794554574	Up
C130050O18Rik	1.84541525069389	1.78984647499156	8.96085962264729	2.71768233917967e-05	0.00145391745455926	3.04378303323614	Up
Sirpb1b	1.64896597405979	1.48668296305469	8.95472656517405	2.73070644813018e-05	0.00145631988261843	3.03872357232863	Up
Csf1r	1.72097729292329	4.92167294761253	8.94200489883229	2.75794581439132e-05	0.00146626489932718	3.02821856053776	Up
Trbc1	-1.7779585824128	3.31483864198674	-8.9242382500151	2.79649867177848e-05	0.00148039503463396	3.01352435045267	Down
Plpp1	2.14506481887472	5.77304434920781	8.91975521904783	2.80632187161725e-05	0.00148039503463396	3.0098122911838	Up
Abcb1b	1.60547493538474	1.4939541555937	8.91783229072805	2.81054723556429e-05	0.00148039503463396	3.00821952880756	Up
Rgs19	1.66568029020041	3.84324480538377	8.90680560995644	2.83491496437733e-05	0.0014875260689968	2.99907996686638	Up
Cd80	1.67202704854393	1.7814938604117	8.90383585440316	2.84151821453743e-05	0.0014875260689968	2.99661666483047	Up
Gm36161	3.04605018613589	2.77568151320208	8.8797627809551	2.89568564837177e-05	0.00150856733489044	2.97662079310167	Up
Cxcl1	3.25695753831354	2.45614069512489	8.87109872441491	2.9154633769354e-05	0.00150856733489044	2.96941186059056	Up
Vav1	1.61713460768277	3.24169404202412	8.87095541923583	2.91579177501404e-05	0.00150856733489044	2.96929256867528	Up
Nsun7	-1.69704505330634	1.57559485224424	-8.87039766540587	2.91707031825761e-05	0.00150856733489044	2.9688282591795	Down
Cd300lb	2.21305424378598	2.47490551844844	8.86229103288009	2.93572434060936e-05	0.00151354396741096	2.96207673566899	Up
Pira1	1.47029284824081	0.930588882306839	8.85775805237775	2.94621336832775e-05	0.00151354396741096	2.95829900026239	Up
Plek	2.04460233825139	4.9591004415742	8.85001410724768	2.96422969554238e-05	0.00151354396741096	2.9518411460773	Up
Gm17823	-3.46293443987059	2.27739261986203	-8.84928292221661	2.96593717228975e-05	0.00151354396741096	2.95123112422769	Down
Sorbs1	1.76828897851874	1.5616242027863	8.84607139791299	2.97344985061707e-05	0.00151354396741096	2.94855122342981	Up
Gm13546	1.96924695976059	1.4145785821268	8.83999261090944	2.98772835343595e-05	0.00151354396741096	2.94347623405007	Up
Elf4	1.84326395404285	3.52811172796751	8.83954836456244	2.98877485654221e-05	0.00151354396741096	2.94310522027546	Up
Ahcy	1.62753423973772	3.33329104270807	8.82693394277206	3.01866259268192e-05	0.00152415668067188	2.93256305408345	Up
Gm4017	-2.5703705138062	2.86239603631603	-8.82313233574146	3.02773544310946e-05	0.00152422811422142	2.929383235819	Down
Gm8738	-2.06622676966037	2.28247757639424	-8.81622598190871	3.04429634233677e-05	0.00152805768759763	2.92360324639857	Down
Prx	1.90552305850656	5.11014368603734	8.80541491094665	3.07042471678848e-05	0.00153665302688306	2.91454697586908	Up
Gm2682	-1.30555649665264	1.15675297846545	-8.80060862572269	3.0821212640414e-05	0.00153799653485762	2.91051753246343	Down
Tnfrsf9	1.54406752311127	1.3614186421545	8.78509708035341	3.1202121062829e-05	0.00155246471737096	2.89749928419044	Up
Ifi203-ps	-1.84180803464861	2.77961226928934	-8.77284666588607	3.15066782325472e-05	0.00156306096138561	2.88720301827574	Down
Relb	1.55466718004491	3.85147842075925	8.75324795314469	3.20008751742321e-05	0.00158297662528535	2.87070310686815	Up
Eif2ak2	1.38880401061659	3.67849354144052	8.74659866505344	3.21705112510656e-05	0.00158322822467234	2.86509744273886	Up
Grpel1	1.73434849874825	2.88123164836856	8.74474920263192	3.22178735523017e-05	0.00158322822467234	2.86353756299705	Up
P2ry2	1.84785212951807	2.62035088693819	8.74206931912918	3.22866405626662e-05	0.00158322822467234	2.86127674933878	Up
Ripor2	1.40499437981035	2.86653036932837	8.73614210367581	3.24393205943234e-05	0.00158322822467234	2.85627414904036	Up
Vsir	2.47120960747925	5.0057967488966	8.73496198552492	3.2469815928473e-05	0.00158322822467234	2.85527775151635	Up
C3ar1	2.43769866981575	2.35382827012143	8.72337763465753	3.27708778034004e-05	0.00159335555724453	2.84549029076917	Up
Gm28151	-2.08804002343451	2.20862439868391	-8.71729845766753	3.29301182268881e-05	0.00159654942517066	2.84034930825928	Down
Adamts10	-1.95981862990723	4.70834012448846	-8.70543320574207	3.32434255765357e-05	0.0016071736569098	2.83030574168198	Down
Col4a1	2.53571668542364	7.31166779607839	8.69880529211323	3.34198919373119e-05	0.00160806051716672	2.82468996072088	Up
Parp14	1.72879940597428	4.46596980102482	8.69665488728865	3.34773712159574e-05	0.00160806051716672	2.82286709749757	Up
Oas2	2.30127491195665	3.10383375225402	8.69379015541048	3.3554116279243e-05	0.00160806051716672	2.82043806998101	Up
Ifi207	2.31473495812559	3.27217537918983	8.69064229548344	3.3638673656892e-05	0.00160806051716672	2.81776813147101	Up
Gkn3	-1.27136077453564	0.858220700393607	-8.67376694495897	3.40960679831234e-05	0.00162537289441336	2.80343977142528	Down
Mustn1	-1.4600734770491	4.24041145955588	-8.66491996320442	3.43386406902869e-05	0.00162972677921057	2.79591787899645	Down
Cyp27a1	-1.9379058129833	3.59583311367857	-8.66347684876957	3.43783921549165e-05	0.00162972677921057	2.79469024695944	Down
Hmgn2-ps	2.00052830841746	2.54560376376046	8.6390780490274	3.50583381835328e-05	0.00165250378683377	2.77390631479836	Up
Igha	-2.49109596218613	4.20550501224572	-8.63826341545035	3.50812989270378e-05	0.00165250378683377	2.77321145209848	Down
Tnfaip3	2.77911045245418	3.53222780810082	8.6358523682796	3.51493539564432e-05	0.00165250378683377	2.77115453719358	Up
Galnt1	2.19317702332402	5.03291740589619	8.63178138994133	3.5264598762553e-05	0.00165336714967508	2.76768031187618	Up
Clec5a	2.6462384265819	2.01473851672651	8.60698763941698	3.59756897176758e-05	0.00168208526225166	2.74648872557584	Up
Ppm1f	1.82311474826568	4.87304966021034	8.59296259555826	3.63850368871379e-05	0.00169657661069917	2.73447670078669	Up
Sdf2l1	2.47546637404024	4.23110760415534	8.57773199808925	3.68354911111595e-05	0.00171290052126171	2.72141195630383	Up
Cd300ld	2.44433664375859	2.81593874157249	8.53252609636433	3.82097014887646e-05	0.00176920682273941	2.68251018352439	Up
Bst1	2.93756158992118	3.73029964319988	8.53110956741616	3.8253680861997e-05	0.00176920682273941	2.68128817955813	Up
Zbtb16	3.10402791918638	2.49682952192145	8.52531567767446	3.84341566081311e-05	0.00177274950452531	2.67628802379146	Up
Tnfaip8l2	1.49051290994126	3.35354325622509	8.50559183421894	3.90557284988058e-05	0.00179656351094506	2.65924317468708	Up
Nfkbie	1.87619506138639	3.00343585364212	8.47701460189526	3.99763771293145e-05	0.00183385439682896	2.63448399204597	Up
Lgals9	2.21346651152641	5.67844358630304	8.47380422385563	4.00813131382399e-05	0.00183385439682896	2.63169783108203	Up
Plekhd1	-1.33596516886226	3.06433819401445	-8.4666782920883	4.03153390493155e-05	0.00183962988292946	2.62551011269406	Down
Stk10	1.93701868460042	3.62994602730776	8.45963819062498	4.05480500011559e-05	0.00184531472351927	2.61939231328773	Up
Hif3a	1.98489703281031	1.4454727772626	8.44507595495891	4.10341952408587e-05	0.00186247227654387	2.60672326595737	Up
Cotl1	3.0467153845684	5.96202223118832	8.44137904568329	4.11586493373736e-05	0.00186316580793532	2.60350385011592	Up
Msrb1	1.62786827943999	6.40949096670862	8.4370978649293	4.13033010690381e-05	0.00186398015485295	2.59977404200169	Up
Rap1gap2	1.84792592530802	2.44194812369927	8.43439015494564	4.13950825436111e-05	0.00186398015485295	2.59741417871163	Up
Fgfr4	-2.08423867904654	2.65905239169071	-8.42837478711346	4.15997999930515e-05	0.00186826891231952	2.59216913811219	Down
Sh2b2	1.41085453916863	1.27045398435	8.4179502304196	4.19572632762325e-05	0.00187937704743355	2.58307157616012	Up
Slfn8	2.22919223451493	3.18501997122273	8.41092883210391	4.21999689572533e-05	0.00188530018383373	2.5769382617674	Up
I830077J02Rik	2.03885944919365	2.34980145026563	8.40513032581612	4.24015890671541e-05	0.00188866506015443	2.57186969838026	Up
Slfn4	4.64126474897744	4.72125690418438	8.39979224571117	4.25881536856983e-05	0.00188866506015443	2.56720082566862	Up
Srm	1.76940095564602	3.94809263477375	8.39841661913544	4.26363803439728e-05	0.00188866506015443	2.56599722287629	Up
Timp3	3.61143643693275	4.73389847682888	8.393475068212	4.28101261048722e-05	0.00188866506015443	2.56167215995915	Up
Pappa	1.61244866682197	1.05668155558366	8.39295015284673	4.28286287518905e-05	0.00188866506015443	2.56121259676594	Up
Ptprj	1.96323646211915	3.48420711765038	8.38072881957845	4.32619578164966e-05	0.00189081582502262	2.55050553453334	Up
Hmga1	1.69501284599791	4.19244920747791	8.37558214307886	4.3445909617578e-05	0.00189081582502262	2.54599236444574	Up
Mesp1	-2.13908127876787	2.6600010473632	-8.37474000798007	4.34760923917953e-05	0.00189081582502262	2.54525365162467	Down
Jade2	1.84437941867759	3.12526139801826	8.37420284060586	4.34953571508489e-05	0.00189081582502262	2.54478241881312	Up
Nr1h3	1.41577077483145	5.08840729362333	8.37300717425201	4.35382723836371e-05	0.00189081582502262	2.5437334172353	Up
H2-T24	2.30917449122065	4.22453227772619	8.37289873575473	4.35421668366277e-05	0.00189081582502262	2.54363827356378	Up
Gm37490	-2.33535952428548	1.90488891785847	-8.36661601494865	4.37684714348782e-05	0.00189444831483487	2.53812394530596	Down
Crnde	-1.63512187741481	2.63647200014759	-8.36442142497998	4.38478310301051e-05	0.00189444831483487	2.53619688571453	Down
N4bp3	1.36735380716422	3.74055943503155	8.35667765608246	4.41291470472034e-05	0.00189981509101972	2.52939350058868	Up
Bak1	1.74918046681075	3.95895481399526	8.3548585578125	4.41955240857363e-05	0.00189981509101972	2.52779449107801	Up
Cd93	2.44918640100707	6.74587837200551	8.35183734197887	4.43060123184021e-05	0.00189981509101972	2.5251381175506	Up
Mycn	2.25021096669354	2.36063475189856	8.34493359288089	4.45596505171478e-05	0.00190510531972197	2.51906483996905	Up
Gbp6	1.56973283575345	2.45370241132821	8.33970616324339	4.475278371735e-05	0.00190510531972197	2.51446324472743	Up
Prkag2os1	-2.08964014116789	1.42970901997263	-8.33939574795106	4.4764281800569e-05	0.00190510531972197	2.51418991169312	Down
Akap12	2.0651730825098	5.27943407796131	8.33208382170332	4.50360814883573e-05	0.00191108164628604	2.50774883978944	Up
Gm27252	1.91564123286202	2.13163571789628	8.32960425746734	4.51286712441857e-05	0.00191108164628604	2.50556344693927	Up
Gm26736	-3.23094348935004	2.1791715529194	-8.31934637460831	4.55139834153076e-05	0.00192204075376621	2.49651636819229	Down
Gnb5	-1.35368029173121	2.49627155713657	-8.31673369736896	4.56127097899516e-05	0.00192204075376621	2.49421049186447	Down
Milr1	1.85644084147037	2.12230043677715	8.31153599502688	4.58098313776845e-05	0.0019255925672206	2.48962122256956	Up
Snhg20	-2.12494979553584	2.72058219955199	-8.29738472274991	4.63513652835806e-05	0.00194356855019554	2.477113495014	Down
Siglech	-1.52625819735865	0.877285544712925	-8.2836301959347	4.68845935018639e-05	0.00196081457663023	2.46493821318633	Down
Rhog	1.66978288543998	6.02789660238323	8.28086933593127	4.69924505942672e-05	0.00196081457663023	2.46249217709839	Up
Fermt3	1.59308658312849	3.18428786087356	8.27444859301366	4.72443622067371e-05	0.0019665177693175	2.45680079213561	Up
Pik3ap1	2.73891838186177	3.73491623918457	8.25878644679553	4.78652167054459e-05	0.00198614000088748	2.44290128561193	Up
Tlr6	1.6944200388898	1.41184358915897	8.25670194101031	4.79485339485317e-05	0.00198614000088748	2.44104960743383	Up
Cd79a	-2.07476689931265	3.60102901642859	-8.25249076146088	4.8117349603485e-05	0.00198757097299316	2.43730752621941	Down
Fmnl1	1.8265158934243	4.3409674406115	8.2500373487893	4.82160074311009e-05	0.00198757097299316	2.43512662631187	Up
Sell	1.3374468291904	3.6856630716938	8.24625333466441	4.83686162933757e-05	0.00198905736304277	2.43176179257709	Up
Gm33228	2.34639111327812	1.76728656412067	8.24112830469494	4.85761709218045e-05	0.00199109923237812	2.42720231106978	Up
Aopep	-1.43389744905588	3.49583342259164	-8.23927159527104	4.86516102133879e-05	0.00199109923237812	2.42554986930174	Down
Pmaip1	2.19371305142222	3.45210043250846	8.23333544502104	4.88936810426575e-05	0.00199621904467462	2.42026457363358	Up
Gm49474	-1.81242569522287	1.23805363127696	-8.22642683274998	4.91771070669546e-05	0.00200135438285746	2.41410918371009	Down
F730311O21Rik	1.40974067216061	0.852090705896533	8.22456011392237	4.92540045001835e-05	0.00200135438285746	2.41244520069967	Up
Cldn7	-1.34877525964868	4.18200642987717	-8.21211226070864	4.97702343483864e-05	0.00201752688691107	2.40134069121981	Down
Kcnj13	-1.74275781576436	1.94149483617364	-8.20566356354218	5.00400500729426e-05	0.00202037501784006	2.39558206168653	Down
Nuak2	1.4088110195362	3.42737324847111	8.20477712848816	5.00772666439907e-05	0.00202037501784006	2.3947901699706	Up
Ifi205	2.95515484689609	2.4527869812435	8.19046830429654	5.0682322437805e-05	0.00203527201905846	2.3819969831109	Up
Cybb	3.51968489837535	4.48577368117184	8.18876728080092	5.075479360558e-05	0.00203527201905846	2.38047482375493	Up
Gm43652	-1.98012333514179	1.73482460360979	-8.18497649806908	5.0916715399882e-05	0.00203527201905846	2.37708163983099	Down
Gm47814	-1.65384658501893	2.65647734789905	-8.18392787894865	5.09616087756326e-05	0.00203527201905846	2.37614276067818	Down
Lox	2.1523444806431	5.91085042656427	8.18004784304074	5.11281061006776e-05	0.00203527201905846	2.37266785357512	Up
Acrbp	-1.71353897768643	1.78974779184516	-8.17632310617547	5.12885122435926e-05	0.00203527201905846	2.36933066051513	Down
Pclaf	1.91849791416205	1.87667399044997	8.17376370852189	5.13990593871209e-05	0.00203527201905846	2.36703677972069	Up
Trem4	1.6320729611579	1.04155914293111	8.17372862479246	5.14005765975739e-05	0.00203527201905846	2.36700533124002	Up
Lrrc59	1.8374748726547	5.06295406412692	8.16263321087233	5.18829264060473e-05	0.00204961579177223	2.35705360286996	Up
Gsta4	-1.82710426045411	5.38525798112179	-8.15747013779307	5.21091055107972e-05	0.00205379675438168	2.35241865667443	Down
Tle2	-1.69829173829145	2.55973342440646	-8.15045827659241	5.24180434603927e-05	0.00205709045021954	2.34611989053373	Down
Slc7a1	1.61754609946669	2.0905435288241	8.15010306862113	5.24337481451716e-05	0.00205709045021954	2.3458006795653	Up
Lilra6	2.666215171471	2.36266735247892	8.14309524496474	5.27446617418479e-05	0.00206454219561095	2.33950052560846	Up
Slc28a2	1.65695528215361	2.55581552709919	8.11971367182732	5.37970443022174e-05	0.00210091615117081	2.31844550197755	Up
Hc	-1.91117122123086	5.89300448315652	-8.11218000656553	5.41411163235631e-05	0.00210952577894504	2.31165010358202	Down
Ces1e	-1.58785851856035	2.00914632133146	-8.09037920724621	5.51507386309944e-05	0.00214396926076663	2.29195441166838	Down
Gm10557	1.19481688644368	2.95742288876555	8.08050216957947	5.56150767562936e-05	0.00215710659073388	2.28301577693703	Up
Rdh12	1.49139663118088	1.3765778607015	8.07041931183825	5.6093607358688e-05	0.00217073356730923	2.27388099217098	Up
Syne3	1.48744713168905	1.39466120388279	8.06653479198864	5.62791937707243e-05	0.00217298805631489	2.27035905857428	Up
Nfkb2	1.80575759369162	4.25431155067095	8.05996240892229	5.65947617222305e-05	0.00218023973713676	2.26439676710043	Up
Hrh2	1.29516920434523	0.919174816843006	8.04905084157035	5.71230532897685e-05	0.00219563519694412	2.25448868042422	Up
C1qtnf3	-1.57988429699031	1.13282712890222	-8.04473816260329	5.73333741197145e-05	0.00219876710725179	2.25056937675434	Down
Ifi206	1.5722182492787	2.26158847602449	8.03264078333136	5.7927977310501e-05	0.00221180474813101	2.23956563481901	Up
Sh3bgrl3	1.51079242683621	6.8663189232484	8.03196369916127	5.79614602354638e-05	0.00221180474813101	2.23894933321467	Up
Igtp	1.65516880089829	4.71679264822333	8.0299303541897	5.80621426908878e-05	0.00221180474813101	2.23709825101045	Up
Gm46350	-2.40635247847859	1.57620043970441	-8.01493899767169	5.88105172656782e-05	0.00223458701045698	2.22343802973019	Down
Tmem106a	1.35637609930919	3.47312150591384	8.01272254499049	5.89220763333904e-05	0.00223458701045698	2.22141649231209	Up
Gm6030	-2.12579868256352	1.74004278274802	-7.99546969547013	5.97985887328894e-05	0.00226279981222947	2.20566417437367	Down
Gm15912	-1.39536529988836	1.51289996033294	-7.98692940226824	6.02378585423082e-05	0.00227437896876777	2.19785569645884	Down
Tmem176a	1.24210453859301	6.92319173355453	7.95590854860434	6.18640490539019e-05	0.00232487903627969	2.16943177270919	Up
Or2v1	1.42634425259843	1.0759571576509	7.9558791777109	6.18656118339128e-05	0.00232487903627969	2.16940481501658	Up
Clcf1	-1.42551032211955	2.52671503631741	-7.95365548111282	6.1984059621895e-05	0.00232487903627969	2.16736357305073	Down
Rhoc	1.57918404934651	6.38315490118837	7.93748219165495	6.28532190116199e-05	0.0023523092887112	2.15250238612885	Up
Serpina3g	2.61781660132741	4.28072939720467	7.93100660906954	6.32050338734744e-05	0.00236030001769084	2.14654478983502	Up
4933439C10Rik	-1.24057326332567	1.3894259305078	-7.92565689937052	6.34973423194008e-05	0.00236603852406745	2.14161982643936	Down
Tcn2	2.01636597268532	5.89855473657533	7.92281128074295	6.36534428237424e-05	0.00236668770202612	2.13899896554022	Up
Luzp1	1.62054121506668	3.50083951933593	7.90535558704897	6.46204421702469e-05	0.00239741840451616	2.12290413400964	Up
Cap1	1.5318565634638	6.68985301085956	7.89598121478423	6.51465301974983e-05	0.00241169345846097	2.11424790466162	Up
Gli1	-1.43102517564502	1.59235526636893	-7.89012817988799	6.54774293471334e-05	0.00241869655679259	2.10883874827617	Down
Rtn4rl2	2.49858825023233	2.42661525756317	7.88513178573861	6.57613859828617e-05	0.00242393912134669	2.10421852428795	Up
Ap2m1-ps	1.30532063092459	1.11508630485239	7.88184233156747	6.59490848872252e-05	0.00242561871268402	2.10117534741149	Up
Dusp3	2.05971135084426	4.65847788721733	7.87871508983837	6.61280834318955e-05	0.00242697176741662	2.09828122158089	Up
Rbp1	-1.49160652691525	3.77476112600314	-7.85914020337307	6.72609392454313e-05	0.00246325147888955	2.08014297034249	Down
Sla	2.36090186782173	2.87031434372816	7.85406075679438	6.75584362395184e-05	0.00246654406257422	2.07542995007985	Up
Msn	1.60721107961687	7.32344631185096	7.85046569195347	6.7769883910404e-05	0.00246654406257422	2.07209264277988	Up
8430422M14Rik	-2.04554264803567	2.44394926433177	-7.85021875586138	6.77844348615555e-05	0.00246654406257422	2.07186336311406	Down
Xdh	2.02031189990592	5.07525217631638	7.83168973262981	6.88863060421582e-05	0.00250040385273313	2.05464146974492	Up
Cd34	1.7248661437856	5.35230693766115	7.82966397869453	6.90079816381873e-05	0.00250040385273313	2.05275649796589	Up
Gm49890	-1.44058922659186	1.34349199174095	-7.82193540556477	6.94744053341538e-05	0.00251197076574718	2.04556117878344	Down
Ifi44	2.26399888671477	2.78403767520333	7.8118519105393	7.00882574324098e-05	0.00252050027517152	2.03616423430582	Up
Slfnlnc	1.19954566867057	2.70743175919208	7.8110388762414	7.01380160040929e-05	0.00252050027517152	2.03540610309463	Up
Pik3r5	1.96843066610355	3.31703237236267	7.81059116496088	7.0165433274906e-05	0.00252050027517152	2.03498859622139	Up
Blk	-1.85546348606176	2.06098937562402	-7.80837908637394	7.03010741229135e-05	0.00252050027517152	2.03292545187207	Down
Hba-a2	-2.67540936180777	6.28181773884717	-7.78807177357414	7.15600735653905e-05	0.00256026040978397	2.01396192227479	Down
Mir99ahg	-1.80558055727518	1.93030942741983	-7.77320094256443	7.24980138426295e-05	0.00258576275905259	2.00004823804488	Down
Rassf5	1.31097422520858	4.21971221480605	7.77197570865903	7.25759030579041e-05	0.00258576275905259	1.99890084943278	Up
Lgals3bp	3.19470137205585	5.92511495432998	7.76643645325364	7.29292077897902e-05	0.0025866235500546	1.99371159886997	Up
Csf2rb2	2.10775849273667	2.49154402002478	7.76639422274577	7.29319087092866e-05	0.0025866235500546	1.99367202459228	Up
Ehd1	2.00302730630665	6.2007413881002	7.76447519896436	7.30547609941589e-05	0.0025866235500546	1.99187351007694	Up
Bambi-ps1	1.90856331331969	1.73839315164852	7.75438641086036	7.3704442730363e-05	0.00260209043096788	1.98241201439613	Up
Mgat2	1.7589414451275	4.32530008115204	7.75296428129668	7.37965409931122e-05	0.00260209043096788	1.98107746303096	Up
Cd33	2.17540630740865	2.91606180107564	7.7409066088605	7.45825949039433e-05	0.00262187360990726	1.96975392314781	Up
Itgb3	1.80217817096171	3.62552607135574	7.7396528544332	7.4664864315887e-05	0.00262187360990726	1.96857563964838	Up
Asf1b	1.61240800801069	1.62560260658321	7.73003273642889	7.52995070014249e-05	0.00263872974637848	1.95952919148526	Up
Krt80	1.66931655736467	4.26666773172385	7.71904416776518	7.60318141957627e-05	0.0026589322562805	1.94918414487569	Up
Plp1	-1.27276731020312	1.3883948913008	-7.71357388320012	7.63993332027033e-05	0.00266632110518882	1.94402953732756	Down
Gm15222	-1.40174456512042	1.50712816192886	-7.71112051740468	7.65648061920449e-05	0.00266664282137437	1.94171673824703	Down
Inmt	-1.33387661599606	9.35678075624682	-7.70509713314959	7.69727688729388e-05	0.0026753915958973	1.93603580880486	Down
	2.10149046806302	2.0178034316005	7.69798666038724	7.74574894885168e-05	0.0026867673081525	1.92932473138171	Up
Ppp1r18	1.21871308253431	4.47680620797196	7.69282081241949	7.78117845188357e-05	0.00269358197687312	1.92444574226222	Up
Gm13375	-1.57256407861803	3.28133951248862	-7.68425832956646	7.84030302917021e-05	0.00270855488857933	1.91635259673716	Down
Lst1	3.2217930844381	4.50323328970005	7.67117152678788	7.93164082740784e-05	0.00273457338102105	1.90396831347746	Up
Actr3	1.34082222015514	6.85710168558665	7.66090098536668	8.00415586328223e-05	0.00275401056376562	1.89423654924243	Up
Nckap1l	2.14904416555812	3.7549735924805	7.65275525405362	8.06219560839228e-05	0.00276471351625528	1.8865102629058	Up
Clic5	1.73476608541725	6.47507512659413	7.65199132815826	8.06766278621312e-05	0.00276471351625528	1.88578531621837	Up
Parp9	1.56138425953219	3.65975682887261	7.64110488504487	8.14602548372255e-05	0.00278597336483385	1.87544768679001	Up
Gm45479	-2.32595442424835	1.81458461874208	-7.63470182968854	8.19251289756543e-05	0.00279626850219703	1.86936160246533	Down
Sdc3	2.06088472315248	4.38592680650039	7.62886906939594	8.23511795767373e-05	0.00280520006119082	1.86381382307157	Up
Efcc1	-2.25740536517315	1.94098715479218	-7.62219086742935	8.28420274361389e-05	0.00281629888491065	1.85745750446091	Down
Mxd1	1.81398490060956	3.82628639098711	7.60764381617143	8.39225909810102e-05	0.00284736170513304	1.84359530737968	Up
C1qc	1.92842974044337	4.41766742964496	7.59781939416266	8.46612609254618e-05	0.00286672436300383	1.83422074397053	Up
Ptpn6	2.09035180435035	5.32694717605286	7.58624164048855	8.55410976006644e-05	0.00289078093396621	1.82316000639189	Up
Appl2	-1.58886428609848	4.33520761271531	-7.57630871402473	8.63040833285918e-05	0.00291080135590069	1.81365930676816	Down
Arhgap31	1.44092317462831	4.68406201732446	7.56769734303986	8.69717109536533e-05	0.00292461603298495	1.80541416856165	Up
Gm14964	-2.06224015216701	3.62327518022952	-7.56660994665889	8.70564247484093e-05	0.00292461603298495	1.80437245694992	Down
Col27a1	-1.52071374364696	1.57883783261268	-7.56016483163905	8.75604285747337e-05	0.00293267004014551	1.79819553547241	Down
Slc7a5	2.11413162812771	2.90258327584975	7.55592765239308	8.78935486853388e-05	0.00293267004014551	1.79413226180294	Up
Serpina3h	1.85517203058655	1.98337336363785	7.55485689897388	8.79779534691401e-05	0.00293267004014551	1.79310515207711	Up
Ckb	-1.77279149286023	4.70622594456141	-7.55275037868758	8.81442695229002e-05	0.00293267004014551	1.79108413618357	Down
Osm	1.2192325973552	1.38025911185384	7.552609802705	8.81553809090967e-05	0.00293267004014551	1.79094924937935	Up
Cxcl2	3.11919737630224	1.96850840327846	7.54452674415979	8.87969198434091e-05	0.00294826504678525	1.78318976855194	Up
Gm15675	-2.30364333862304	2.84892419699742	-7.52926481088473	9.00225021127522e-05	0.00297924955032977	1.76851975652564	Down
Themis2	1.96699405098048	3.77210623747541	7.52856356287405	9.00792668446128e-05	0.00297924955032977	1.76784510692483	Up
Arid3a	1.93717716532622	2.69925164623418	7.52105476692676	9.06896023034625e-05	0.00299363395147174	1.76061781812484	Up
A130071D04Rik	-2.16025817663637	1.75428820091139	-7.51854752351944	9.0894425355276e-05	0.00299460282454274	1.75820322611656	Down
Bhlhe40	1.30393155628828	4.01772156772249	7.51030118155165	9.15717425439911e-05	0.00301110473652361	1.75025685794382	Up
Helz2	1.23255773881569	4.03090434974921	7.50612999935421	9.19164898328272e-05	0.00301662849132121	1.74623462826354	Up
Uhrf1	1.64789453807214	2.11129674332738	7.4996766463231	9.24527176612173e-05	0.00302840322381254	1.74000803911626	Up
Rbpjl	-1.97589728779225	3.08851562481901	-7.49390727619774	9.29350703360015e-05	0.00303837147577433	1.73443760550456	Down
Ly6a	2.33289549868135	8.93459845071941	7.48874738756825	9.33688484183657e-05	0.00304671657190789	1.72945260154636	Up
Igf1	-1.40449524061774	1.79113639359443	-7.48406568498463	9.37643837647699e-05	0.00305378430024726	1.72492709390216	Down
Il6ra	1.74164728725906	3.22232947898395	7.48130065850476	9.39988667154729e-05	0.00305558982736431	1.7222532064589	Up
Csf2rb	2.63471485543645	3.74248206089651	7.47690860554827	9.43726739627835e-05	0.00306190884762141	1.71800422573537	Up
Lax1	-1.49073363552289	1.93809489598091	-7.46984950137792	9.49769567332917e-05	0.00307566744518094	1.71117070958004	Down
Med13l	1.49310342794763	2.91175818759822	7.46256614525339	9.56049686180809e-05	0.00309014089855335	1.7041144628048	Up
Atp6v1c2	-1.57289778605978	5.13985614341627	-7.44572899133404	9.70745886603951e-05	0.00312784493528031	1.6877803421345	Down
Ttc12	-1.48405565464703	2.42705772727906	-7.44500844560039	9.71380414683327e-05	0.00312784493528031	1.68708063804593	Down
Efhd2	1.46425798011013	6.33350669415209	7.44075998043441	9.75131132470344e-05	0.00313400902198473	1.6829539134775	Up
Gm48603	-1.68612589927672	1.33798732047197	-7.42808313382216	9.86419220774132e-05	0.00316112236334524	1.67062867208341	Down
Ankrd10	-1.37665910826576	3.76257163038231	-7.42713214023033	9.87271897142278e-05	0.00316112236334524	1.66970335078286	Down
Qsox1	1.43979149266604	4.38330373154823	7.42203763785034	9.91853746003997e-05	0.00316984569837157	1.66474469987877	Up
Ciart	-1.981699479993	2.72081203449605	-7.41820815203049	9.95313505867709e-05	0.00317495706376417	1.66101547183248	Down
Bckdhb	-1.89135874995852	3.67161709860215	-7.41195914450086	0.000100098815858418	0.00318710147656672	1.65492663503979	Down
Umps	1.43791340428425	2.6243629346552	7.40687453847213	0.000100563208832826	0.00319592499430357	1.64996921245709	Up
Cdt1	1.36533224416455	1.98947599320268	7.40277571585986	0.000100939318359223	0.00320191525486709	1.6459708614673	Up
Gm16464	1.34358542281112	0.939510362123328	7.39995973216657	0.000101198624081558	0.00320262757179057	1.6432228408463	Up
Wfdc2	-1.62514257622338	8.50971365736813	-7.39845925990816	0.000101337096494018	0.00320262757179057	1.64175822832278	Down
Slc39a1	2.03621601396127	5.52658855363326	7.39332315738447	0.000101812689873088	0.0032117104720409	1.63674301046015	Up
Dmpk	-1.51494803242576	3.33249256622693	-7.38626626726811	0.000102470213337856	0.00322648830410306	1.62984750732493	Down
Pkm	1.96807585272684	5.89810138730024	7.37453720953139	0.000103573577394856	0.00325312853223051	1.61837462079282	Up
Tmem44	-1.61024165994646	3.08326411805216	-7.37322835827005	0.000103697522649326	0.00325312853223051	1.61709342039651	Down
Cpa3	-2.18550799975162	1.79672886048592	-7.35569960856347	0.000105373511445243	0.0032996410024303	1.59991685548799	Down
Rb1	1.28544823759146	3.49672967588351	7.35169148465375	0.000105760976519817	0.00330570847122197	1.59598451730558	Up
Rgs16	1.35460887136303	1.31216280470917	7.34768561608851	0.000106149813108808	0.0033117965457311	1.59205262490559	Up
Smpdl3b	1.83834061789873	2.33598285451711	7.34381356976061	0.000106527177106326	0.00331750511769446	1.58825040353391	Up
Slc38a6	-1.28055460561295	2.05069949857356	-7.33771426076478	0.00010712464758506	0.00332811021454128	1.58225773206851	Down
Clip1	1.13626494001056	3.64353557983784	7.33636073411917	0.000107257741591334	0.00332811021454128	1.58092731358608	Up
9930111J21Rik1	1.93167942202957	1.65637160076914	7.32838248457092	0.000108046012954385	0.00334648504007175	1.57308116431645	Up
Nrep	-2.58594811310377	3.51694045812733	-7.32310666829132	0.000108570827824553	0.00335372103368579	1.56788884061609	Down
Tgtp2	1.96698071749429	3.57411273552678	7.32208620715883	0.000108672666801139	0.00335372103368579	1.56688417369969	Up
Csf1	2.47791490170171	4.60808711029277	7.31312823347145	0.000109571235500864	0.00337534784306452	1.55805990296041	Up
Sned1	-1.14714634437797	2.30076582844018	-7.30496366390248	0.000110397445631538	0.00339467172459068	1.55000945427386	Down
B4galt5	1.98079603599972	4.158005721844	7.29536581082653	0.000111377598953538	0.00341865126572136	1.54053630408062	Up
Nubp2	1.09505331195385	3.51217755818727	7.29160244667206	0.000111764568973158	0.00341865694243424	1.53681904563365	Up
Klhl2	1.20213782588532	2.75836955534868	7.29146797912501	0.000111778423407846	0.00341865694243424	1.53668619636336	Up
Bik	-1.38510395785138	3.19742841372194	-7.26979133583384	0.000114037067692042	0.00347301203039908	1.51524413062142	Down
Chchd10	-1.74020073329405	5.05089737460227	-7.26736227496946	0.000114293326125671	0.00347301203039908	1.51283809569851	Down
B2m	2.41898972562639	10.4631950428319	7.26648636084351	0.000114385889934563	0.00347301203039908	1.51197032327102	Up
Rsph9	-2.02385229865179	3.26869196375209	-7.26634080299954	0.000114401280126313	0.00347301203039908	1.5118261101085	Down
H2-T23	1.42751069529856	6.6438936608136	7.26416728483213	0.000114631366639964	0.00347301203039908	1.50967239003504	Up
Znfx1	1.63645205455813	3.95025903707198	7.26056040020166	0.000115014328166986	0.00347301203039908	1.50609719649426	Up
Gask1a	-1.52557693633231	1.85909144027553	-7.25765465885119	0.00011532388405242	0.00347301203039908	1.50321592951506	Down
Sap30	1.72532303966204	3.35703116248562	7.25720870778995	0.000115371474562387	0.00347301203039908	1.50277365113522	Up
Gm43185	-1.78793047554794	1.45865342475996	-7.25706146983456	0.000115387192150256	0.00347301203039908	1.50262762089734	Down
Prkch	1.49617536710264	3.83628643848093	7.2549031388328	0.000115617867457679	0.00347382839090273	1.5004867156356	Up
Il18bp	1.69880563900722	2.49656032389856	7.23883802564464	0.000117351110912578	0.00351563784380623	1.48453493996962	Up
Lat	-1.40724949804562	1.93749645007183	-7.23819214671648	0.00011742139757234	0.00351563784380623	1.48389301363405	Down
4833420G17Rik	-1.4435761039581	3.59827608781092	-7.22446520994383	0.000118926370215178	0.00355446135567816	1.47023902358131	Down
Tpd52	1.35856738661658	4.28173010205959	7.21291296070169	0.000120209603787926	0.00358653338853977	1.45873177465518	Up
Psen1	1.42788687488326	3.97957295158752	7.20944202391808	0.000120598170459824	0.00359184708039679	1.45527142761671	Up
Irgm2	1.98629501619808	4.55777241912166	7.2043327832522	0.000121172694757138	0.00360267109534027	1.45017530860168	Up
Bcl2a1d	2.04698783883027	3.63900234943181	7.1995682183189	0.000121711213218181	0.0036123888083156	1.4454203313935	Up
Lyve1	2.17934320283667	6.70538445036052	7.19225134648358	0.000122543413661036	0.00363077412767228	1.43811320184767	Up
Snord138	-1.85879492466739	2.94764349528302	-7.18002988794859	0.00012394764058585	0.00366251558919647	1.42589454307698	Down
Atp1a2	-2.0354888305346	4.31480244090659	-7.17919736086315	0.000124043947647695	0.00366251558919647	1.42506159288718	Down
Nkiras2	1.58706835911803	3.20299381280496	7.17587860457258	0.000124428693084535	0.00366753035609789	1.42174037115221	Up
H2-D1	1.63346650163636	9.04608893093298	7.16294941264544	0.000125940326975038	0.0037056855519931	1.40878968892773	Up
Gm27343	-1.45216625256208	3.15521674518321	-7.15510125273134	0.00012686788948855	0.00372655318762752	1.40091924703035	Down
Trim30a	1.68377497859945	4.72537956062326	7.14429701885668	0.00012815731511207	0.00375796003385325	1.3900729042241	Up
Cfap210	-1.5246190537758	1.64907051461798	-7.14012684533294	0.00012865890615042	0.00376619707094864	1.38588293044504	Down
Batf	1.70626518373059	3.03040494209599	7.12131588829442	0.000130948877285734	0.00382666702013414	1.36695805889736	Up
A330076H08Rik	-1.09879872587922	0.83193901260793	-7.11708768044354	0.000131469836488279	0.00383532346924611	1.36269869523802	Down
Nod2	1.63819158571847	2.39368333383563	7.11428542099901	0.000131816377317098	0.00383801578636494	1.35987466309044	Up
Pnpla2	1.48699877914105	5.03114335666824	7.11270788814929	0.000132011910617381	0.00383801578636494	1.35828447889878	Up
Ndel1	1.13339617146349	4.42127945590774	7.10993557043843	0.000132356320189288	0.00384148462644623	1.35548923942172	Up
Lpcat2	1.92932627213445	3.03347701613377	7.09010909488089	0.000134848801955568	0.00390718107669562	1.33547322038725	Up
Ptger4	1.07078620183033	2.07145164885072	7.08075246255301	0.000136043211864056	0.00392140028188654	1.32601150086367	Up
Slc13a3	1.3136228423891	1.06649825863229	7.07864336177347	0.000136314072823959	0.00392140028188654	1.32387732511018	Up
Bdkrb2	2.81112586987402	3.04398051749784	7.07720290427599	0.000136499408909745	0.00392140028188654	1.32241944864342	Up
Adora2a	1.47469415353303	3.06365704886499	7.07605657840281	0.000136647101388451	0.00392140028188654	1.32125909040478	Up
Begain	-1.26005107769905	0.996927624433738	-7.07540587246788	0.00013673101752503	0.00392140028188654	1.32060035193013	Down
Fam20c	1.32336130788826	1.71025412255527	7.07371624847234	0.000136949182702975	0.00392140028188654	1.31888964354611	Up
Tbx3os1	-1.32719692503893	1.90046497357458	-7.07124419940965	0.000137269074663758	0.00392140028188654	1.31638615546191	Down
Gatad1	1.38836879890494	3.63295350553896	7.07093961976017	0.00013730854596758	0.00392140028188654	1.31607765364038	Up
1600014C10Rik	1.29240872402759	3.22978143023104	7.06971878821743	0.000137466883900212	0.00392140028188654	1.31484099403199	Up
Fhit	-1.31016483659098	1.20619362550262	-7.06742313477374	0.000137765174371106	0.00392140028188654	1.31251511347771	Down
Tekt2	-2.14769732931655	2.73136338799422	-7.0666398735085	0.000137867114094218	0.00392140028188654	1.31172140028691	Down
Gm13056	-2.29221536562204	2.44403135591979	-7.05866563921194	0.000138909743068101	0.00394448198868588	1.3036367399109	Down
Ptges2	1.06631903338016	2.04641527730768	7.05585379925612	0.000139279484326547	0.00394841142776886	1.30078421639819	Up
Hnrnph3	-1.3219664318968	3.85645256751614	-7.04610861656	0.000140569437369511	0.00397285963989931	1.29089098351453	Down
Cyth4	1.51464524605976	3.19158311926438	7.04513218585809	0.000140699418182132	0.00397285963989931	1.28989911515363	Up
Adap1	1.91831661118885	2.98659360946458	7.04275699589438	0.000141016159199677	0.00397285963989931	1.28748591345074	Up
Lypd2	-3.90682813575677	3.85982814876135	-7.04233089234605	0.000141073065848997	0.00397285963989931	1.2870529218066	Down
Sgms1	1.30068446643068	3.58552357326948	7.0357955695025	0.000141949081259356	0.00399066064226529	1.28040932693507	Up
Gm16685	1.25712486578265	1.03276169443494	7.03413348046568	0.000142172839007225	0.00399066064226529	1.27871891480297	Up
Plaur	1.4147501191535	4.65497643963566	7.03096385025399	0.000142600639256951	0.00399609607480972	1.27549438695766	Up
Sqstm1	1.51142974152649	6.47425279622203	7.02887746412207	0.000142883018735867	0.00399744524220706	1.27337123090418	Up
Slc16a6	1.16053751934207	2.58006162614702	7.02678569516437	0.0001431667526091	0.0039988278232846	1.27124209172542	Up
Lgals4	-1.6299068916727	2.45238902612929	-7.01798760493586	0.000144367047845845	0.00402576476885163	1.26228127589172	Down
Pik3cg	1.50911575146478	1.91948544190557	7.01363647727219	0.000144964800440735	0.00403064940480498	1.25784635818482	Up
AA414768	1.24773153438817	2.13509921472608	7.01327506435306	0.000145014574859385	0.00403064940480498	1.25747788680044	Up
Bub1b	1.05103705294661	1.66110286221975	7.00051922894763	0.000146783591015994	0.0040731849825674	1.24446322196532	Up
Gm5431	1.24805250184118	1.30485273754108	6.99481975431871	0.000147581774470941	0.00408868597909266	1.23864199188042	Up
Fbxl5	1.28632397020831	4.21185946987636	6.99250968443145	0.000147906665159018	0.00409104562010341	1.23628149756522	Up
Ccdc88b	1.46575483476967	2.80646954211646	6.98250264776993	0.000149323301226686	0.0041235460497324	1.22604885600112	Up
Arg2	1.49675585458509	2.70865274300472	6.97300010906338	0.000150682528420416	0.00415435869147467	1.21632128942459	Up
Gm18890	-1.2430890969059	0.955154053307994	-6.96797729665872	0.000151406549345234	0.00416162461383913	1.21117527857428	Down
Hnrnph1	-1.45224716588802	6.58386016527416	-6.96778891143037	0.000151433779748863	0.00416162461383913	1.21098221538867	Down
Itgb2l	1.39964651013936	1.60020945706625	6.96597384613666	0.000151696420666368	0.00416214005641839	1.20912186636362	Up
Arg1	1.26233769271481	1.71973611922368	6.95396782952415	0.000153446535137966	0.00420340059175685	1.19680662078509	Up
Rgs11	-2.23388009452392	2.63935799453166	-6.95085666157045	0.000153903712109455	0.0042050900552446	1.19361257138117	Down
Aard	-2.36459222224252	2.60641156236598	-6.95019584272361	0.000154001012804868	0.0042050900552446	1.19293400249074	Down
Man2a1	1.48162454369147	4.63608419841083	6.94502344493714	0.000154764982600714	0.00421919998891977	1.18762090442906	Up
Myo1g	1.38009334552743	3.53531950680048	6.94137724583932	0.000155306068579302	0.00422719835147427	1.18387363781609	Up
Ctsb	1.39798828059576	6.910653217621	6.93721909253638	0.000155925701327597	0.00423013056892611	1.17959832458967	Up
Pik3c2a	1.57161380813588	2.30433856361298	6.93627670116429	0.000156066515619233	0.00423013056892611	1.17862909863474	Up
C530043K16Rik	-1.68957730588366	1.041490180267	-6.93566893829968	0.000156157404103097	0.00423013056892611	1.17800397447877	Down
Ackr3	1.87250454834937	4.3416038854923	6.92314703173002	0.000158043192329187	0.00427442966765437	1.16511471984384	Up
Rap1gds1	1.50509131553025	3.41850382208842	6.91855350311198	0.000158741323950999	0.00428651809263885	1.16038181543228	Up
Bcl6b	1.28766759487116	4.90561785324372	6.91118576076798	0.000159868271504665	0.0043101294178493	1.15278533988885	Up
Apol9b	1.66201071298481	2.05430126081876	6.90110860609457	0.000161424102610567	0.00434521093872544	1.14238498767123	Up
C1qb	2.72321945261423	5.93845110166985	6.88616577469776	0.000163762300773089	0.00440120854329692	1.12694085781958	Up
Tmem181b-ps	-1.21184046564639	2.51062719117711	-6.88303181504494	0.000164257462909869	0.0044075396323636	1.12369841533307	Down
Syt15	-1.9107181959766	1.63836594534062	-6.88089302712044	0.000164596346488769	0.0044075396323636	1.12148492606413	Down
Naa25	1.3000560755442	1.90625992745658	6.87978217714734	0.000164772664095159	0.0044075396323636	1.12033506402709	Up
Gm38157	-1.3164016252212	1.13691821246078	-6.87396693723722	0.000165699117712122	0.00442538520011749	1.11431321531516	Down
Fhl3	1.41869092992929	2.61430367154412	6.87135086458666	0.000166117787898017	0.00442963463791806	1.11160289111628	Up
Nipsnap1	-1.14070825965619	1.98333761921379	-6.8688389776191	0.00016652089362031	0.0044334564282749	1.10899974339153	Down
Ms4a6b	2.22387991437973	3.41339667982379	6.86039350671373	0.000167884227728685	0.00446279163616469	1.10024195152064	Up
Syk	1.32215003869905	3.96954696082255	6.85105840782739	0.000169405657293886	0.00449586546575026	1.09055178639979	Up
Gm48717	-2.25908332561958	1.60663259747599	-6.84953558193337	0.00016965530059435	0.00449586546575026	1.0889700571122	Down
Ralb	1.50455856762348	4.38726492395327	6.84729788698762	0.000170022879169718	0.00449862086187659	1.08664530743702	Up
Plod3	1.38855869255664	4.03073716096887	6.83365234195199	0.000172283675241748	0.00455138266513262	1.07245601100509	Up
Tmem170b	1.23883144176723	2.97374527893791	6.82708945744812	0.00017338292317618	0.00457334307098098	1.06562371132155	Up
Iyd	-2.05146108092869	2.24576600709178	-6.82321449019923	0.000174035625655765	0.00458081532068869	1.06158726072791	Down
Cmip	2.2581896729075	3.16677840032321	6.82042926362624	0.000174506461657618	0.00458081532068869	1.05868485770257	Up
Ppp4r1l-ps	-1.23349292142752	1.98998487114955	-6.82036535348873	0.000174517282152072	0.00458081532068869	1.05861824795642	Down
Cthrc1	-1.47059601956448	1.33718648310175	-6.81905158682657	0.000174739878927009	0.00458081532068869	1.0572488788683	Down
Ccr5	1.99406252192517	2.21976704612288	6.78558942345634	0.000180517482358255	0.0047250174139969	1.02230093685487	Up
Gm6377	1.61618794951639	1.77757752920378	6.7832564413313	0.000180928160229422	0.00472851452140171	1.01985936502889	Up
Cidec	1.32269230128078	1.68242138280168	6.77917653648731	0.000181648853947212	0.00473726217907795	1.01558798918784	Up
Fxyd7	-1.40528174275051	1.8262567430586	-6.77822135394518	0.000181818043319821	0.00473726217907795	1.01458769098113	Down
A230057D06Rik	-1.62624652114609	1.04323849159064	-6.77244835072599	0.000182844345031271	0.00474138843673994	1.00853968152567	Down
Slc35e1	1.69306319015902	3.52868019561935	6.77225913383293	0.000182878092259683	0.00474138843673994	1.0083413832038	Up
Gm30648	-1.12210433808887	0.796366262643591	-6.77140586208348	0.000183030361234298	0.00474138843673994	1.00744710537808	Down
Plscr4	-1.34230747489263	4.04181224205911	-6.7700260645915	0.000183276889133702	0.00474138843673994	1.00600081311559	Down
Apobr	1.95831482931098	2.66661630308951	6.7695303771525	0.000183365543668602	0.00474138843673994	1.00548118177531	Up
Hk2	1.52605195117271	2.4414578456188	6.76573373354719	0.000184046165336945	0.00474790724992731	1.00150016350374	Up
Nfkbia	1.74510188479033	7.19918196072521	6.76502202654305	0.000184174065361062	0.00474790724992731	1.00075370120805	Up
Pyroxd2	-1.18103623896616	1.04222808925882	-6.76270974526806	0.000184590286212157	0.00475145976545502	0.998328081956585	Down
Plekha6	-1.18678157829574	2.03484718867267	-6.74770310753998	0.000187317136264463	0.00481438892694177	0.982570232763473	Down
Pcolce	-1.50821442090674	4.14499945716819	-6.73518597449896	0.000189625945464828	0.00486422564004341	0.969405731761507	Down
Adar	1.54315390939114	3.45574919103716	6.73410819612522	0.000189826220336863	0.00486422564004341	0.968271327343933	Up
Timp1	3.07361748988533	4.88493160538641	6.73017955409559	0.000190558244201652	0.00487566266198709	0.964135087161436	Up
Treml2	1.41328439524648	2.34978629420744	6.72653213680293	0.000191240681383875	0.00488143658974353	0.960293261242811	Up
Gm38384	-1.23918691894738	1.05978246754898	-6.72591735573217	0.000191355975538405	0.00488143658974353	0.959645553606343	Down
Aox1	-1.41261930105546	2.83401189456	-6.72390587683987	0.000191733743170659	0.0048837732252992	0.957526023854129	Down
Ppp1ca	1.72014690571892	5.66235515818367	6.72207942345563	0.000192077481147293	0.00488523739681028	0.955601034361784	Up
Alox5ap	2.78542577232827	4.72554920539726	6.71975059062985	0.000192516762119826	0.00488912360466808	0.953145976446512	Up
Zbtb48	-1.20383791957719	2.53919543062177	-6.71523958870829	0.000193370843895219	0.0049035168230547	0.948388604764272	Down
Snx10	1.2780208306184	2.50149372413026	6.70841534050124	0.00019467092736944	0.00492092453949637	0.941186959522867	Up
0610009L18Rik	-1.36354473717087	2.2986900572373	-6.70558360898191	0.000195213252590225	0.00492092453949637	0.938196968095552	Down
Gm38197	-2.73826537585357	1.87520718519101	-6.70541701160471	0.000195245211187169	0.00492092453949637	0.938021029606398	Down
2810029C07Rik	-1.00677704703677	0.963218373691169	-6.7046570972678	0.000195391060449131	0.00492092453949637	0.93721846415324	Down
Lck	-1.17193343098617	2.31305121438345	-6.70220537940646	0.000195862442499519	0.00492092453949637	0.934628662659211	Down
Nemp2	-1.07620869599984	1.9240254285776	-6.70073651741643	0.000196145461009066	0.00492092453949637	0.933076722971764	Down
Carns1	-1.37090815313805	1.28253637635394	-6.69962382794967	0.000196360155643638	0.00492092453949637	0.931900926196272	Down
Iqcb1	-1.35178983151553	2.23351662744539	-6.69960343453452	0.000196364093015178	0.00492092453949637	0.931879374744385	Down
Atp8b4	1.5632311148838	2.02591918617729	6.69654822838605	0.000196954957804117	0.00492849458927429	0.92865010834314	Up
Gm47232	-1.15805447710351	1.57705467194888	-6.69434962363559	0.000197381383646219	0.00493193366516305	0.926325543423909	Down
Nde1	1.13748627653533	4.45892329364979	6.69169909782456	0.000197896827573699	0.00493202002588435	0.923522385106931	Up
Npw	-1.54398734840327	2.92173413915352	-6.6913602355382	0.000197962833571474	0.00493202002588435	0.923163947585463	Down
Map3k6	2.29523599779732	3.71449782427903	6.68925728260131	0.000198373009923028	0.00493503467543206	0.920939199939115	Up
Capg	1.93279406142508	4.67053845969099	6.68617224635069	0.00019897645214906	0.00493933353612331	0.917674516862785	Up
Tatdn3	-1.34589493430287	2.54193668640074	-6.68519025940565	0.000199168960126587	0.00493933353612331	0.91663510412379	Down
Tia1	-1.15824121430097	2.70829939010209	-6.68394139093017	0.000199414086862121	0.00493933353612331	0.915313033245178	Down
Ranbp1	1.19250497481631	4.37679576508856	6.68216605076966	0.00019976312707172	0.00494080800957387	0.91343330466141	Up
Cd300c2	1.12449611173463	3.44623843355761	6.66813330519632	0.000202546080393886	0.00500238988133438	0.898561928720135	Up
Snx20	1.20120997589401	2.13325608600817	6.65714527500571	0.00020475533906389	0.00504964539951495	0.886900452800132	Up
Capza1	1.91834268155669	4.88274777765817	6.65538229903561	0.000205112293967798	0.00505114921912617	0.885028052352757	Up
Pitpnb	1.56430531940107	3.72161501318384	6.64674549360037	0.000206871048667878	0.00507904707645848	0.87584968400231	Up
Arpc1b	1.99642506068989	5.66613390331921	6.64489964601097	0.000207249100113481	0.00507904707645848	0.873886910172281	Up
Tincr	-1.77678692097502	2.2131712014536	-6.64470790436614	0.000207288415127871	0.00507904707645848	0.873682998626078	Down
Aunip	1.0043662905389	0.653447006922408	6.64399047340924	0.000207435591954269	0.00507904707645848	0.872919992163888	Up
Cd22	-1.21800352284063	2.10520598538353	-6.63934891357557	0.000208390595435709	0.00509324648000865	0.867982049138197	Down
Cyrib	1.26453739460535	3.09116594220571	6.63827425341682	0.000208612404167705	0.00509324648000865	0.866838391012227	Up
Fut4	1.37335873141825	2.4040711101758	6.63625610310969	0.000209029658504261	0.00509614307433389	0.864690283896207	Up
Lrrc32	1.63459030209159	4.60261095443418	6.63155247081302	0.000210005747456167	0.00511263635675741	0.859681827207876	Up
Tnfaip2	2.34111541039317	3.7918826559809	6.62635623040181	0.000211089961606015	0.00513171123186361	0.854145682333932	Up
Soat2	1.47860179527561	1.19054699747941	6.62392961768719	0.000211598415163568	0.00513675469869338	0.851559200769954	Up
6430548M08Rik	1.62149926169161	3.94010303104699	6.61913739835909	0.000212606547038897	0.00515389677807644	0.846449137986699	Up
Pgam1	2.12431019667338	4.15680242129067	6.61166706019098	0.000214188745657028	0.00517783050119036	0.838477699607871	Up
Klf13	1.82807341381659	4.38073557693046	6.61083104811812	0.000214366624396703	0.00517783050119036	0.837585181856577	Up
Snord7	-1.32231210978874	2.60759927408804	-6.61018567702838	0.000214504052756451	0.00517783050119036	0.836896131597923	Down
Gm16024	-2.02216071911064	3.13697120695055	-6.60597824563973	0.000215402409127404	0.00519217163018118	0.832402681574386	Down
Ccl5	1.75782106827648	4.82812774541986	6.60363565856216	0.00021590440377015	0.00519319907275568	0.829899902094795	Up
Trim7	-1.24531541616267	1.1002700394189	-6.60274238633657	0.000216096166355157	0.00519319907275568	0.82894536747653	Down
Glul	1.19655040726445	6.28490637617629	6.60152442697721	0.000216357936290243	0.00519319907275568	0.827643719617232	Up
Itprip	1.39002568868338	3.92204140218386	6.5945104200288	0.000217872304064868	0.00521963064849035	0.820144207101974	Up
Ear1	1.76203334756948	3.48490245925572	6.59359497751663	0.00021807082224151	0.00521963064849035	0.819164950586178	Up
Angptl4	1.75754510912061	4.53004372074744	6.59036304449447	0.000218773293559539	0.00522106390286708	0.815706897837538	Up
Zbtb7b	1.44349477712734	3.4401610765502	6.58938936347485	0.000218985419485421	0.00522106390286708	0.814664841273908	Up
Hspa5	1.58593385360618	7.11733289760384	6.58897341890751	0.000219076106812391	0.00522106390286708	0.814219651838046	Up
Ifih1	1.86740774594367	3.23138597621874	6.58769803150864	0.000219354436795716	0.00522106390286708	0.812854459386196	Up
Dusp2	2.02830375080016	2.9809376348354	6.58587094078549	0.000219753851576418	0.00522328583705175	0.810898366023812	Up
Fbxw8	1.31059548342456	3.86453420186358	6.58224049540001	0.000220549895322202	0.00523430863478063	0.807010367563132	Up
Gabre	-1.56330283415405	1.98243596305527	-6.58038024477245	0.000220959032909145	0.00523430863478063	0.805017514946041	Down
Lyn	1.95988454522	5.19479054493331	6.5791281031189	0.000221234900313538	0.00523430863478063	0.803675877541924	Up
Gm12940	-1.76820574340779	3.82880607731831	-6.57624666953152	0.00022187118389127	0.00523430863478063	0.80058775963793	Down
Smim38	-1.50171057422318	1.07151356386141	-6.57611639027771	0.000221900000459601	0.00523430863478063	0.800448111233443	Down
Gm4876	-1.32986740613946	0.919763374878654	-6.57540304012713	0.00022205786075127	0.00523430863478063	0.799683422641824	Down
Arhgdia	1.67366630709481	7.71754137161239	6.56388396466838	0.000224624337929698	0.0052875020015286	0.787326622016053	Up
Gm53028	-1.84432633299181	1.13771827146259	-6.56158794329133	0.000225139830656179	0.00529233657021811	0.784861658188071	Down
Trim30b	1.88283144239168	1.81577358205408	6.5572378891134	0.000226120097779454	0.00530806821004699	0.780189732924816	Up
Myh9	2.03160923232284	5.79687665703569	6.55505440311041	0.000226613926193185	0.00531235338518255	0.777843800940619	Up
S100g	-2.00797484289675	5.95103541866653	-6.54886565483141	0.000228020135395627	0.0053186423670345	0.771191410422894	Down
Ptbp3	1.41093896430259	4.97756054509799	6.54779103386612	0.000228265298581945	0.0053186423670345	0.770035797639283	Up
2010007H06Rik	-1.19616985980171	1.70916513003252	-6.54680205587019	0.000228491182313191	0.0053186423670345	0.768972155822148	Down
Nufip2	1.03450192514046	3.76576334862404	6.54673781549516	0.000228505863486045	0.0053186423670345	0.76890306135811	Up
Dll1	1.71673243881403	4.4616887800706	6.54569718641508	0.000228743829833044	0.0053186423670345	0.767783729539374	Up
Prkcb	1.20206697595452	2.28102234092529	6.54445267589017	0.000229028780831931	0.0053186423670345	0.766444920086023	Up
Fam107a	1.86397952160138	2.24178192871063	6.544300021672	0.000229063760680321	0.0053186423670345	0.766280685718201	Up
Kmt5c	-1.21218003773599	3.45523596114152	-6.54237166931929	0.00022950614364365	0.00532167370573712	0.764205801749021	Down
Lrch3	1.42199317144072	1.74861407305846	6.53709954199787	0.000230720479001252	0.00534189077905664	0.758530696654767	Up
Il4ra	1.84124429023773	5.00149343601833	6.53587277115941	0.000231004066268827	0.00534189077905664	0.757209661234728	Up
Fxyd3	-1.08104696253466	0.840492617181258	-6.5296460608084	0.00023244945777608	0.00536144578501718	0.750501605500941	Down
Tlr9	1.61462515800315	1.30810259124028	6.52952345176864	0.000232478019507366	0.00536144578501718	0.750369469924418	Up
Sema4d	1.48211808852683	2.87178925320926	6.52754562872738	0.00023293929232209	0.0053648339578526	0.748237714372474	Up
Zc3h12d	1.02617243651098	1.54801615914221	6.52530548245262	0.000233462974426506	0.00536964841180963	0.745822630734252	Up
Gimap3	-1.64536321041391	3.62792512115529	-6.52095983829288	0.000234482599058375	0.00538584123220759	0.741135843794948	Down
Gspt1	1.63673926749557	3.81986439484923	6.51677691394365	0.000235468723641933	0.00540122209364682	0.736622326871232	Up
Gm6939	-1.22064351021684	1.30935484126076	-6.5140717708966	0.00023610891641123	0.00540353708848574	0.733702223911217	Down
Cd8a	-1.11633874660478	1.36240083590648	-6.51367533441463	0.00023620289862946	0.00540353708848574	0.733274208521462	Down
Nfkbiz	1.08588399690166	4.45711330468427	6.50436857789099	0.000238421223375056	0.00544698339774927	0.723220467272699	Up
Trpv4	1.66685073449137	2.52373675155455	6.50089358390539	0.00023925544185756	0.00545873445286247	0.719463786763049	Up
Parvg	1.86030480551413	2.97912812531701	6.49606482924865	0.000240420041832289	0.0054779818877301	0.714241101729636	Up
Clic4	1.95553921504084	7.30033411515954	6.49282268192819	0.000241205519804833	0.00548855120131904	0.710732822923005	Up
Wdr45	-1.09263562472381	3.79116014385518	-6.49127455000965	0.000241581593282545	0.00548978890940068	0.709057148606665	Down
Faah	-1.29783957187054	2.21488629184132	-6.48700561519465	0.000242621988072604	0.00550609953250939	0.704434964207048	Down
Snap23	1.20155714743071	4.23639795749668	6.48251509223223	0.000243721765851023	0.00550858235680088	0.699570391779357	Up
Pcyt2	-1.32561966035394	3.67623322127795	-6.48172510045774	0.000243915816106341	0.00550858235680088	0.698714334239835	Down
Lgals3	1.15722389705401	5.64468331391597	6.48095008732899	0.000244106353998254	0.00550858235680088	0.697874431960961	Up
Mapt	-1.41414370762566	4.60886031125971	-6.48086784134672	0.000244126583980122	0.00550858235680088	0.697785295389309	Down
Fn1	1.93747643164057	4.43627973569558	6.47997913502616	0.000244345297322059	0.00550858235680088	0.696822078930958	Up
Hyi	-1.55070541235925	3.2715083362144	-6.47672541606146	0.000245147908277207	0.00551938549163432	0.693294719373289	Down
Ak1	-1.22166112372756	3.33524246061469	-6.46192767874427	0.000248835304709002	0.00558642511547342	0.677235715164093	Down
Nkx2-1	-1.26780052674733	6.57796091622057	-6.46112061968234	0.000249038178760957	0.00558642511547342	0.676359076325872	Down
Gm38021	-1.18874952548717	0.910520734928888	-6.45969066846353	0.000249398083653962	0.00558642511547342	0.67480564222218	Down
4930466K18Rik	-1.53373532915032	2.44919552084014	-6.45954453665642	0.000249434896167277	0.00558642511547342	0.674646876778835	Down
Fbxo16	-1.17134889972329	1.04243512703354	-6.45610221744063	0.000250303810792507	0.00559338712869659	0.670906179490327	Down
Col4a2	2.16640302306443	7.40856398102626	6.45571701993041	0.000250401251981964	0.00559338712869659	0.670487500566205	Up
H2-T22	1.78326451309035	5.18600421160714	6.45392991174095	0.000250853878381584	0.00559617292609166	0.668544812470794	Up
Ints15	1.30319158986117	2.40144457590855	6.44960401691426	0.000251953280969149	0.00561137131872077	0.663840654859158	Up
Shisa5	1.79322902016842	5.94002297094667	6.44866446868558	0.00025219276933428	0.00561137131872077	0.662818639662952	Up
Plagl2	1.3134780585102	3.46910765586313	6.44287231408841	0.000253674774276162	0.00563699700233982	0.656515634299456	Up
Cnksr3	1.00941179731877	2.99619014483777	6.43658053236089	0.000255295594078834	0.00565736860868141	0.649664144302691	Up
Tmem37	2.12402423891345	3.92886772355516	6.4362670307101	0.000255376655466966	0.00565736860868141	0.649322623386078	Up
Sirpa	1.67021434331831	5.15519152775588	6.4345698275806	0.000255815994268062	0.00565736860868141	0.647473517133594	Up
Slc7a11	1.04574754163045	0.72507811405664	6.43417804753358	0.000255917529936836	0.00565736860868141	0.647046620339496	Up
Fam193b	-1.64764194124377	3.88572271948149	-6.4316259335995	0.000256580045782108	0.00565972049368645	0.644265276509534	Down
Tdrd7	1.01736005996508	4.06787468744124	6.43121386805135	0.000256687194545489	0.00565972049368645	0.643816122296701	Up
Izumo4	-1.71805315537291	2.65187524783172	-6.42816348770468	0.000257481928686393	0.00566991818704771	0.640490520419032	Down
A430027H14Rik	-1.7517040481943	1.35026849937828	-6.42654826223993	0.000257903860379025	0.0056718908263253	0.638729084819733	Down
Tbata	-1.19520955843307	0.956650651509436	-6.42476371346981	0.000258370916700092	0.00567484950373717	0.636782615520702	Down
Gm20470	-1.33637923645341	1.33777283552724	-6.42347695308769	0.000258708273962345	0.00567495553141565	0.635378851593515	Down
Gm20627	-1.00340799976413	0.927989776769808	-6.42181229216589	0.000259145434108236	0.00567724772591933	0.63356251459544	Down
Lipg	1.37647877297009	4.31904610023722	6.4178011444967	0.000260202186532728	0.00569309040431734	0.629184450749972	Up
Gch1	1.11971444573508	2.37703997434356	6.41578880368087	0.000260734148890584	0.00569742507678195	0.626987266278841	Up
Gpr146	1.12161750967701	3.94983057988869	6.41192100426798	0.000261759999235478	0.00570286333268163	0.62276275101357	Up
Elf5	-1.46759956050739	2.64252943682935	-6.41018756561501	0.000262221211414224	0.00570286333268163	0.620868827839648	Down
Atp2b2	-1.28763413525542	1.0658446159771	-6.40824037350414	0.000262740373821463	0.00570286333268163	0.618740907800771	Down
Odad1	-1.51249178017836	1.75794656748776	-6.40792139751075	0.000262825528373811	0.00570286333268163	0.618392280390711	Down
Slc25a27	-1.41078820114731	1.9201071438651	-6.4078435652039	0.000262846311317091	0.00570286333268163	0.618307210980961	Down
Adh7	-1.40034261948114	1.51450536213294	-6.40731307051621	0.000262988013759548	0.00570286333268163	0.617727368719645	Down
Irx5	-1.05828016351483	3.49346989164116	-6.40129659892956	0.000264601051264957	0.00573056033107584	0.611148738526526	Down
Zc3hav1	1.31677082208914	4.50603762730852	6.39871843538937	0.000265295628701574	0.00573527496492899	0.608328275715175	Up
Nr4a2	-1.39699024949645	2.3679941106256	-6.397374663927	0.000265658454298344	0.00573527496492899	0.606857880614731	Down
Ppox	-1.18278601269259	3.04972565392155	-6.39675136178716	0.000265826936438464	0.00573527496492899	0.606175766925197	Down
Slc25a34	1.14293251300289	1.08428096584196	6.39287255412803	0.000266878072715865	0.00574311992240957	0.601929867256938	Up
Olr1	1.75912646506832	1.67796280715444	6.3925277139244	0.000266971745912203	0.00574311992240957	0.601552298806029	Up
H2-M5	-1.01998780114824	0.879655417554079	-6.39124937199803	0.000267319316585528	0.00574311992240957	0.600152499731164	Down
Ttc6	-1.23607511922308	1.29900222100565	-6.38923148121107	0.000267868988287561	0.00574311992240957	0.597942463913071	Down
Apol9a	1.18185171920191	0.821947639192327	6.38921551280292	0.000267873343073767	0.00574311992240957	0.597924972919365	Up
Irf9	1.0441072104745	4.40110888359788	6.38798304333151	0.000268209690505123	0.00574311992240957	0.596574889940844	Up
Crybg3	1.38444674108381	2.94000643218899	6.38548597917286	0.000268892592039672	0.00575052753853263	0.59383894158884	Up
Mars1	1.22389871546523	3.69988961948543	6.3792949452848	0.000270594075406765	0.005773848191535	0.587052218248061	Up
Ackr2	1.18629606077725	3.98329715348216	6.37851114201328	0.000270810340092823	0.005773848191535	0.586192651387638	Up
Rapgef5	1.50754408378591	4.34800610635215	6.37783146063613	0.000270998031256272	0.005773848191535	0.585447207742085	Up
Cracr2a	-1.00284042129824	3.71469779306014	-6.37271946165987	0.000272414328867324	0.00579678670380269	0.579838716200988	Down
Atp7a	1.61123981141212	1.95087275102798	6.37075879691653	0.000272959718521619	0.00580111370081782	0.577686743418053	Up
Gm7809	0.916129117342884	0.649461073006271	6.36954660185633	0.0002732975164337	0.00580111370081782	0.576356025944809	Not Sig
Morn2	-1.24038114688027	2.97488163667744	-6.36443141417275	0.000274728071070031	0.00582423510668465	0.570738639427998	Down
Zfp182	-1.15878243660789	2.48593990060783	-6.36081075754198	0.000275745681412775	0.0058342562390466	0.566760498795197	Down
Stk24	1.75345772715057	3.7692554720539	6.3592017410954	0.000276199249963855	0.0058342562390466	0.564992080410371	Up
Eif3a	1.23369248357519	4.65759192043539	6.35910566617283	0.000276226358909507	0.0058342562390466	0.564886477098691	Up
Upf3b	-1.36507318573389	3.34233167028788	-6.35738031540093	0.000276713695445695	0.00583732500182476	0.562989811413243	Down
Crocc2	-1.44317366463548	1.35048592691575	-6.35409884541179	0.000277643206197598	0.00584970241601014	0.559381467112654	Down
Ivns1abp	-1.27613532700308	5.77311969145013	-6.34683707569032	0.000279712535412495	0.00588400297200393	0.551391450579898	Down
Large2	-1.11809640147226	1.24528144219201	-6.34548783370696	0.000280098902668099	0.00588400297200393	0.549906157929366	Down
Slc25a5	1.75283414666274	6.20968282286879	6.34328136277166	0.000280732023156604	0.00588400297200393	0.547476696510081	Up
Lrrc17	-1.4568979013895	1.03201205015912	-6.34324307181203	0.000280743024314954	0.00588400297200393	0.547434530295194	Down
Sh2b3	1.2620316351628	4.34759322834454	6.34236613677032	0.000280995102670995	0.00588400297200393	0.546468793323505	Up
Btla	-1.76098748844511	2.708529814535	-6.33319231707211	0.000283647279674778	0.00591812199666896	0.536360101002244	Down
Amt	-1.24524089390218	2.94833513343524	-6.33312932334182	0.00028366558720209	0.00591812199666896	0.53629065057692	Down
Ap5b1	1.52896769066316	1.89946402899328	6.33244683121092	0.000283864020370644	0.00591812199666896	0.535538172201432	Up
Psme2b	1.81186262920706	4.10924058171381	6.33193959870929	0.000284011597050971	0.00591812199666896	0.534978886855807	Up
2210406H18Rik	1.58491738390878	1.69887773232199	6.3268341264888	0.000285501763292717	0.00594191840530915	0.529347650150552	Up
Atosa	-0.967378009698528	2.50296478025349	-6.32550188291709	0.000285892041006437	0.00594279363193161	0.527877662142703	Not Sig
Smim6	-1.53707693176611	4.18126476640598	-6.32329428500674	0.000286540057040295	0.00594901777791931	0.525441313812433	Down
Gpihbp1	-1.42145326562698	4.41082542984724	-6.31169892964439	0.000289970647930109	0.0060102840853314	0.512634192028248	Down
Scgb3a2	-4.5908415193792	7.95866585954452	-6.31083070165137	0.000290229351069961	0.0060102840853314	0.511674536153992	Down
Gm14066	2.2451612934506	2.06363082036519	6.30976400235816	0.000290547543091434	0.0060102840853314	0.510495376672012	Up
Slc16a10	1.39104351212375	2.59077468992844	6.30690073803962	0.000291403560609567	0.00601997279051481	0.507329521095739	Up
Gm45226	-1.59141467529656	2.22550334122266	-6.30583996850855	0.000291721405001509	0.00601997279051481	0.506156381584361	Down
Tlr8	1.3692125153265	1.2462561846938	6.30161995303566	0.000292989690551335	0.00603668766851547	0.501487897651804	Up
Ints6l	-1.31320505851823	4.47039859445685	-6.30079332627852	0.000293238841978163	0.00603668766851547	0.500573155746373	Down
Arpc4	1.8327937981326	5.10664568693498	6.2965153077173	0.000294532034335867	0.00605600445539266	0.495837713422564	Up
Plekha4	1.10835261816178	1.70484239440781	6.29324795046489	0.000295523982519134	0.00606908818973711	0.492219411083052	Up
Parp12	1.17944503783052	4.58072731924624	6.29090811105318	0.000296236622174739	0.00607153148993757	0.489627406641892	Up
Gapdh	1.53644595955409	6.79186114900735	6.29052171231212	0.000296354490279972	0.00607153148993757	0.489199297824975	Up
Gm50186	-1.35641902332426	1.08613988158473	-6.28722688598147	0.000297361671100561	0.00608486124580597	0.485548028414014	Down
Rhob	1.4086669109378	7.4403718972003	6.2843262596525	0.000298251497675279	0.00609576055009139	0.482332447403437	Up
Gng8	-1.14962434979866	1.42744285799524	-6.27420723884488	0.000301378943619391	0.00614819999272754	0.471106197076752	Down
Lrtm2	1.34433561166156	2.05471322195161	6.27369388697862	0.000301538571070808	0.00614819999272754	0.47053632198454	Up
Adamts9	1.22873567331276	2.17725968558684	6.27210862415953	0.000302032103586891	0.00614819999272754	0.468776297254696	Up
Rps6ka2	1.31761201745894	2.6260548886702	6.27052882549689	0.000302524827477615	0.00614819999272754	0.467022016411834	Up
Neat1	-1.86543914677385	6.20009997794763	-6.27022868442972	0.000302618539428755	0.00614819999272754	0.46668868959927	Down
Haus7	-1.09338487950831	3.1862073607281	-6.26443680434299	0.000304433244499238	0.00617670406981031	0.460254139839344	Down
Als2cl	-1.41001517417941	4.60049588551024	-6.26338150105523	0.000304765190565537	0.00617670406981031	0.459081272965112	Down
Enc1	1.48857150890889	3.16073417223366	6.26102978568506	0.000305506370257024	0.00617670406981031	0.456467052607553	Up
Gad1os	-1.33042798422318	0.865530124187048	-6.25977551807292	0.000305902490445423	0.00617670406981031	0.455072487897138	Down
Ptgs2os2	-1.39188500909076	2.24189644842044	-6.25816958986983	0.000306410504134415	0.00617670406981031	0.453286630431353	Down
Rab8b	1.46780861772671	4.39372225675669	6.25797926311984	0.000306470773493214	0.00617670406981031	0.453074957245401	Up
Gm13199	-1.21077626779851	1.57335088524653	-6.25736773404564	0.000306664510972529	0.00617670406981031	0.452394809335129	Down
Gm37607	-1.29087557533617	1.46498901010506	-6.25646296399632	0.000306951399103251	0.00617670406981031	0.451388427580642	Down
Prf1	1.50184101701445	2.12882529586825	6.25543125009991	0.000307278902804931	0.00617670406981031	0.45024071614688	Up
Hnrnpf	1.01966038946491	5.72854739919878	6.24673988286778	0.000310053313052417	0.00622514098888535	0.440566694948965	Up
Pld4	1.42211027443618	3.97073558764949	6.2439621013651	0.000310945877282874	0.0062274485673144	0.437472792656964	Up
Fcgr2b	1.47600059184723	3.55931222805685	6.24220815658541	0.000311510928695424	0.0062274485673144	0.435518728303123	Up
Nampt	1.23075776304151	4.63539812909256	6.24184452893066	0.000311628217715055	0.0062274485673144	0.435113561994389	Up
Csf2	1.5961950167088	2.98163270670613	6.24166144789838	0.000311687289521538	0.0062274485673144	0.434909560392184	Up
Armc2	-1.09523344908888	1.09770956120689	-6.24071530360078	0.000311992764857249	0.0062274485673144	0.433855231473099	Down
Abtb2	1.39701690417437	1.90047019384524	6.23665061665741	0.000313308890000757	0.00624006229721936	0.4293244575468	Up
Cldn3	-1.09016786816522	6.60948476998003	-6.23650549431025	0.000313355993713641	0.00624006229721936	0.429162654797095	Down
Cdc42bpb	1.67487145400128	3.91089036060786	6.23016223712568	0.000315422586205896	0.00627087543476598	0.422087632600729	Up
Slc31a1	1.24082070409267	4.60486190705543	6.2279122933088	0.000316159235046688	0.00627087543476598	0.419576878412848	Up
Lrrn3	-1.30646280565927	1.4711252781742	-6.227791937051	0.000316198694388356	0.00627087543476598	0.419442552107939	Down
Inka2	-0.930723458764938	2.50529780974981	-6.22679667308408	0.000316525205782267	0.00627087543476598	0.418331693324245	Not Sig
Cpne2	1.4291111829754	2.77001134571437	6.22544307754846	0.000316969874115178	0.00627087543476598	0.416820678177785	Up
Jak2	1.09937201347325	4.46833417823468	6.22502297730943	0.000317108021809624	0.00627087543476598	0.416351673000798	Up
Gadd45a	-1.24647934610196	2.90347265527954	-6.22101975035991	0.000318427819808841	0.00628711610467957	0.411881270149852	Down
Mir503hg	-1.25202305903921	1.82827968008374	-6.21933562219337	0.000318984870415845	0.00628711610467957	0.409999982261718	Down
Irgm1	1.59467455929659	3.88245624693698	6.2189880664734	0.000319099964282886	0.00628711610467957	0.409611692547813	Up
Usp18	1.27340691130705	4.00982958213998	6.21786630743577	0.000319471751956541	0.00628711610467957	0.408358354734233	Up
Bbs2	-1.50954432738887	2.8875362202489	-6.21696360374218	0.000319771286702325	0.00628711610467957	0.407349647977158	Down
Ccnd1	1.79864562446079	4.75971251227946	6.21232650048199	0.000321314890477523	0.00630397218719894	0.402166346810882	Up
Scrg1	1.68538684818843	1.47144206447615	6.21052948581839	0.000321915304868312	0.00630397218719894	0.400156912308671	Up
Rnf24	1.01324738033979	1.13550041992981	6.21012687142525	0.000322049996163697	0.00630397218719894	0.399706648431409	Up
Litaf	1.9206748291235	5.09455342003314	6.20995904009397	0.000322106161211618	0.00630397218719894	0.399518948003306	Up
Vsnl1	-2.10825785038339	2.69465573088832	-6.20755098255077	0.000322913220196808	0.00631252808233531	0.396825403400057	Down
Irx3os	-1.01725890093409	1.01861071659987	-6.2060765563913	0.000323408480985357	0.00631497612871407	0.395175804190495	Down
Arhgef26	1.06020513232442	3.18219788611699	6.20257520962386	0.000324587967775787	0.00632997769411834	0.391257336484285	Up
Slc38a5	-1.58821621569722	3.22520059092018	-6.2015963141216	0.000324918578462889	0.00632997769411834	0.390161538008009	Down
Fmo4	-1.25598701510273	1.5835435516148	-6.19820830159777	0.000326065729475396	0.00633773305717558	0.386367953838899	Down
Nrros	1.28532567234394	3.9806930509723	6.19721895023898	0.000326401562574491	0.00633773305717558	0.3852598871676	Up
Ago4	-1.0203115443923	2.63824965207509	-6.19713298791444	0.000326430760415876	0.00633773305717558	0.385163603934758	Down
Spata13	1.23629946991281	3.25547557596007	6.19061659335178	0.000328652572029799	0.00637361908438699	0.377862025428737	Up
Slc7a10	-1.60451885688616	2.63431652918558	-6.18770091191846	0.000329652125464956	0.0063837227498447	0.374593229255376	Down
Dtx3l	2.23072472055458	3.50934489053235	6.18601816961035	0.000330230538168502	0.0063837227498447	0.372706187056387	Up
Pcmtd2	-0.999286323861558	4.76464816573469	-6.18546217585207	0.000330421898619908	0.0063837227498447	0.372082609463003	Not Sig
Gprasp1	-1.2875607599401	3.11222940596952	-6.18155436460904	0.000331770356153733	0.0063837227498447	0.367698645240091	Down
Arhgdib	2.95383414451587	5.72043693813778	6.18131361630024	0.000331853630003047	0.0063837227498447	0.367428497379527	Up
Cd79b	-1.67317926917135	3.87486058876122	-6.18130278948357	0.000331857375499404	0.0063837227498447	0.367416348242513	Down
Lgals1	1.19218861049609	6.22113124644052	6.17981709851422	0.000332371789902686	0.0063837227498447	0.365749058948513	Up
Podxl	1.78737553914756	6.23588714718914	6.17929300470817	0.000332553466335717	0.0063837227498447	0.365160835530574	Up
E230016M11Rik	-1.06446919174595	0.699831496839301	-6.17833424514315	0.000332886104376369	0.0063837227498447	0.364084666527011	Down
Snrnp35	1.09808633375174	1.7410334346845	6.17825339676043	0.000332914171297421	0.0063837227498447	0.363993911981328	Up
Dnajb9	1.0490842166228	5.03838921309635	6.17329779771166	0.00033463955673969	0.00639711451798925	0.358429483797574	Up
BC028528	-1.27372295824539	4.07198745476283	-6.17293375710269	0.00033476669509463	0.00639711451798925	0.358020591721555	Down
Nlrc5	1.13854004950122	2.75595876767789	6.17151928645429	0.000335261197005953	0.00639711451798925	0.356431687323498	Up
Tlr4	1.74879900512023	2.66664570670495	6.17054508981995	0.000335602249602672	0.00639711451798925	0.355337199728944	Up
Phf11a	1.40598545889101	1.69453927009479	6.17051930466994	0.000335611281851276	0.00639711451798925	0.355308229017323	Up
Ggt1	1.71872595041935	1.62671878668534	6.16980491513933	0.000335861631789427	0.00639711451798925	0.354505547438747	Up
Msantd2	-1.66487392818777	3.8300732663053	-6.16805864793303	0.000336474464793451	0.00640164238145489	0.352543176392548	Down
Gas7	1.53813157005657	2.96531561636789	6.16632604176823	0.000337083730236752	0.00640609236104723	0.350595762589104	Up
Gusb	1.3686809676556	3.97956082733937	6.16316552446617	0.000338198272089004	0.00641324015994788	0.347042393794758	Up
Tcof1	1.05721193927361	2.9922881557923	6.16312830148485	0.00033821142294346	0.00641324015994788	0.347000536214381	Up
Gm28661	-2.04859935518552	5.04014356102697	-6.15838584860058	0.000339891579486957	0.00642024154442083	0.341666120509841	Down
Srsf5	-1.59349935345719	7.00225005694368	-6.15791741460645	0.00034005803828584	0.00642024154442083	0.341139055727303	Down
Zfp772	-1.11549717006259	2.45850863183158	-6.15743432295199	0.000340229800466021	0.00642024154442083	0.340595468565478	Down
1700020L24Rik	-1.66752645186161	2.6153502626353	-6.15697552056098	0.000340393015786989	0.00642024154442083	0.340079183993504	Down
Sp3os	-1.51964255823925	2.3840693120798	-6.15678264798597	0.000340461654617418	0.00642024154442083	0.339862138669923	Down
Dock2	1.19344484929125	2.61532629621949	6.15551144631456	0.000340914429887861	0.00642168395194948	0.338431495143917	Up
Zdhhc5	1.4483769601921	4.23028380216573	6.15183222753105	0.000342228660017701	0.00643595488402317	0.334289612529738	Up
Gm17491	-1.89587940668924	2.94405232886957	-6.15128031891767	0.000342426288215928	0.00643595488402317	0.33366814800193	Down
Cd226	-1.12576649652294	1.45024445688972	-6.14755772933638	0.000343762590535801	0.00645338115471006	0.3294753644947	Down
Spin4	1.1187516261668	1.37417948743918	6.14659328406217	0.000344109741637534	0.00645338115471006	0.328388805258256	Up
Ifitm3	2.00862190443181	9.70612505833248	6.14487025909965	0.00034473091140089	0.00645793384628714	0.326447314355399	Up
Acp2	1.89107398531623	4.03551480342497	6.1428012671102	0.000345478450683671	0.00646196174479772	0.324115475632667	Up
Pdgfb	1.19193235361593	5.53989500675956	6.14218014886621	0.000345703215340462	0.00646196174479772	0.323415340248681	Up
Dtx3	-1.36315248692112	4.55078344036549	-6.13822920867694	0.000347136750039033	0.00647921677842928	0.318960585031161	Down
Myc	1.588611321054	2.92235203417932	6.13729767078295	0.000347475703551437	0.00647921677842928	0.31790996080086	Up
Gm33104	-1.43659733308469	1.39554798431232	-6.1365025846187	0.000347765297611697	0.00647921677842928	0.31701314188942	Down
Wnt4	-1.79835811912813	2.91885993433671	-6.13405287106069	0.000348659241153152	0.0064887880147434	0.314249460663881	Down
Mterf1b	-1.28381759863814	1.63309126740676	-6.13080289982873	0.000349849150087269	0.0065038405178533	0.310581739239641	Down
Ccdc39	-1.58495108957626	2.2125991268512	-6.12720013744269	0.000351173494534393	0.00651879722618774	0.306514255708564	Down
Ccna2	1.18680221096376	1.80483775577717	6.12646858835134	0.000351443084482204	0.00651879722618774	0.305688135384786	Up
Cmklr1	1.9511667775968	4.81366786157598	6.12550207366819	0.000351799615921652	0.00651879722618774	0.304596566250278	Up
Hif1a	2.21859447405294	4.54927784571508	6.1218233276957	0.000353160320035631	0.00653691325567037	0.300440713829619	Up
Sec61a1	1.57981308706836	4.26321122681492	6.11851981014546	0.000354387210841674	0.00655251586156448	0.296707235887855	Up
Zfp827	-0.962183631876469	1.33825541282782	-6.11632022511065	0.000355206735108012	0.00656056075904041	0.294220572712123	Not Sig
Gm15545	-0.992765210215535	1.73252950504622	-6.11372717641502	0.00035617555790864	0.00657134277975011	0.291288274435341	Not Sig
Cacnb1	-1.15535739816325	1.92926781836756	-6.10850551746837	0.000358135397737614	0.00660036576435218	0.28538077458003	Down
Bcl2l13	1.21389670308685	2.05668080120274	6.10450227773402	0.000359646031575308	0.00662105628356441	0.280849292703635	Up
Cyba	1.55965893772028	6.53555210396513	6.09751050453469	0.00036230137929289	0.00666275359807377	0.272929857048609	Up
Ccdc154	-1.42044835383728	1.37807282992417	-6.0950228433345	0.000363251386909474	0.00667181453628694	0.27011057822349	Down
Mcm2	1.3332449945821	2.13207889145973	6.09404037563745	0.000363627340246447	0.00667181453628694	0.26899691750542	Up
Vcl	2.05911385017566	3.21315766071982	6.09270108940357	0.000364140529945907	0.00667181453628694	0.267478585353153	Up
Mapk1ip1	-1.48093924366434	4.12396407192667	-6.09213456157444	0.000364357854671243	0.00667181453628694	0.266836248458833	Down
Ly6c1	2.41419344952408	8.15441192194699	6.09033879019906	0.000365047678631219	0.00667728154718155	0.264799898318378	Up
Wdr46	1.19196564062903	2.39205926981084	6.08886720636548	0.000365614049867135	0.00668048112958514	0.263130849203415	Up
Lman1	1.23242056859019	3.60381031769177	6.08168880317886	0.00036839082498687	0.00672026043116233	0.254985102270626	Up
Proca1	-0.946852888641442	1.57761898897815	-6.08032964075721	0.000368919210258147	0.00672026043116233	0.253442014886826	Not Sig
Ccdc42	-1.38871477209422	1.54463164381401	-6.08019278326246	0.000368972461267966	0.00672026043116233	0.253286623974447	Down
Serpina3c	1.13245778077057	2.93941418543068	6.07765489813382	0.000369961494351141	0.00673109047185135	0.2504046058913	Up
Pced1b	-1.01094111082404	3.54751049628854	-6.07561747701234	0.000370757620742681	0.00673839143300808	0.248090296781728	Down
Dock11	1.19928037220569	2.14510772179598	6.07371846600381	0.00037150137424092	0.00674472601361229	0.245932712878006	Up
Tagln2	1.16534565907977	7.13836622896757	6.06744868647927	0.000373968727504432	0.00675403662434476	0.238805835452588	Up
Mctp2	0.997106591919	1.01292167380966	6.06743068289954	0.000373975838589712	0.00675403662434476	0.238785363226797	Not Sig
Fxyd1	-1.1992221511916	3.72338946441008	-6.06658691234743	0.000374309280819075	0.00675403662434476	0.237825846878643	Down
Gm30025	-1.13088167435042	1.84917446858884	-6.06658453248615	0.00037431022176159	0.00675403662434476	0.237823140421976	Down
Aldh18a1	1.33635990271456	2.75012445038636	6.06643068886761	0.000374371053562871	0.00675403662434476	0.237648182795609	Up
Gdpd3	-1.11870698860513	1.55941185721557	-6.0663859043541	0.000374388764012079	0.00675403662434476	0.23759725131737	Down
9530062K07Rik	-1.3486155699346	1.09630714058429	-6.06186427828412	0.00037618167468821	0.00677781621416256	0.232453633620712	Down
Gm40773	-1.11087915508899	1.2448668298434	-6.0610609187613	0.000376501217099854	0.00677781621416256	0.231539480809214	Down
Hmcn1	-1.81329887425546	2.66456304372538	-6.05815755718166	0.000377658563617673	0.00678571568406135	0.228234995451683	Down
Pptc7	1.4486079817248	2.9588204738151	6.05796550949656	0.000377735257228307	0.00678571568406135	0.228016375318131	Up
Gm37274	-1.63821929643279	1.15244058924681	-6.05604655292975	0.000378502535434587	0.00679234938982825	0.225831635745223	Down
Mx1	1.77092691048681	2.30107477361078	6.05330232707494	0.000379602795239272	0.00679930359217455	0.222706474308985	Up
Ccl17	1.96603595039259	4.78772606745372	6.05223001112366	0.000380033688966215	0.00679930359217455	0.221485034675196	Up
Nagpa	1.27924239049449	3.38497883068214	6.05210167805494	0.00038008529397249	0.00679930359217455	0.22133884448785	Up
Sfxn4	-1.02965370109424	1.51050665662896	-6.04725431466014	0.000382040206423879	0.00682711849510987	0.215815384381639	Down
Gm30122	-1.11566953638793	1.22604207824204	-6.04394235247665	0.000383382311600146	0.00684289438880274	0.212039683133447	Down
Septin4	-1.26506715432789	4.55132802900482	-6.04266474654143	0.000383901432030885	0.00684289438880274	0.210582797718205	Down
Mknk2	1.19166527478844	5.51412026846955	6.04211287115846	0.000384125912602428	0.00684289438880274	0.209953413532691	Up
Ap2a2	1.35835711572249	4.7227062775094	6.03663034602047	0.000386363904255213	0.0068614458308755	0.203698687953422	Up
Gm37859	-1.44309684630295	1.16018910473568	-6.03471911719026	0.000387147471941874	0.0068614458308755	0.201517326890378	Down
Zfp579	-1.41942362164943	3.42011614230571	-6.03466252155556	0.000387170701927296	0.0068614458308755	0.201452724641144	Down
Spidr	1.39787729527569	1.88111961129154	6.03446393006072	0.000387252227111159	0.0068614458308755	0.201226034928514	Up
Mdk	-1.59485017076292	2.47618206290875	-6.03319740662204	0.000387772604497873	0.0068614458308755	0.199780190705046	Down
Mir181a-1hg	-1.13510240057521	1.09018565168058	-6.03216662286167	0.00038819669566819	0.0068614458308755	0.198603305719385	Down
Cd7	-1.22165796010836	1.70814732664556	-6.03178231999695	0.000388354939416592	0.0068614458308755	0.198164496326682	Down
Prtn3	1.21564682112452	1.29093036938319	6.03141018253532	0.000388508242001429	0.0068614458308755	0.197739559038414	Up
Pla2r1	-0.959417473849923	2.34430180271934	-6.02977891590539	0.000389181036898206	0.0068614458308755	0.19587662643503	Not Sig
9930111J21Rik2	1.53228079190627	2.67814322770314	6.02962376075122	0.000389245095888923	0.0068614458308755	0.195699418305225	Up
Mapk14	1.10349665415301	4.95669217321493	6.02878913983816	0.00038958988691658	0.0068614458308755	0.194746113535704	Up
Ctsz	1.35391695337565	7.18924621838418	6.02239645419755	0.000392242032852914	0.00688896579207617	0.187441303742295	Up
Nr2f1	-1.04378471382084	1.3564062010009	-6.02142692688886	0.000392646007870206	0.00688896579207617	0.186332966129633	Down
Mthfd2	1.71715925258943	2.74727642934417	6.02029982072377	0.000393116221538457	0.00688896579207617	0.185044331030841	Up
Gm32358	-1.12410291590738	0.819265367271662	-6.01958482785131	0.000393414830648619	0.00688896579207617	0.184226782576511	Down
Tsnaxip1	-2.02264100487796	2.21149559972585	-6.01893636357631	0.000393685872275522	0.00688896579207617	0.183485246337879	Down
Gm42031	0.896728872316511	0.571401777316806	6.01812472821368	0.000394025407039898	0.00688896579207617	0.182557040556704	Not Sig
Ddx24	1.2506301417741	3.413547961644	6.01797576430327	0.000394087758979812	0.00688896579207617	0.182386672290424	Up
Ccdc86	1.02625409752087	2.07558083193492	6.01727365887947	0.000394381787112295	0.00688896579207617	0.181583642743729	Up
Ttc5	-0.928398408708096	3.59895773708696	-6.01607847508675	0.00039488286645301	0.00689066564303381	0.180216506016449	Not Sig
Qki	1.13943433001777	5.19435881077723	6.01476041065473	0.000395436281896938	0.0068932743481646	0.178708588601875	Up
Tmod4	-0.951367019184191	1.08707462818992	-6.01155651219028	0.000396785090829941	0.0069097289388814	0.175042236201405	Not Sig
Iglv3	-1.85984934084875	2.00816285057015	-6.00951007592253	0.000397649288833914	0.00691771943245624	0.172699698010465	Down
Gpr65	1.90466269719093	2.59878208869607	6.00505788434597	0.000399536640281332	0.00693831959469663	0.16760137996354	Up
Adrb3	-1.63435017701597	2.00170355458185	-6.00479931099802	0.000399646558161654	0.00693831959469663	0.167305199663888	Down
Wnk1	1.31337390311152	4.36470618255289	6.00134139788118	0.000401119721209586	0.00695681825423048	0.163343508306185	Up
Rilpl2	1.15735183453845	3.12766786503628	5.99971741164972	0.000401813659191997	0.00696177858656917	0.161482374312708	Up
Abcd2	1.49860124712843	2.34949397647946	5.99560942209054	0.000403574973383527	0.00697948088924932	0.156772928055586	Up
Zfp956	-1.11791839110584	2.29052068037111	-5.99491767367652	0.000403872403875305	0.00697948088924932	0.155979677693356	Down
H2-Q7	2.06395766670515	5.35446526462165	5.99447633110613	0.000404062294537579	0.00697948088924932	0.155473542387223	Up
2610008E11Rik	-1.0036721833579	3.11584914724612	-5.99163203548857	0.000405288448901861	0.00699358207174839	0.152211055402359	Down
Srgn	1.15628573575285	6.33587452716277	5.98932776557176	0.00040628482669677	0.00700369379031019	0.149567199117211	Up
Rab36	-1.57084237398236	1.64384201147495	-5.98702159065188	0.0004072847474886	0.00701217851266495	0.146920445307673	Down
Pcdhgc3	2.34722972983506	2.40304029098831	5.98629857298775	0.000407598797876692	0.00701217851266495	0.14609050481217	Up
Gm15246	-0.923965879018341	0.714757913690206	-5.98421508705777	0.000408505284265664	0.00702069605365339	0.14369851278947	Not Sig
Tppp3	-2.16017817970704	6.67811046046914	-5.9782800648158	0.000411099775296324	0.00704890864811608	0.136881491098371	Down
Incenp	1.10998569591014	2.26110050817347	5.97825774247282	0.000411109567904691	0.00704890864811608	0.136855842535534	Up
Gm53048	-1.27602597200174	1.34667130666879	-5.97762791764561	0.000411385972900716	0.00704890864811608	0.136132140892336	Down
Lmntd2	-1.17572442374508	1.13394199522197	-5.97277711423302	0.000413521712305481	0.00707839673240255	0.130556531639738	Down
Gm15347	2.00601079458658	2.43157158197202	5.97084380208809	0.000414376344533386	0.00708591853287252	0.128333464762533	Up
Ubash3b	1.32088821940516	2.17330379470124	5.96829574570879	0.000415505719826865	0.00709246957989044	0.125402752812574	Up
Gm49266	-2.03464928154848	1.13957601833832	-5.96810449945601	0.000415590623455434	0.00709246957989044	0.12518275090509	Down
Snca	-1.19589478456621	1.79525540845185	-5.96515247048486	0.000416903616438311	0.00710546315991343	0.121786234019845	Down
Arhgap30	1.57598973667929	3.08964344680422	5.96382694375491	0.000417494674574207	0.00710546315991343	0.120260741640289	Up
Cdkn2d	1.1085504685494	3.96694765244087	5.96358859955737	0.000417601051763341	0.00710546315991343	0.119986416402731	Up
Pak2	1.04072970700515	4.82748178336548	5.95893795483237	0.000419682738968198	0.007133770541067	0.114632171430667	Up
Cox6b2	-1.2715833084107	2.7006924874507	-5.95238503420802	0.000422635453064936	0.00717681257911064	0.10708291994296	Down
Map3k3	1.523238037369	4.60235490406984	5.95133948941178	0.000423108696585734	0.00717770677528045	0.105877872415493	Up
Gpatch2l	1.27685408426512	1.769953830251	5.94919213359688	0.000424082493956021	0.00717876711191616	0.10340246630543	Up
Sprr1a	-1.77778003219758	1.46856983834226	-5.94846987561831	0.000424410586318853	0.00717876711191616	0.102569729970215	Down
Trpm2	1.01534614874173	0.925616879813103	5.94842024271023	0.000424433142852655	0.00717876711191616	0.102512502512901	Up
Snhg11	-1.73161162680516	2.53495265979152	-5.94596477227168	0.000425550734207509	0.0071905433960251	0.0996808958558102	Down
Fstl3	1.76240181335482	1.82718726569531	5.94413099929953	0.000426387491049744	0.00719189557788282	0.0975656907720523	Up
Was	1.91245718173569	3.41075537230109	5.94370913420286	0.0004265802473823	0.00719189557788282	0.097079017301632	Up
Cst7	1.6063932978259	1.55798440675592	5.94199936371622	0.000427362455820207	0.00719189557788282	0.0951063405965415	Up
Mapkapk2	1.51105846465853	6.24930597305183	5.94195642394342	0.000427382120924079	0.00719189557788282	0.0950567930379105	Up
Eif6	1.49730645497354	4.35609499444145	5.94040881874519	0.000428091546560893	0.00719189557788282	0.0932708688965693	Up
Gm49064	-1.12216203659712	0.973817598597798	-5.94026125418735	0.000428159258591876	0.00719189557788282	0.0931005637197977	Down
Marcksl1	2.15979903233818	5.30384195424381	5.93632394170412	0.00042997033869755	0.00721521514278504	0.0885554034575717	Up
Klhl29	1.41006136104202	1.46446059104727	5.92996363684502	0.000432913902075398	0.00724568829200098	0.0812087722793304	Up
Ddx54	1.3353423522282	2.93116647001126	5.92970960105339	0.00043303193323	0.00724568829200098	0.0809152285276227	Up
Zc3h12c	1.2239357397462	2.06237827404295	5.92964919253158	0.000433060005733095	0.00724568829200098	0.0808454239169576	Up
Susd6	1.73659055512646	5.44747398688158	5.92457272085166	0.000435426318188554	0.0072781445114651	0.0749775865621043	Up
Ly9	0.967109050674683	2.03790600491552	5.91475401785189	0.000440043900361869	0.00734813033617971	0.0636183861068753	Not Sig
Rab40b	-0.916604495392447	1.3894679009472	-5.9116502857849	0.000441514801739811	0.00736548544134078	0.0600249876821044	Not Sig
Vps26a	1.30381304531413	4.69010404643887	5.91003436159998	0.000442282766029361	0.00737109148931355	0.058153608666446	Up
Hspa13	1.25951414827203	3.00940232029133	5.89855198247259	0.000447782548985229	0.00745547022534822	0.0448458569481334	Up
Gm43254	-1.08442488202603	1.64918190766552	-5.89564513097074	0.000449186849135425	0.00746442393211437	0.0414740682444323	Down
Iglc2	-3.13029608643061	3.41488696412777	-5.89495842358897	0.000449519309437897	0.00746442393211437	0.040677358172478	Down
Zfp932	-1.49131653831846	3.20414699874291	-5.89472480678782	0.00044963247405447	0.00746442393211437	0.0404063040650993	Down
Zfp971	1.14364944614294	2.79033272719059	5.89182333873517	0.000451040586068143	0.00746853393899683	0.0370392570350093	Up
Hyou1	1.63706603229582	4.21166062886548	5.89157727181354	0.000451160229364622	0.00746853393899683	0.0367536529550776	Up
Cmc4	-1.86691164986914	3.04513181118714	-5.8915100362346	0.000451192926936935	0.00746853393899683	0.036675612775257	Down
Gm16160	-1.16828549273043	0.93105986928784	-5.89049130864966	0.000451688669279687	0.00746949499023948	0.0354931030913095	Down
Ifi30	1.22382381454713	6.50346148111356	5.88837465546202	0.00045272062427981	0.00747532747771487	0.0330357032734376	Up
Gm15987	1.39488622807803	1.64028239698101	5.88746779088428	0.000453163556756368	0.00747532747771487	0.0319826624805994	Up
Slc26a10	-0.847208490410124	0.684665602904097	-5.88562108268532	0.000454067014145395	0.00747532747771487	0.0298379413381014	Not Sig
Ncoa4	1.4912117117156	2.02580144673159	5.88518698343525	0.000454279676212971	0.00747532747771487	0.0293337221076939	Up
Pik3cd	1.38213262741149	3.69347499912348	5.88493581771085	0.000454402770855732	0.00747532747771487	0.029041973956466	Up
Cryzl2	-1.31499383979478	2.55773184953397	-5.88439180658455	0.000454669513762337	0.00747532747771487	0.0284100341997142	Down
Nfe2l1	1.4704505011175	5.64019124499181	5.87783973701748	0.000457895825247549	0.0075155198293159	0.0207957990927952	Up
Stk36	-1.05462858503848	1.81973918685026	-5.87763938401079	0.000457994880023938	0.0075155198293159	0.0205628747914943	Down
Gm15513	-1.14389049994498	0.87366379554447	-5.87583898765207	0.000458886063869725	0.00752127731147683	0.0184695443910927	Down
Gm12098	-2.22074902108884	1.68530550164566	-5.87515089046718	0.000459227174414559	0.00752127731147683	0.0176693739290146	Down
Ly6g6d	-1.39321263563317	1.62613742041643	-5.87103736280611	0.000461272241136869	0.00754752834826636	0.0128845178783159	Down
Selplg	2.32002219776343	4.3765398058908	5.86976897424899	0.000461904861683779	0.00755064020066607	0.0114086645708475	Up
Krtcap3	-1.48081401096809	3.77128613006671	-5.86742856463771	0.00046307468653294	0.00755363855923082	0.00868487074280555	Down
Rps12-ps9	-1.34222610746882	2.36908367752792	-5.86687079569662	0.000463353964378037	0.00755363855923082	0.00803562344457021	Down
Tnfrsf23	0.971107363070331	1.17860070875778	5.86674670229627	0.00046341612396078	0.00755363855923082	0.00789117203188727	Not Sig
Tap1	1.25854427847263	4.28355372385852	5.86464359310693	0.000464470997451814	0.00755831432938613	0.00544272119319533	Up
Gars1	1.18383660710661	4.87458462704332	5.86415646202052	0.000464715710869531	0.00755831432938613	0.0048755148588091	Up
Zmynd15	1.12019144051298	2.72696539170548	5.86352797852447	0.000465031644547957	0.00755831432938613	0.00414367276586614	Up
Mpeg1	2.0523573261092	5.96259643426627	5.86209104971297	0.000465754871301303	0.00755997432897055	0.0024702290214762	Up
Picalm	0.979529026644615	4.70278884673427	5.86056777335181	0.000466522918455319	0.00755997432897055	0.000695918586776756	Not Sig
Atn1	-0.96293059996336	2.13310407750972	-5.86020779999388	0.000466704624499405	0.00755997432897055	0.000276575968889858	Not Sig
Emp1	1.22437041011688	5.58336775485584	5.85980084246519	0.000466910141437355	0.00755997432897055	-0.000197520992029965	Up
Ly6d	-1.05594458171981	3.00965839364826	-5.85893308656729	0.000467348700167815	0.00755997432897055	-0.00120851358010032	Down
Mmrn2	1.2827554138849	3.76973904268679	5.8556379028496	0.000469018226685895	0.00757979645513399	-0.00504855192768083	Up
Ttc7b	1.07662014422553	2.37527038021812	5.85430273422079	0.000469696578011063	0.00758262861061803	-0.00660490964288662	Up
Rph3al	-1.10624492430169	2.64734889167999	-5.85354488539606	0.000470082097154217	0.00758262861061803	-0.00748841450024251	Down
Tmem104	1.33908921234116	2.69697595020255	5.85135509685036	0.000471198017213182	0.00759345171082169	-0.0100417228308789	Up
Gm26040	-1.12326164065922	2.00670420538549	-5.84975315782784	0.000472016226077925	0.00759656033365395	-0.0119100080649579	Down
F2r	1.92411872140387	6.52532402317685	5.84839327680547	0.000472712035790573	0.00759656033365395	-0.0134962637607901	Up
Pycard	1.2896413428652	2.48648986314911	5.8483654178093	0.000472726302258321	0.00759656033365395	-0.0135287629797087	Up
Zdhhc1	-1.27757009338932	4.36455129906994	-5.8460248518501	0.000473926600081416	0.00760436312564294	-0.0162595534848604	Down
Akt3	1.38284528825491	4.04802370323724	5.84554999455421	0.000474170529753085	0.00760436312564294	-0.0168136711344991	Up
Cxcl16	1.48433237973691	5.22685455999396	5.8446249886613	0.000474646095751575	0.00760436312564294	-0.0178931617074465	Up
Rtn2	-0.984094663633106	1.87910376646494	-5.84372975758372	0.00047510685683072	0.00760436312564294	-0.0189380157973602	Not Sig
Asap1	1.19038159192443	3.48657121313398	5.84248694887998	0.00047574733180148	0.00760436312564294	-0.0203887203758519	Up
Arhgef3	0.983115863789735	5.18401804168865	5.84221932488821	0.000475885375494355	0.00760436312564294	-0.0207011398005648	Not Sig
Pla2g4f	-1.06899274525632	1.6185422178502	-5.83831693823101	0.000477903320488724	0.00761727825144886	-0.0252578246648598	Down
Arsa	1.40023171543161	3.55789820304745	5.83760275657404	0.000478273652342381	0.00761727825144886	-0.0260919751610489	Up
Ubtd1	1.54431995181059	3.37828134193305	5.83743627886603	0.000478360023376231	0.00761727825144886	-0.0262864279306481	Up
Ap2m1	1.07668781365774	5.21747746826932	5.83720704638642	0.000478478980754318	0.00761727825144886	-0.0265541870237849	Up
Klk13	-1.07496579284482	1.46355546124796	-5.83460106861406	0.000479833626112023	0.00762874183279386	-0.0295986497163225	Down
Pam16l	-1.07251839444417	1.067022635943	-5.83336802512465	0.000480476069154865	0.00762874183279386	-0.0310394893961554	Down
Btf3-ps18	-0.911821250900625	1.23459241439362	-5.83324521662299	0.0004805401072456	0.00762874183279386	-0.0311830053125375	Not Sig
Itprid1	-1.49577421867389	1.85960032129005	-5.83086695511319	0.000481782109322625	0.00764135081570624	-0.033962684307852	Down
Vav3	1.40090448351081	1.84664062026064	5.82441856117037	0.000485167580949595	0.00768582341408842	-0.0415033616779041	Up
Hyal1	1.22350116019242	1.57651682863431	5.8238131180241	0.000485486794819367	0.00768582341408842	-0.0422116514433259	Up
Dse	1.13373912363851	3.47557860069804	5.82147217969403	0.000486723220717107	0.0076982562416665	-0.044950715961428	Up
Sec16b	-1.21463798819608	1.73238880696007	-5.82053597957407	0.000487218674111328	0.00769895730776289	-0.0460463463109662	Down
Amy1	-1.70552432221955	1.55729375034079	-5.81867765416935	0.000488203787274111	0.00770521659403695	-0.0482214900695705	Down
Nphp3	-1.07908901044683	1.98137339843607	-5.81808621680465	0.000488517775386616	0.00770521659403695	-0.0489138581826927	Down
Ankfy1	1.2179461904605	3.68388020370124	5.81490810810875	0.000490208834186755	0.00772474973613219	-0.0526351403706213	Up
2010204K13Rik	-1.06372932984206	1.62144305000795	-5.81198463453435	0.000491770126683417	0.00774220385791439	-0.0560594868396942	Down
Phgdh	1.3238757708882	2.43841566886677	5.80897265585967	0.000493384445343168	0.00776014521327726	-0.0595887242748345	Up
Trib1	1.42224438094252	3.84621380328459	5.80718608706141	0.00049434475710903	0.00776014521327726	-0.0616826938428767	Up
Rad18	0.938145863216523	0.985585060365959	5.80678761827091	0.000494559223105157	0.00776014521327726	-0.0621497835741316	Not Sig
Sh2d1b1	1.24597054505305	2.15000620130459	5.80647309045564	0.000494728582681686	0.00776014521327726	-0.0625184920658297	Up
Ankrd13d	-0.91494267231998	1.73965951093771	-5.80532263488012	0.000495348600191516	0.00776273573082499	-0.0638672408634369	Not Sig
Atp6-ps	-2.31331975226099	5.44546569614281	-5.79056218995958	0.000503380261721914	0.00787727704000809	-0.0811878848421985	Down
Rnf125	2.33082423657023	2.60213264039414	5.79019705986319	0.000503580760028643	0.00787727704000809	-0.0816167251196758	Up
Cd302	2.10477481616976	5.12126393487857	5.78604996674422	0.000505864203864111	0.0079057495450045	-0.0864887119078013	Up
Ctss	2.1642225948452	6.57958097171204	5.78501192347199	0.000506437555819785	0.00790746873524287	-0.0877085696834019	Up
Abi3bp	-1.4906585353364	3.02688620635355	-5.78302801212817	0.000507535349792357	0.00791736588624896	-0.0900403766764803	Down
Ankrd16	-1.09100062889388	3.14161180204983	-5.78110102578916	0.000508604166498281	0.00792679333831932	-0.0923057934171396	Down
Rab20	1.24837273359597	3.39582780324608	5.78025425093832	0.000509074623883196	0.00792688643356808	-0.0933014457746388	Up
Stat1	1.18333292183436	3.68478321464844	5.77927488448636	0.000509619348252083	0.00792813472859622	-0.0944531243444491	Up
Slc7a4	-0.891405299058627	2.1309082582551	-5.77805905810758	0.000510296489557304	0.00793143888049631	-0.0958830493644989	Not Sig
Nmi	0.875351724312675	4.03434328217935	5.77591788456215	0.00051149141528547	0.00793975990718091	-0.0984017622385052	Not Sig
Iigp1	2.21336185077609	4.01301184869048	5.77466080917068	0.000512194394497155	0.00793975990718091	-0.0998807829331056	Up
Tcea3	-1.72128724120263	4.24167471803756	-5.77460153697611	0.000512227566963915	0.00793975990718091	-0.0999505253988398	Down
Nox1	1.07131806029292	0.666447945360648	5.77362138907333	0.000512776464589775	0.00794105548519882	-0.101103883713875	Up
Scx	-0.924936539680786	1.75982269137324	-5.77121402241939	0.000514127391271036	0.00795441251550298	-0.103937237058495	Not Sig
Nos2	1.32032493360894	2.21435441686313	5.77042474867756	0.000514571160032538	0.00795441251550298	-0.10486634714182	Up
Gm20692	-1.99748251860096	1.71681365567619	-5.76901789131927	0.000515363216484517	0.00795944674436631	-0.106522670964953	Down
Mzb1	-1.08321262880269	0.855648734648118	-5.76673682163143	0.000516650320802296	0.00797211064630379	-0.10920880209165	Down
Actc1	-3.21920910993743	4.60632590790642	-5.76273538869412	0.00051891675061199	0.00799984938206344	-0.113922518324584	Down
Abi3	1.06053276956212	2.06512546581794	5.7608929527432	0.000519964012292138	0.00800875977777763	-0.116093661189161	Up
Flt3l	-2.02619301092919	2.92739975727418	-5.75812457274977	0.000521541991376705	0.00802582112248408	-0.1193568226694	Down
Piezo1	1.76458592131562	3.37720349788402	5.75693656488794	0.000522220781339994	0.00802902689580932	-0.120757481778076	Up
Eno1	2.276236096257	5.35181333874465	5.75386758931362	0.000523978825673215	0.00804532147997534	-0.124376697413256	Up
Mki67	1.30646881149101	2.56082193467529	5.75315658415556	0.000524387054490126	0.00804532147997534	-0.125215364456094	Up
Gm48293	-1.34031694269825	1.87173361782756	-5.75262085617345	0.000524694879128827	0.00804532147997534	-0.125847329058882	Down
Cflar	1.26161050919353	4.02215642053972	5.75021359160975	0.000526080542476702	0.00805932723331006	-0.128687515391255	Up
Nop9	1.14085444952357	3.06068921160982	5.74909721929003	0.000526724519754799	0.0080619557436192	-0.130004926649399	Up
St8sia2	-1.21571872012749	1.70715514262286	-5.74723955201856	0.000527798045903797	0.00806259232673772	-0.132197507481455	Down
Sp2	1.0324611673446	3.06762115002636	5.74701973834655	0.00052792523399089	0.00806259232673772	-0.132456982190583	Up
Mocos	1.33096770560292	2.45197572463944	5.74621853734728	0.000528389110260352	0.00806259232673772	-0.13340280044253	Up
H2az2	-0.980902395427827	4.7845202804791	-5.74575817249743	0.000528655854542336	0.00806259232673772	-0.133946301428952	Not Sig
Efhc1	-1.71759139801609	2.79057782878925	-5.74134092045131	0.000531222883094637	0.00809450868115453	-0.13916273855771	Down
Ugt1a7c	1.01996909368883	0.773840225970166	5.73857024941402	0.000532840059529752	0.0081119076324128	-0.1424360619763	Up
Tsr1	1.38321591511278	2.11623934908175	5.73643080476294	0.000534092530925045	0.0081223482571512	-0.144964366833217	Up
Gm44416	-1.37580704774697	0.804798608259248	-5.73516550004377	0.000534834796928547	0.0081223482571512	-0.146459947327124	Down
Nudt14	-0.877689452392685	3.25629696401993	-5.73496303255002	0.000534953676376301	0.0081223482571512	-0.146699282852047	Not Sig
Psmd14	1.36191115742206	4.15940815062556	5.7316931303098	0.000536877664532346	0.00814431486480801	-0.150565396573268	Up
Gm22781	0.982815839104879	1.58684458724261	5.72905966082922	0.000538432746296598	0.00816065119742251	-0.15368010745864	Not Sig
Gm49909	1.59110450663793	2.71127018724349	5.72664326347966	0.000539864030597845	0.00817508389191023	-0.156538920580068	Up
Firre	-1.64271059557306	3.94695749504549	-5.71898341024552	0.000544429019722453	0.008236902172503	-0.165606538370453	Down
Slc38a10	1.55343308698352	4.18435722447876	5.71674154231275	0.000545773156017225	0.00824992442922052	-0.168261961096624	Up
Mthfd1l	1.24313414907748	1.82091280977918	5.71554762086499	0.000546490482441735	0.0082534571445581	-0.169676407360092	Up
Alkal1	-1.09236122115752	1.08331862202273	-5.71314786670888	0.000547935448863475	0.00825795770928942	-0.172520007378333	Down
Gm2830	-2.10869893367647	4.48230845532553	-5.71312019543304	0.000547952135226447	0.00825795770928942	-0.172552801231151	Down
C230035I16Rik	-1.41834264027262	1.45752781725101	-5.71264275316419	0.000548240131526128	0.00825795770928942	-0.173118645502269	Down
Rab35	1.23008450766834	4.51686704264004	5.71014017742915	0.00054975244328063	0.00826913523039342	-0.176085107534992	Up
Nacc1	1.29392416467836	4.09220135395597	5.70981171428967	0.000549951276602399	0.00826913523039342	-0.17647452007536	Up
Gm17530	-0.967060510808089	2.35616991983553	-5.70264830817855	0.000554307450705452	0.00832561115040592	-0.18497087597386	Not Sig
Diaph2	1.13383907345388	2.20572252772273	5.70203368199687	0.000554682988281468	0.00832561115040592	-0.185700201190202	Up
Poli	-0.956218474288086	1.7340138488524	-5.70067740457787	0.000555512672031356	0.00833073748759852	-0.187309766628356	Not Sig
B230219D22Rik	1.08879401272692	4.97330436900575	5.69899276790781	0.000556545137000379	0.00833889315895388	-0.189309367872684	Up
Bmp4	-1.18831840668652	4.71788521735982	-5.69680824498967	0.000557887129774245	0.00834263471310545	-0.191902900869161	Down
Ucp2	1.08440824138427	6.36785347211102	5.69643044363686	0.000558119582954548	0.00834263471310545	-0.192351505336957	Up
Ppp1r36	-1.66543367091995	1.79282509892963	-5.69620005678564	0.000558261387692864	0.00834263471310545	-0.192625078305412	Down
Foxo3	1.01884996443123	4.17592161884995	5.69323349234897	0.000560090893806005	0.00835248920723432	-0.196148383570882	Up
Slc16a11	-2.17927371651448	3.90658790636118	-5.69282495817917	0.000560343359473236	0.00835248920723432	-0.196633683663947	Down
Daxx	1.13434189331168	3.92498396698492	5.6924702930844	0.00056056263723677	0.00835248920723432	-0.19705501112918	Up
Tbc1d14	0.949985670711399	2.74005987424085	5.69170486227658	0.000561036201449551	0.00835248920723432	-0.197964370687315	Not Sig
Eif4a-ps4	1.39806201167097	1.72399212999043	5.69105848431449	0.000561436453504144	0.00835248920723432	-0.198732354390175	Up
Pcsk4	-0.960411936786054	1.03639721715728	-5.69037930955828	0.000561857354383277	0.00835248920723432	-0.199539367479308	Not Sig
Gclc	-1.38854392258706	5.98658699424606	-5.68924409870298	0.00056256165116573	0.00835568071261475	-0.200888397275008	Down
Abhd5	1.34770518668105	3.04131288355678	5.68695881193104	0.000563982430456026	0.00836333152124207	-0.203604663681959	Up
Rida	-1.23949342626385	2.06662001006229	-5.68683924990923	0.000564056872199087	0.00836333152124207	-0.203746793704766	Down
Gm28438	-1.90347097783021	2.43680041636964	-5.68270945775568	0.000566634847100119	0.00839426241372451	-0.208657324253031	Down
Irx3	-1.20367211716418	4.67902250700469	-5.68075768479101	0.000567857751099462	0.00840508272355891	-0.210978903803472	Down
Drc3	-1.9991363603038	2.51829667863978	-5.67684976827223	0.000570315080118045	0.00843413965103514	-0.215628850555585	Down
Gm20186	2.83742636102195	3.91788984315263	5.67572824467886	0.000571022473160851	0.00843713886494911	-0.21696371912368	Up
Npr2	-0.938923015469184	4.35744152127601	-5.674404575695	0.000571858616690306	0.00843713886494911	-0.218539411450522	Not Sig
Nlrc4	0.852668096026161	1.33511101420302	5.67377038890197	0.000572259703475722	0.00843713886494911	-0.219294432067939	Not Sig
Tada2a	-0.933739403872945	2.51213405771237	-5.67339791302962	0.000572495418118544	0.00843713886494911	-0.219737903104408	Not Sig
2310014F06Rik	-0.978918020633542	1.21841025894958	-5.66953806370923	0.000574944385635372	0.00846422934357312	-0.224334587296768	Not Sig
Slc35g1	0.916414652592691	1.05125297939754	5.66893892240758	0.000575325561850745	0.00846422934357312	-0.225048288629789	Not Sig
Ccdc113	-1.9932284785984	3.39866975440105	-5.66654330790858	0.000576852456888921	0.00847938331547487	-0.227902459915074	Down
Nsg1	0.975794758741	3.79861841260468	5.66462258898368	0.000578079904228757	0.00849011329222717	-0.23019140953423	Not Sig
Sfta3-ps	-1.95463015337399	4.69709258904035	-5.66339842014331	0.000578863723769362	0.00849431496977467	-0.231650537519682	Down
Dock8	1.33208242452396	2.98065923530074	5.66118824455094	0.000580281848757058	0.00850780930488656	-0.234285447748053	Up
Accs	-0.948894687545262	1.15598300329663	-5.65750997515491	0.00058265047805013	0.00853520434197726	-0.238672084842197	Not Sig
Stx11	1.18049826210949	3.4726212930885	5.65663241824275	0.000583217160927918	0.00853617844630862	-0.239718921291242	Up
Magix	-1.04927560363519	1.62095020190132	-5.65555057358105	0.00058391660164372	0.00853909230818485	-0.241009599776726	Down
Gm36266	-1.22007685521078	1.55124050855203	-5.6533332982432	0.00058535302817488	0.0085458707404157	-0.243655395667232	Down
Tnfsf10	1.32065538947055	5.59607048636879	5.65328920961354	0.000585381629880813	0.0085458707404157	-0.243708012000018	Up
Rassf4	1.89705271621783	3.06646596813827	5.64198794042504	0.000592764345973286	0.00864625327211974	-0.257204119023539	Up
Gm29216	-2.04788142442503	4.90594619308176	-5.64083387478005	0.000593524030259983	0.0086499411617565	-0.258583318724376	Down
Zfp526	1.44698231957663	1.65054967327721	5.63938678440123	0.000594478124779749	0.00865645364973652	-0.260312968429991	Up
Gm19951	2.39830960565958	4.06898984611999	5.63662752330273	0.000596302061304354	0.00867561038211433	-0.263611812596046	Up
Serinc3	2.0662592504914	8.48296548550067	5.63424936218245	0.00059787904657103	0.00868640893663933	-0.266455883022025	Up
Cyfip2	1.29491377140829	3.31533181599574	5.63397352075063	0.000598062258323638	0.00868640893663933	-0.266785816026241	Up
Spint2	-1.07203357772766	5.67034353481913	-5.63195317086548	0.000599406052801511	0.00869355026463808	-0.269202673188484	Down
Ngb	-1.19976412685219	1.166343248108	-5.63170288670274	0.000599572756444335	0.00869355026463808	-0.269502116936823	Down
Eri1	1.07032803836772	2.27574309733653	5.62724297751768	0.000602551922888802	0.00872933031920229	-0.274839484901619	Up
Zscan26	-1.16434127338348	4.94981629960666	-5.6254798807213	0.0006037341608188	0.00873903917602513	-0.276950225282047	Down
Cimap1b	-2.46051940681441	3.28940883625921	-5.62256314063348	0.00060569560391093	0.00875277491098962	-0.28044303447265	Down
Kpna2	1.20551573409612	4.10717952477598	5.62254348429449	0.000605708846236888	0.00875277491098962	-0.280466577054709	Up
Neurl2	-1.60254452236825	2.69374536309521	-5.62100429328051	0.000606746781907509	0.00876035582067136	-0.282310248116005	Down
Nlrp12	0.976276200735012	0.591580994676569	5.61971044918954	0.000607620791795947	0.00876555911478413	-0.28386029408738	Not Sig
Ralgapa2	1.45009716518909	2.77506236368863	5.6179518246276	0.000608810999628865	0.00877297465475548	-0.285967529383531	Up
Arl11	1.2738820695298	1.9201198376261	5.61743251328852	0.000609162953585213	0.00877297465475548	-0.28658986601021	Up
Gm9967	-1.05110394081632	1.40265651909782	-5.61214968895482	0.000612756102307716	0.00881431101668198	-0.292922882092681	Down
Uba1	1.38871819063715	5.188615198183	5.61144400674658	0.000613237847994013	0.00881431101668198	-0.293769144703932	Up
S1pr1	1.87125271362755	7.19525420687037	5.61093930324451	0.000613582648999074	0.00881431101668198	-0.294374433922313	Up
Usp12	1.23851213373716	4.00522615941362	5.60714534694943	0.000616181456963967	0.00881898414241186	-0.298925653004543	Up
Arhgef19	-0.958837895476328	2.29869540899089	-5.60615409038109	0.000616862457066737	0.00881898414241186	-0.300115093166189	Not Sig
Ppp1r2-ps1	1.90305447294319	2.02898503079159	5.60559287236327	0.000617248386507986	0.00881898414241186	-0.300788577371807	Up
Gemin5	0.910892975574806	2.06182291466151	5.60522967297607	0.000617498287896227	0.00881898414241186	-0.301224454731344	Not Sig
Myd88	1.03641977060593	5.01805264268224	5.60484244479449	0.000617764845607878	0.00881898414241186	-0.301689189486377	Up
C920009B18Rik	0.923319162426717	0.762216055556082	5.60403208769977	0.000618323085809191	0.00881898414241186	-0.302661813396697	Not Sig
Actg2	-2.22620666829012	3.4326692031985	-5.60257473387642	0.000619328433767061	0.00881898414241186	-0.30441122054349	Down
Tatdn2	1.30350874614025	3.6325455233441	5.6020058176397	0.000619721387865289	0.00881898414241186	-0.305094228082516	Up
Gm16124	-1.10602868096563	2.54922089422174	-5.60046717390758	0.000620785520085388	0.00881898414241186	-0.306941660564168	Down
Cytip	1.18808722297068	3.98466595351702	5.60014145115336	0.000621011050176462	0.00881898414241186	-0.30733279475379	Up
Ubxn2a	1.6757119524982	3.82391712509664	5.59999481853549	0.000621112608004156	0.00881898414241186	-0.307508878886609	Up
Garre1	2.09903752609239	3.28980170852765	5.59927614315647	0.000621610628474154	0.00881898414241186	-0.308371945463105	Up
Gm28439	-2.25125089313596	3.83451507373511	-5.59910708831459	0.000621727842514637	0.00881898414241186	-0.308574976115162	Down
Rpusd2	0.903329015745634	1.02409596903123	5.59815262622431	0.000622390076508962	0.00881898414241186	-0.309721336342109	Not Sig
Smc2	1.23984030424928	2.08021696220924	5.59709685626905	0.000623123509138416	0.00881898414241186	-0.310989521286821	Up
Ccnb1	1.25088009555184	1.23469630120555	5.5963771118044	0.00062362405582983	0.00881898414241186	-0.311854163741023	Up
Tbrg1	1.44540156597197	3.43428231203716	5.59612674141951	0.000623798280218403	0.00881898414241186	-0.312154955356911	Up
Fancc	-1.09993176940099	1.98967539361498	-5.59601672963684	0.000623874850754383	0.00881898414241186	-0.312287124809425	Down
Gm49594	-1.80286215231885	1.45679330820407	-5.59587495099867	0.000623973547016489	0.00881898414241186	-0.312457461835505	Down
Melk	1.17027808331025	1.10575273547123	5.59548785203683	0.000624243105826411	0.00881898414241186	-0.312922548245313	Up
Htra4	-1.02400993084198	1.03757651000158	-5.59416844485402	0.000625162850723945	0.00882467263064917	-0.314507929312822	Down
Carhsp1	1.31388390341044	5.52156215202473	5.59057491640821	0.000627675464859459	0.00884356772803326	-0.318827098577967	Up
Rbsn	1.1575908565616	2.68815142853488	5.59043173734969	0.000627775807348067	0.00884356772803326	-0.318999227235946	Up
Kctd10	1.68782416882989	4.11394863688914	5.59003203070024	0.000628056022874505	0.00884356772803326	-0.319479766400957	Up
Adgrg5	-0.862866729320141	1.28343719507728	-5.58901914964762	0.000628766725276061	0.00884627612000104	-0.320697582199887	Not Sig
Ccdc107	-1.16564870072015	4.0228293236056	-5.58488399510335	0.000631677450242102	0.0088799072206192	-0.325670887887964	Down
Rbfa	1.01290961727409	2.63999692391018	5.583545221389	0.000632622998091249	0.00888587990569979	-0.327281530077623	Up
Spef1l	-0.997118580233521	0.720578152597833	-5.58110475173899	0.000634350677704525	0.00890281962640249	-0.33021823908981	Not Sig
Eif4ebp1	1.30144881702208	3.5466434230463	5.57814712226036	0.000636451461777518	0.00892496355521374	-0.333778385276613	Up
Cp	1.40738667098001	5.74287935896828	5.57684149518705	0.000637381284790723	0.00893066420873438	-0.335350379902764	Up
Gm37144	-1.31096738586829	1.61521053032543	-5.57465977521041	0.000638938382958749	0.00894513736142249	-0.337977737185364	Down
Trak2	0.954683220675368	4.08543163255392	5.57322466005446	0.0006399649193226	0.00894641427131641	-0.339706352535242	Not Sig
Dph1	0.908415047241076	1.34857195931786	5.57297530156048	0.000640143470959732	0.00894641427131641	-0.340006737636354	Not Sig
Nexn	-1.2178505905656	3.28055646847014	-5.57233492058777	0.000640602264124496	0.00894641427131641	-0.340778200716277	Down
Tnni3	-2.88661435657682	2.18750485311214	-5.56937433780595	0.000642728065725178	0.0089687630168977	-0.344345544960579	Down
Loxl4	1.15160720247762	1.05821415994066	5.56821348039047	0.000643563728183656	0.00897308707939728	-0.345744651972625	Up
Grk6	0.986597335421966	4.27890135062952	5.56666151587656	0.000644682811524653	0.00897975526448385	-0.347615430832201	Not Sig
Gm42659	-1.01551916197959	1.33633094974055	-5.564645960176	0.000646139389752269	0.00897975526448385	-0.350045539529962	Down
Rnf6	1.04476049783667	3.59823880025673	5.56450567496684	0.000646240904693865	0.00897975526448385	-0.350214699383995	Up
Cd244a	1.78966382267476	2.19208991952747	5.56432211700396	0.000646373759822953	0.00897975526448385	-0.350436042916712	Up
Tent5b	1.57482291829443	2.70939459385095	5.56390900527472	0.000646672871208875	0.00897975526448385	-0.350934211371903	Up
Olfm2	-1.5730402993715	1.51831415173317	-5.5605380805523	0.000649119294835484	0.00900624172270892	-0.355000081039358	Down
Rasa3	1.02806538011184	4.24902300039472	5.5596578798034	0.000649759776410811	0.00900624172270892	-0.356062005532412	Up
Gm36963	-1.40083283910505	0.968448975725197	-5.55871385737141	0.0006504474741891	0.00900624172270892	-0.357201049137437	Down
Agfg1	1.03923026933727	4.12629994271868	5.55822504750702	0.000650803876461174	0.00900624172270892	-0.357790889151125	Up
Gpx8	-1.47617087371562	5.27951748964263	-5.55717967058981	0.000651566808638365	0.00900624172270892	-0.359052443520297	Down
Ticam2	1.06128763389766	1.05037293050243	5.55693343127656	0.00065174666163984	0.00900624172270892	-0.359349625942743	Up
Aurkb	1.35822715817372	1.64711178556277	5.55228415604525	0.000655152803950859	0.00903843450089147	-0.364962364070093	Up
B430010I23Rik	-2.1192899042232	3.10901434578711	-5.55191984817358	0.000655420532163622	0.00903843450089147	-0.365402295353277	Down
Git1	0.9840777223477	4.84218512672969	5.55158709433554	0.000655665177083303	0.00903843450089147	-0.365804138891154	Not Sig
Hivep1	1.39899215708217	3.14001410437898	5.5502867437582	0.000656622179528255	0.00904432132028184	-0.367374630654338	Up
Cc2d2a	-1.2258045820537	2.3751141290087	-5.54930434500293	0.00065734620634997	0.00904699222384563	-0.368561275423066	Down
Tbx1	-2.1004956140743	2.8314911480731	-5.54370972024187	0.00066148628905988	0.00909663578492821	-0.375321641015037	Down
Calr	1.41859309686133	7.50937896495936	5.54273695923464	0.000662209078192579	0.00909791522426503	-0.376497543751143	Up
Rbms2	1.23200789949592	3.82658029732564	5.54191401791755	0.000662821228311401	0.00909791522426503	-0.37749244393423	Up
9130002K18Rik	-1.57202617522796	1.41558575361551	-5.54114838845569	0.000663391308013872	0.00909791522426503	-0.37841814217793	Down
Grap2	-0.992505525154091	1.5832433312193	-5.54071836823859	0.000663711734103478	0.00909791522426503	-0.378938102139035	Not Sig
Usp11	-1.05859666643502	2.25194872116983	-5.53917437805978	0.000664863635677287	0.00910639069540015	-0.380805236039667	Down
Ddx28	1.14327163796777	2.56358040272201	5.53588788843934	0.000667322898111398	0.00913274465049648	-0.384780676974059	Up
Akt1	1.23073662546262	5.43341115809755	5.52876126914121	0.000672690301600189	0.00919882426851668	-0.39340648556829	Up
Pstpip1	0.909683652880844	2.88830728916343	5.52684120905786	0.000674144534301927	0.0092113295615666	-0.395731682359583	Not Sig
Tmem131	1.49805263812915	3.29180098822836	5.52424693322598	0.000676114929171661	0.00922941382476457	-0.398874181264288	Up
Kin	-1.03431386164079	3.72660519151207	-5.52367566398946	0.000676549671556339	0.00922941382476457	-0.399566298746914	Down
Ccne1	1.00325783767287	1.33660975841751	5.52167641654167	0.000678073554366219	0.00924281412045838	-0.401988836155031	Up
Kctd14	-1.30932058463873	2.3843833275218	-5.51871673074635	0.000680336475534147	0.00926625881202374	-0.40557619533527	Down
Echdc2	-1.64342798229849	3.35313071458808	-5.515441885912	0.000682850086802159	0.00928252735841758	-0.409546990806823	Down
1810019D21Rik	-2.14383532598415	4.04502698229127	-5.51514960644695	0.000683074924357713	0.00928252735841758	-0.409901457327742	Down
Got2	1.3862125092467	3.81304325576233	5.51503555161996	0.000683162683825881	0.00928252735841758	-0.410039782384018	Up
Tubb3	1.1328837099525	0.952177791725835	5.51227696855042	0.000685289072594747	0.00930401218210179	-0.41338593568338	Up
Washc2	1.05250691170236	3.00577245647895	5.50628505836443	0.000689933022276392	0.00935931908591283	-0.420657806320881	Up
Chaer1	0.943307564733964	1.1185588360511	5.5052319966843	0.00069075276887021	0.00935931908591283	-0.421936341329298	Not Sig
Cyp2b10	2.09659893192314	6.54688133040996	5.50490443983929	0.00069100797188856	0.00935931908591283	-0.422334064020934	Up
Gm16016	-1.75711610379779	1.71791354992619	-5.50323789940985	0.000692308004825571	0.00936949120567264	-0.424357828258768	Down
Cracr2b	-1.39662043400241	4.36721220668721	-5.49661857534451	0.000697498333915631	0.00943225559952787	-0.432399882713969	Down
Fxyd5	1.28224671338457	4.79401666405279	5.49441566930016	0.000699235189632452	0.00944825633116977	-0.435077645823469	Up
Gm17066	-2.12454903863372	5.07186106720353	-5.49145110129709	0.000701580111616815	0.00947244160194033	-0.438682337309819	Down
A630023P12Rik	-1.26507030505545	0.748417321893562	-5.49043893162073	0.00070238270769931	0.00947578125659796	-0.439913344050276	Down
Mcm6	1.36945090185771	3.19222259717565	5.48867421383042	0.000703784459779285	0.00948719240963134	-0.442059950828834	Up
Asb14	-1.71711419474434	1.64089616169236	-5.48608931457125	0.000705843278337655	0.00949720485474017	-0.445205023533163	Down
Wwp1	0.944891286383217	4.71194330399439	5.48587133516386	0.000706017198214872	0.00949720485474017	-0.445470284475048	Not Sig
Cbl	1.33772146764245	3.78919367251055	5.48564641617671	0.000706196704597754	0.00949720485474017	-0.445743997296943	Up
Dnajb11	1.10285332441304	5.03008542980112	5.48187751881721	0.000709212146480465	0.00953024763136662	-0.450331582854237	Up
Glb1l2	-1.1430239097166	1.84515465788018	-5.480095720971	0.000710642684936634	0.00953920357255668	-0.452501126727543	Down
Snw1	1.42214529195867	2.43113966104328	5.47922368122728	0.000711343973777289	0.00953920357255668	-0.453563099264465	Up
5031439G07Rik	1.59914356036419	3.40133393944017	5.47896083969033	0.000711555499113129	0.00953920357255668	-0.45388320957033	Up
Grb14	-1.07560375725214	2.71041715051594	-5.47511189932815	0.000714660954236022	0.00957331541993089	-0.458571890137343	Down
Mark4	1.16156180293603	3.55992978600938	5.47068112435764	0.000718254393937642	0.00961175599252501	-0.463971944924182	Up
Wars1	0.894751517059298	5.4627978204618	5.46960470854772	0.00071913039560976	0.00961175599252501	-0.465284258267286	Not Sig
Zap70	-0.891312886836269	1.68703618403099	-5.46881791321121	0.000719771446405936	0.00961175599252501	-0.466243584413506	Not Sig
Col18a1	1.6429995469711	3.34166448530315	5.46863600987046	0.000719919744074084	0.00961175599252501	-0.466465388543646	Up
Atox1	0.873876240673721	5.95334913093986	5.46776450927946	0.000720630707674427	0.00961175599252501	-0.467528119244161	Not Sig
Xkrx	-1.1100709511431	0.733169561262861	-5.46742258331535	0.000720909859980782	0.00961175599252501	-0.467945102145144	Down
Serf1	-1.62013521560953	2.05908655582633	-5.46671342480615	0.000721489205813051	0.00961197094957497	-0.468809982460268	Down
Glrx	0.957621784750202	3.06085277804126	5.46589185895859	0.000722161025368163	0.0096134165826311	-0.469812042409145	Not Sig
Sh3pxd2b	1.34737103647309	2.85998289428397	5.46448767915355	0.00072331086565399	0.00962121842030475	-0.471524935360415	Up
Ppm1g	0.883217647427959	4.03179168763984	5.46164980775451	0.000725640887567967	0.00964469422681848	-0.474987574760172	Not Sig
Aff1	1.15934398858763	3.77103122207034	5.45816058211847	0.000728517064918558	0.00966382116164218	-0.479246531942917	Up
Lilrb4a	1.85867879022017	2.60958080129102	5.45802641443498	0.000728627910647055	0.00966382116164218	-0.479410331818767	Up
Nus1	0.904944115050145	4.53209794112908	5.457388654517	0.000729155065370545	0.00966382116164218	-0.480188981922459	Not Sig
Afg2a	0.910902837333524	2.16644793353198	5.45715900145455	0.000729344993331485	0.00966382116164218	-0.480469382725103	Not Sig
Rasd2	1.55814744261634	1.5515443191981	5.455659037231	0.000730586839606295	0.00966669740484339	-0.482300986600292	Up
Vac14	0.937956699647819	2.52623144951049	5.4555286150336	0.000730694928644555	0.00966669740484339	-0.482460260019168	Not Sig
Birc5	1.1829674113335	1.5798643095628	5.4541358564339	0.000731850296302477	0.00966952312498886	-0.484161266896529	Up
Trmt61a	1.15587386912845	2.03414317853346	5.45390534388969	0.000732041713200844	0.00966952312498886	-0.484442823514659	Up
5031434O11Rik	-0.870020666884565	1.14153817473023	-5.45257620279218	0.000733146506417761	0.0096766266655263	-0.48606643312259	Not Sig
Il15	-0.958727743484293	1.90557892076339	-5.44743052593531	0.00073744102416096	0.0097257871084474	-0.492354488956146	Not Sig
Mettl17	-1.33091246946615	2.4706837898952	-5.44657472067208	0.000738157957983463	0.00972772487331721	-0.493400654045001	Down
AW146154	-0.865737494863805	1.54410822978395	-5.44214719805283	0.000741879333858498	0.00976922277131877	-0.498814667505253	Not Sig
Tmem38b	1.28023684834791	3.76976301625814	5.43915397638128	0.000744406895906342	0.00979494840827882	-0.502476382929942	Up
Rbm12b1	-1.30652424416689	2.65265178414877	-5.43694286089412	0.000746280128787783	0.00981203133890008	-0.50518213742218	Down
Gvin2	1.11914056650754	1.45811419977298	5.43241177817492	0.000750135088287375	0.00985512349246524	-0.510729020100769	Up
Scn7a	-1.57274645780158	6.32998680373725	-5.43062800949744	0.0007516587094614	0.00986754425820635	-0.512913483405258	Down
Cd52	1.76292357453129	5.4267541961606	5.42978610623269	0.000752379014428599	0.00986940834760835	-0.513944663728833	Up
Bcar3	0.938182592952293	2.84995291019149	5.42857206226831	0.000753419052483357	0.0098716722957136	-0.515431827083804	Not Sig
Pcbp1	1.11460924833476	6.51331594209429	5.42767020905005	0.000754192672401679	0.0098716722957136	-0.516536702900351	Up
Ppp1r14c	-1.49272482524369	4.95993869291793	-5.42730335169895	0.00075450761759703	0.0098716722957136	-0.51698617922502	Down
Ppp2r3d	-0.990288860324621	3.04031644745004	-5.42688684021065	0.000754865366571326	0.0098716722957136	-0.517496515371334	Not Sig
Snai2	-1.74432162586361	2.28696774600916	-5.4234900406872	0.000757789935247714	0.00990233004206545	-0.521659409824584	Down
Lig3	0.974985042402971	1.85052760785706	5.42168940683492	0.00075934531017743	0.00991195441391816	-0.523866814287818	Not Sig
Lig1	1.07638393790755	2.44371518540268	5.42129316182984	0.000759688056568906	0.00991195441391816	-0.524352634617545	Up
Prdx5	1.02673891787702	6.07520337426644	5.41808572731952	0.000762468734947271	0.00994063516471362	-0.528285965849396	Up
Slc22a21	-0.934444012830424	1.32147505638803	-5.41537231921736	0.000764829889371292	0.00996380678779425	-0.531614607745459	Not Sig
Dynlt4	-2.28482559189235	2.9829557234204	-5.4144178573438	0.000765662360645606	0.00996704336138666	-0.532785732022867	Down
Gm15666	-1.18985335286377	0.715612453120423	-5.41098529621487	0.000768664477080328	0.00999162405875626	-0.536998555307582	Down
Hhipl1	1.10425238877088	0.991072949061161	5.41092015565502	0.000768721574425582	0.00999162405875626	-0.537078519322239	Up
Akna	1.06715576250356	3.83941679209383	5.40959057287118	0.000769888010506795	0.00999916954894137	-0.538710795464214	Up
Lyl1	0.93709405796685	3.81986770900521	5.40794958705617	0.00077133033227419	0.0100102839928451	-0.540725716037493	Not Sig
Gm50037	-1.73281278552324	2.60484047014847	-5.40655548012561	0.000772558005830435	0.0100185979692266	-0.542437802396892	Down
Rrm1	1.06047917228173	2.07402670454273	5.40558388420566	0.000773414884083745	0.0100220944660389	-0.543631171722515	Up
Gm44891	-0.904100543309292	1.12296083134985	-5.40227060554669	0.000776344854117024	0.0100480404283292	-0.54770174063515	Not Sig
Pdxk	1.52024888925262	1.5585430459257	5.40089422927507	0.000777565597984755	0.0100480404283292	-0.54939316457233	Up
Akap8	-1.23328182601468	4.58064565356236	-5.4006793121612	0.00077775640465342	0.0100480404283292	-0.54965729983438	Down
Pals1	0.914369764161431	3.61813159994722	5.40066145484183	0.000777772260976382	0.0100480404283292	-0.549679246953136	Not Sig
Ccdc17	-2.32597533224817	3.85453205562083	-5.39877164726392	0.000779452324619696	0.0100621281179726	-0.552002127577412	Down
Jam2	1.68309978250044	3.80851904520166	5.39449377347905	0.000783270220161623	0.010103771411397	-0.557262211081679	Up
Zfp1007	-0.919692343595321	1.17340828492497	-5.3890102043885	0.000788194374263582	0.0101513399964182	-0.564008638523589	Not Sig
Gper1	-0.844170865310332	0.653864967770932	-5.38876833192586	0.000788412356756866	0.0101513399964182	-0.564306312688369	Not Sig
4833439L19Rik	1.20108622906529	5.16418437886606	5.38839958614038	0.000788744809172489	0.0101513399964182	-0.564760146824919	Up
Aars1	0.971048246959902	3.37802505779888	5.38770809456373	0.000789368658516882	0.0101513399964182	-0.565611252894479	Not Sig
Il1rap	0.964182707024928	1.77740752087015	5.38663560593475	0.000790337312622222	0.0101513399964182	-0.566931435207014	Not Sig
Plgrkt	-1.19766650844059	3.75319034751189	-5.38641989827444	0.000790532294587727	0.0101513399964182	-0.567196980874327	Down
Gm10277	-1.24268525125317	1.12649019128234	-5.38562740515899	0.000791249098870657	0.0101513399964182	-0.568172631970589	Down
Ticam1	1.1358737437951	2.91290302639437	5.38511109308063	0.000791716485130234	0.0101513399964182	-0.568808320360246	Up
Doc2g	-1.08084664218886	0.808375144208459	-5.38415886072715	0.000792579282826565	0.0101547733038425	-0.569980817805865	Down
Cdc45	1.27494927562141	1.32931218509171	5.38309624477203	0.000793543321564845	0.0101594976187739	-0.571289385023992	Up
Furin	1.51512533253583	3.99877222578182	5.38037677315179	0.000796016408594089	0.0101835202616692	-0.5746390352518	Up
Mir5125	-1.86441141500659	7.48138442924848	-5.37644679273661	0.000799605366577646	0.0102217716749169	-0.579481569719856	Down
Gm38309	-1.21129062319691	1.27220163806176	-5.37463746319166	0.000801263689768738	0.0102281779640002	-0.581711773170045	Down
Magef1	-1.45948514510836	3.14355002429306	-5.3745922647122	0.000801305164529958	0.0102281779640002	-0.581767491400319	Down
Dock5	1.65120285683984	2.48846246104674	5.37294636462442	0.000802817080010829	0.0102398178531127	-0.583796666499203	Up
Gm15718	-1.72694817541446	1.8655239583376	-5.37203004278729	0.000803660171987889	0.0102415713897092	-0.584926536773125	Down
Tmed10	1.20614568280703	5.24997086331448	5.3714929552533	0.000804154790941659	0.0102415713897092	-0.585588848126068	Up
Lrrc18	-1.10875515413286	1.2717188137185	-5.36742193568379	0.000807914843727832	0.010273388644824	-0.590610380835122	Down
Gm42876	-0.821571279240012	0.606294852296835	-5.36732192658743	0.000808007457297442	0.010273388644824	-0.590733770156048	Not Sig
Arhgef37	0.861690745611743	0.694082695137107	5.36683452935677	0.00080845897984288	0.010273388644824	-0.591335132057237	Not Sig
Gm43088	-1.17248479921593	0.957026640437882	-5.36507742290172	0.000810089066748254	0.0102864434621471	-0.593503372342351	Down
Egfl8	-1.3037091599783	1.15408723739645	-5.36437636424028	0.000810740457996818	0.0102870607109098	-0.594368590349522	Down
Usp9x	1.58037952526371	2.77238466872776	5.36371559286573	0.000811354945062727	0.0102872091325709	-0.595184151777991	Up
Mtor	0.979585880445629	2.67568569575313	5.36243028335934	0.000812551695892708	0.0102947344039383	-0.596770732394736	Not Sig
Top2a	1.69719902814329	2.24727836333768	5.35927988688554	0.000815493270609184	0.010316427657121	-0.600660567963086	Up
Kif3b	1.30470481171715	2.96533280251753	5.35871787871978	0.000816019259944661	0.010316427657121	-0.601354636014645	Up
Spry4	2.33086046715921	4.45301243567539	5.35813405697071	0.000816566061107974	0.010316427657121	-0.602075691233236	Up
Dok3	0.880846724775396	4.06591453801945	5.35741690176441	0.000817238294098203	0.010316427657121	-0.602961488098844	Not Sig
B130055M24Rik	0.95300084014114	1.13986640117687	5.35701794451823	0.00081761252507556	0.010316427657121	-0.603454293454184	Not Sig
Srsf6	-1.16051589746143	6.14157457204561	-5.35672127484156	0.000817890930510059	0.010316427657121	-0.603820764543276	Down
Etv6	1.58524988918262	3.6820552394117	5.35442129920169	0.000820052860563437	0.0103360576945167	-0.606662313335225	Up
Gstt3	-1.1122734410757	3.03210213041682	-5.35377356801937	0.000820662851460567	0.0103361123417166	-0.607462701822363	Down
Fabp4	1.05145306118225	1.52097421274409	5.34874967917865	0.000825411049228002	0.0103882485000922	-0.613672660483719	Up
H2-DMb2	-1.76704598482172	3.06736515635453	-5.34713095422685	0.000826947392153831	0.0103999146606465	-0.615674313544539	Down
Phf11d	1.30385357713851	3.80674063974141	5.34498422087903	0.000828989737804325	0.0104179225812729	-0.618329460349656	Up
Gm15952	-0.80391120933849	0.866121721195429	-5.34183454401121	0.000831996332242535	0.0104458789907418	-0.622226273821878	Not Sig
Tln1	1.49814846648105	5.85032843134826	5.34057833534591	0.000833198826919143	0.0104458789907418	-0.623780864928438	Up
Pals2	1.6754874475641	2.3658371142436	5.34013504688693	0.000833623618255381	0.0104458789907418	-0.624329499975326	Up
Esr2	-1.10551238025827	1.12062498994094	-5.34009430355806	0.000833662673467143	0.0104458789907418	-0.62437992728524	Down
Cfap92	-1.16243064218568	0.980157729366136	-5.33904003673669	0.00083467396078746	0.0104508773402779	-0.625684857720921	Down
Gm15764	-1.2153313770893	2.22608378158894	-5.33614226701789	0.000837460572298127	0.0104780807381524	-0.62927242493283	Down
Tnfrsf14	2.15602750325712	2.60648312339745	5.33540503888785	0.000838171156276957	0.0104792886102729	-0.630185338056222	Up
Cndp2	1.28331750303479	4.67803251521353	5.33418927349156	0.00083934443535148	0.0104862753541057	-0.631690996356589	Up
Rad23b	1.02950578042673	4.42303428034545	5.32897534254718	0.000844396736968397	0.0105412771735138	-0.638150565240044	Up
Tgfb1	1.77049756046572	4.67534368263373	5.3283733176049	0.00084498225555882	0.0105412771735138	-0.6388966684468	Up
Bysl	1.1636171791313	2.85735649509321	5.32675036602577	0.000846562940242846	0.0105532820585715	-0.640908288235908	Up
Kcnk6	1.20671915814239	3.26467066208539	5.3242399461134	0.00084901440639351	0.0105755444122806	-0.644020653607648	Up
Apaf1	0.970370512476373	2.96981138064571	5.32326287954875	0.000849970642960274	0.0105755444122806	-0.645232244457373	Not Sig
Wasf2	1.75378165742219	5.05013329786754	5.32302070697938	0.000850207836262098	0.0105755444122806	-0.645532566643532	Up
Tm9sf4	0.973252774800636	3.32828909615701	5.31917830686827	0.000853981014655266	0.0105976049670984	-0.650298716345291	Not Sig
Wsb1	-0.913843423214963	6.02391110133563	-5.31837194499685	0.000854775191192009	0.0105976049670984	-0.651299204298198	Not Sig
Plin2	2.07658266747983	5.60725140425054	5.31703136141651	0.000856097319274888	0.0105976049670984	-0.652962730741393	Up
Ddx21	1.86465512078603	4.20482538034718	5.31681420678984	0.000856311696490007	0.0105976049670984	-0.653232221594968	Up
Akap10	0.972207456834228	2.40272063851027	5.31653007942959	0.000856592279238261	0.0105976049670984	-0.653584836439586	Not Sig
Riiad1	-2.43523836331604	3.47321552566082	-5.31633283603254	0.000856787121542604	0.0105976049670984	-0.653829631190157	Down
Cd163	1.30506443746305	1.85873325113034	5.3162438929933	0.00085687499783962	0.0105976049670984	-0.653940018406323	Up
Nova1	-0.93442118622086	1.34006666989064	-5.31616880933427	0.000856949188714156	0.0105976049670984	-0.654033205628202	Not Sig
Atrnl1	1.90510530569032	3.52285297461235	5.30553397265986	0.000867529459813459	0.0107206790450228	-0.667240406204167	Up
Itga3	1.15368345294223	5.7240221221324	5.30355574435376	0.000869513378867648	0.0107330842093785	-0.669698922360588	Up
Blnk	-0.815860203148751	1.28451941250155	-5.30327918487046	0.000869791132167494	0.0107330842093785	-0.670042671659073	Not Sig
Mdfi	-0.904227485790464	1.8173243865616	-5.30200167017026	0.000871075431455934	0.0107411656887478	-0.671630699780044	Not Sig
Dffb	-0.87665787564337	2.26383915182906	-5.30050553042337	0.00087258217508985	0.0107519764621541	-0.673490790286031	Not Sig
Dnajc13	1.00526735067162	2.80627667207474	5.29896241463352	0.00087413923792475	0.010763391222528	-0.675409621289636	Up
Plxnb2	0.992361333163306	5.21158586227993	5.29607922749269	0.000877056697544084	0.010791528190546	-0.678995719285059	Not Sig
Gm38604	-1.96762920254013	1.22097812845547	-5.2936857956748	0.000879486733889812	0.010813631556602	-0.68197356930211	Down
Reno1	-1.30488617249963	1.72884227682902	-5.28884429812896	0.000884424996762595	0.0108665205145792	-0.687999762458825	Down
Cxcr4	-1.37658205584232	5.11751445956202	-5.28618683276953	0.000887148561430881	0.0108921419779708	-0.691308932688504	Down
Ccnd2	1.12610262408827	4.00459144845622	5.28388303033485	0.000889517148013926	0.0109097073299415	-0.694178531630378	Up
Cox8b	-1.83996333244986	1.56937787066807	-5.28301181612495	0.000890414676709456	0.0109097073299415	-0.695263908525468	Down
Clk4	-1.53791503564272	4.4350018252098	-5.28293192600862	0.000890497029802444	0.0109097073299415	-0.695363442772366	Down
Fbxl13	-1.21679631405001	0.973869654932408	-5.28214858515742	0.00089130496553664	0.0109117722681839	-0.696339447478222	Down
Fbxl15	0.952477640077387	1.92578261445843	5.27839506077704	0.000895187567313868	0.0109514487625652	-0.701017382476342	Not Sig
Il1a	1.26291936871257	2.23343671358987	5.27177310084871	0.000902082773407194	0.0110278972857931	-0.709275132172725	Up
Phf1	-1.30520688202796	4.16761039592992	-5.27080732815813	0.000903093278802488	0.0110323478139179	-0.710480002604825	Down
Arl5c	1.20730806919741	2.59613323748679	5.2684287869185	0.000905587312646407	0.011054902058386	-0.713447975724945	Up
Zfand1	-1.02193585343865	2.00969297144501	-5.26744134354785	0.000906624931075083	0.0110596576652805	-0.714680359191997	Down
Aida	0.783316709733356	4.15106116819743	5.26435757768644	0.00090987383619279	0.0110858181196575	-0.718529972642086	Not Sig
Als2	0.903172486765397	1.58896995848052	5.26391886514329	0.000910337083791811	0.0110858181196575	-0.719077749996194	Not Sig
Mydgf	0.9449424307529	4.18121142560875	5.26355810722504	0.000910718211869202	0.0110858181196575	-0.719528213835381	Not Sig
Golm1	1.30491230439325	2.26386509753	5.26135608544367	0.000913048385993293	0.011088915767795	-0.72227819619671	Up
Cdc37	1.20996226169503	3.37186113184594	5.26123619514845	0.000913175442055245	0.011088915767795	-0.722427940573112	Up
Rec8	-1.56718390278871	1.86627477627105	-5.26095969149098	0.0009134685464447	0.011088915767795	-0.722773304765001	Down
Patl1	0.831901462748661	3.92669089431149	5.26086235176554	0.00091357175492323	0.011088915767795	-0.722894888621036	Not Sig
Vasp	1.29110927354136	6.18829532522172	5.25972929395697	0.000914774072160181	0.0110956178503807	-0.724310254431367	Up
Ctsd	1.63666667253933	6.93616202600925	5.25831471414767	0.000916277567493442	0.011105960913951	-0.726077544893923	Up
Lrp1	2.03269977570672	5.16572833162129	5.25658366019179	0.000918121135209986	0.0111191638878885	-0.728240611593093	Up
Sema6c	-0.823546140801895	1.03284642469425	-5.25552571331446	0.000919249857687837	0.0111191638878885	-0.729562799112486	Not Sig
Narf	1.23548359965121	2.37374475852586	5.25545863755493	0.000919321472272981	0.0111191638878885	-0.729646633651491	Up
Gm37452	-1.46957206027422	0.961796848580725	-5.25263311689667	0.000922343778484409	0.0111478179345715	-0.733178695870063	Down
Jdp2	1.15776645833915	4.40084719522575	5.24927630502718	0.000925948614790412	0.0111812542633157	-0.737376399251702	Up
Limk1	1.32749293088474	2.2437168441517	5.24857416015482	0.000926704600321842	0.0111812542633157	-0.738254639122754	Up
Uggt1	1.22036572722973	3.34309271692704	5.24822967257587	0.000927075751939046	0.0111812542633157	-0.738685548758055	Up
Gm16006	-1.56286559316997	1.45871370224634	-5.24554911103526	0.000929969395914994	0.0112027585128283	-0.742039171386588	Down
Gtf3c2	-0.981632402334882	3.18264149173973	-5.24428344322452	0.000931339130942777	0.0112027585128283	-0.743622995603654	Not Sig
Rars1	0.899370448080639	3.89451700701668	5.24390938224972	0.000931744373793043	0.0112027585128283	-0.744091130170818	Not Sig
Zfp219	-0.9988968763643	3.71283798047514	-5.24359701728391	0.000932082926472947	0.0112027585128283	-0.744482068109084	Not Sig
Fig4	1.00334103118839	3.10278998773902	5.24335452883118	0.000932345837847869	0.0112027585128283	-0.744785562352171	Up
Wif1	-1.11621710979204	1.93373643531372	-5.24243793933358	0.000933340362889424	0.0112027585128283	-0.745932826172904	Down
Hdlbp	1.06365158676172	4.66688207104821	5.24233345710555	0.000933453803190073	0.0112027585128283	-0.74606361071498	Up
Wnk4	-1.17281007705747	2.10503987625907	-5.24096152299478	0.000934944773910673	0.0112127670495851	-0.747781061167486	Down
Trip13	0.8210484183287	0.819110920358877	5.23921123455142	0.000936850736989616	0.0112277350263095	-0.749972547508793	Not Sig
Tagln3	-1.15114372821149	0.817828126445471	-5.23853827578055	0.000937584689157677	0.0112286458281859	-0.750815257755074	Down
Cdca3	0.868166093271204	1.53438922021528	5.23731635597465	0.000938918977066855	0.0112289409921735	-0.752345569682897	Not Sig
Cst8	-1.24173903121171	1.49349877025878	-5.23731059013895	0.000938925278086935	0.0112289409921735	-0.752352791230162	Down
Gata3	-1.63198348046987	2.35852114154243	-5.23399806498469	0.000942552984283025	0.0112503287333122	-0.756502429640009	Down
Foxq1	-1.02154997193468	1.49926756049316	-5.23390701951943	0.000942652910345085	0.0112503287333122	-0.756616505720108	Down
Caps2	-1.31462745844992	1.20515587872084	-5.23387202507505	0.000942691321260782	0.0112503287333122	-0.756660352583102	Down
Nap1l3	-0.931373481469605	0.963013521874969	-5.23284088289255	0.00094382390702923	0.0112559740023486	-0.757952418485863	Not Sig
6330403K07Rik	-0.949196204061988	1.11994193815251	-5.23175396136187	0.000945019382703668	0.0112623608835341	-0.759314544604089	Not Sig
Calcrl	1.38638016644703	7.86124006321627	5.23001897334415	0.000946931106994069	0.0112772688569161	-0.761489178930072	Up
Odf2l	-1.0458680378615	1.68166307998854	-5.22781595141612	0.000949364683285984	0.0112983665864425	-0.76425107375928	Down
Trim56	1.47190693639794	3.56247967061609	5.22519520006532	0.000952268682334518	0.0113250295001539	-0.767537582933695	Up
Psme3	1.09978952702498	4.66605837162938	5.22359168495866	0.000954050327475615	0.0113273382066817	-0.769548933561789	Up
Ascc3	1.22240802871932	1.76163966477365	5.22349510324824	0.000954157755351778	0.0113273382066817	-0.76967009157932	Up
Smg8	1.13333221291753	2.52467465608945	5.22322881032111	0.000954454022102912	0.0113273382066817	-0.77000415273309	Up
Tbc1d10c	-0.892788303612933	1.4319138336882	-5.22230643686732	0.000955481001108975	0.0113316461187809	-0.77116133795861	Not Sig
Bach1	1.11769206929258	4.43737347552895	5.2200360782682	0.000958014027837842	0.0113537968049171	-0.774010193445474	Up
Rnf32	-0.840463043163753	0.894252502194976	-5.21838109676191	0.000959865142451007	0.0113588355612208	-0.776087340771765	Not Sig
Notum	-1.14049252549045	1.47651511347752	-5.21826118366939	0.000959999419516701	0.0113588355612208	-0.776237857634017	Down
Rcor1	1.24287747276417	3.43300328554558	5.21765525667458	0.000960678244880718	0.0113588355612208	-0.776998458840196	Up
Gabbr1	-1.22595007564463	3.20199855440145	-5.21699749241619	0.000961415742499602	0.0113588355612208	-0.777824189837417	Down
Arf2	0.882196598778567	4.69051052962276	5.21637887125498	0.000962109921189378	0.0113588355612208	-0.778600839241927	Not Sig
Myl7	-3.82376929625961	3.07479456289042	-5.21609140490375	0.000962432686131796	0.0113588355612208	-0.778961758387598	Down
Gm10243	-1.5769589523483	1.64063873960121	-5.21471831012143	0.000963976032233963	0.0113691879516965	-0.780685868315779	Down
Mrps18b	1.21620446323865	2.26959965644985	5.21371679962777	0.000965103440053727	0.0113746238314619	-0.7819435748785	Up
Abhd11os	-0.984097400009073	1.82951691566406	-5.21310309927997	0.000965795004636241	0.0113749189434935	-0.782714337394317	Not Sig
1700029B24Rik	-1.27441945745706	1.13686790619824	-5.21241884743899	0.00096656671561526	0.0113761569439242	-0.783573771628158	Down
Sapcd2	-0.870004915775812	0.690630991036249	-5.21118788135301	0.000967956730695417	0.0113846654486892	-0.785120060587163	Not Sig
Casp6	-0.838544652166423	2.53433794783711	-5.20689421369325	0.000972822427715511	0.0114251004838414	-0.790515305116009	Not Sig
Alpl	1.38598850210426	2.32161323856347	5.20607768907741	0.000973750779742986	0.0114251004838414	-0.791541617915241	Up
Rybp	1.44945056047283	2.65490470631049	5.20594051941718	0.000973906831216537	0.0114251004838414	-0.79171403979167	Up
Fscn1	2.33710302763191	4.27018474041386	5.20579492677322	0.000974072495253089	0.0114251004838414	-0.791897052313639	Up
Zfp810	-0.798077906285235	2.1531441871145	-5.20442920669689	0.000975628005206689	0.0114354859456438	-0.793613935891067	Not Sig
Nlrx1	0.845712444091723	1.9886083084468	5.20269189058642	0.000977610705305589	0.0114508608762836	-0.795798352977806	Not Sig
Il17ra	1.45250479018062	3.46719426348749	5.20058302032062	0.000980023403424351	0.0114712478757476	-0.798450531260995	Up
Plagl1	-0.969546773447903	2.71602075486532	-5.19835308733716	0.000982581740620208	0.0114933104766446	-0.801255661933848	Not Sig
Batf2	0.796652763403263	1.67399632228834	5.19346064634882	0.000988220502252861	0.0115513500626352	-0.807412601059752	Not Sig
Clk1	-1.76654086987746	5.3977626857462	-5.19224866991278	0.000989622860927487	0.01155982460273	-0.808938360093281	Down
Akap8l	-1.00678395237854	3.61033271597367	-5.18862951256206	0.000993823588640543	0.0116009530531734	-0.813495789239553	Down
AV356131	-1.26421054818005	2.33290201708987	-5.18791286797595	0.00099465771903312	0.011602753679439	-0.814398450036088	Down
Bid	1.25140022391363	2.84443233947067	5.18684970994404	0.000995896590250424	0.0116092699516487	-0.81573770428588	Up
Wdfy1	-1.16254244606922	3.00867224141507	-5.18444587839395	0.000998703982706718	0.0116340492620292	-0.818766401269377	Down
Nfkbib	0.909541043347163	3.67322494092674	5.18277766207228	0.00100065738456285	0.0116466438684019	-0.82086875526841	Not Sig
Cry1	1.1684320975726	2.8279723881907	5.18235749904653	0.00100115003837722	0.0116466438684019	-0.821398325369088	Up
Sema6b	1.19128496269539	2.30488199862144	5.18115765302517	0.00100255836477821	0.0116550824613793	-0.822910742507715	Up
Eif4g1	1.2752064179017	5.29678902616593	5.17845773205924	0.0010057353960581	0.0116840573649609	-0.826314781221661	Up
Ctdp1	0.872661279260031	3.37439753827269	5.17662130904156	0.0010079026714349	0.0117012700617061	-0.828630732460215	Not Sig
Gm10222	-2.40569211767	3.78543780026077	-5.1749717820315	0.00100985376337281	0.0117133483309273	-0.830711402092849	Down
Slc41a2	0.903116200913781	1.60462744986562	5.17366185059277	0.00101140613745526	0.0117133483309273	-0.832363995928352	Not Sig
Gm5628	-1.19049968298175	1.33382089959099	-5.17287729265025	0.00101233715953144	0.0117133483309273	-0.833353903986272	Down
AA467197	2.09159901472605	2.38073057018688	5.17287134812229	0.00101234421740604	0.0117133483309273	-0.833361404775085	Up
Plbd2	1.24194536510931	3.00711616815516	5.17246700311824	0.00101282441909687	0.0117133483309273	-0.833871618203837	Up
Itpripl2	1.39101600945195	5.22238037524911	5.17188756255927	0.00101351300216208	0.0117133483309273	-0.83460281325902	Up
Psmd11	0.941925581787903	3.87582511559316	5.17169030024226	0.00101374753807452	0.0117133483309273	-0.834851749350957	Not Sig
App	1.22226394779169	6.27917070588157	5.17067398396359	0.00101495683914793	0.011719357051549	-0.836134383810268	Up
Pdzd8	1.39856091724404	3.47733652931815	5.17009960547278	0.00101564098671282	0.011719357051549	-0.836859340201907	Up
Tifa	1.49187608560499	3.11374226431234	5.16819535395161	0.00101791279250881	0.0117331528133983	-0.839263148742745	Up
Ulbp1	0.754996266160228	1.07957149887141	5.16794523115911	0.00101821160885051	0.0117331528133983	-0.839578927262085	Not Sig
Rpl29	0.917822871077481	7.75283056072484	5.16615610745298	0.00102035185448889	0.0117406084348647	-0.841837949798919	Not Sig
Gp5	-1.08569222402197	1.33601843485164	-5.16589665787055	0.00102066263292419	0.0117406084348647	-0.842165580262751	Down
Slc4a3	-1.06082984024015	1.82953645132766	-5.16567980063419	0.00102092247259693	0.0117406084348647	-0.842439433009868	Down
Prdm2	1.02294945919453	3.4019265975804	5.16154645484597	0.0010258890199776	0.0117897791346383	-0.847660429990092	Up
Tor3a	1.13016162429253	4.80274804417391	5.15935120657369	0.00102853759643387	0.0118122628672546	-0.8504343452659	Up
Cltc	1.35229568531896	5.39958874834738	5.1543404875001	0.00103461129221514	0.0118724730472567	-0.856768509249166	Up
Tlnrd1	1.47153962261222	4.54504191953219	5.15387980708416	0.00103517168020145	0.0118724730472567	-0.857351048795329	Up
Tst	-1.51011416508359	3.76484467904489	-5.15055044636268	0.00103923157848971	0.0119110316443958	-0.861562007676365	Down
Galt	-0.977753809246984	3.15310264786903	-5.14831493989628	0.00104196743915269	0.011934373366832	-0.864390368361047	Not Sig
Mafb	1.7913915653445	3.09435481321987	5.14766827503214	0.00104276031893692	0.0119354444017287	-0.865208663478	Up
Metap1d	-1.18885364964324	2.56515421730982	-5.14472325313892	0.00104637963648537	0.0119688437508441	-0.868936086931011	Down
Tbc1d2	1.02218597321811	1.84430516786223	5.14392816252299	0.00104735914061586	0.011972023505526	-0.869942624597936	Up
Ppef2	-0.79285042746046	0.680653377663228	-5.14071940484543	0.00105132240486703	0.0120092825712588	-0.874005655135899	Not Sig
Smyd2	0.936597923071433	1.97044115944252	5.13711831801356	0.00105578991687857	0.0120442824954548	-0.878567246824876	Not Sig
Gm45552	-1.11092582615103	1.6461447232487	-5.1366708608595	0.00105634649041853	0.0120442824954548	-0.879134184231757	Down
Ddb2	-1.01363841864766	2.24352205578782	-5.13654457803585	0.0010565036268426	0.0120442824954548	-0.879294192428534	Down
Slurp2	-1.25786976781214	1.35937510127877	-5.13175653152057	0.00106248051484474	0.0121016118206351	-0.885362655333193	Down
Gm17709	-1.14904851488376	1.21536505755508	-5.13130368483521	0.00106304772363973	0.0121016118206351	-0.885936774487258	Down
Aurka	0.81122046833215	1.86658906828514	5.13081533450947	0.001063659775633	0.0121016118206351	-0.886555938576323	Not Sig
Chad	-1.97052574125567	3.85002957589962	-5.12958442821053	0.00106520419807137	0.0121111091567529	-0.888116719967933	Down
Gm4841	1.22468593651138	0.929661274109251	5.12744490694285	0.00106789453847905	0.0121336139771527	-0.890830143605122	Up
Map2k1	0.931105593755132	4.77130510198927	5.12555854196948	0.00107027275064496	0.0121525447521669	-0.89322305676757	Not Sig
Fndc3b	1.50046739685908	3.33398423890758	5.12438718495622	0.00107175245771869	0.0121593370105806	-0.894709220321957	Up
Gm16031	1.31629651268051	1.49115650273988	5.12395741788263	0.00107229592176983	0.0121593370105806	-0.895254538926463	Up
Ccdc62	-1.10393497771134	0.919465741711351	-5.1226266207748	0.00107398071193367	0.0121669127479409	-0.896943318009686	Down
Mbnl2	0.951825371977484	4.04145094357253	5.12230377848144	0.00107438986939804	0.0121669127479409	-0.897353043110209	Not Sig
Gm13423	-2.15882156239002	1.77444760478584	-5.12106620393282	0.00107595991176193	0.0121766126353642	-0.898923812206752	Down
Dmac2l	-1.11931965253105	2.52405938341714	-5.116996877477	0.00108114026512169	0.0122224007760343	-0.904090301879352	Down
Rem2	-1.16381849001375	1.07083799999747	-5.11676345420378	0.00108143824984248	0.0122224007760343	-0.904386733301631	Down
Synpo	1.09668757571236	3.5171623266179	5.11446946585238	0.00108437153426887	0.0122474418291413	-0.907300361736248	Up
Cpt1a	1.04557669079862	4.23604611413094	5.11156456444384	0.00108809855084668	0.0122810049958477	-0.910991018652811	Up
Ddit4	1.25164343500509	3.89116995441722	5.110850730244	0.0010890165626731	0.0122810049958477	-0.911898127974825	Up
Surf4	1.45611265256445	5.94339414864745	5.11047350831216	0.0010895020252967	0.0122810049958477	-0.912377515079497	Up
Slc2a4rg-ps	-1.58083624384572	2.61155117146352	-5.10864421521929	0.00109185959808137	0.0122913076701335	-0.914702539824289	Down
Dnm2	0.81737735714343	4.80251428158078	5.10831568619269	0.00109228359688038	0.0122913076701335	-0.915120150592713	Not Sig
Gm27209	-1.08941167861684	1.61735506822463	-5.10763907324376	0.00109315740279604	0.0122913076701335	-0.915980278898513	Down
Kpna4	0.869818566333818	4.2426798505194	5.10733821579068	0.00109354618951833	0.0122913076701335	-0.91636275826731	Not Sig
D630033A02Rik	-1.23588417367576	2.22213918486906	-5.10697394183231	0.00109401713060663	0.0122913076701335	-0.916825876524384	Down
Wipf3	1.0432763571161	1.44090550201749	5.10632633234981	0.00109485492489521	0.0122926277291195	-0.91764925997751	Up
Nepro	0.797009634819485	1.60482550846285	5.10460944591663	0.00109707943088445	0.0123095053040592	-0.919832438705765	Not Sig
Nek3	-1.36925105783969	2.06105662320007	-5.10317215205333	0.00109894550299191	0.0123143570375445	-0.921660419827214	Down
Pnn	-0.803985130556271	4.43636297869985	-5.10316485590202	0.0010989549846584	0.0123143570375445	-0.921669699996031	Not Sig
Psd4	0.946918216884579	1.95146101828028	5.10020668866081	0.00110280667733181	0.012349408632116	-0.925432910220928	Not Sig
Gm6552	-1.0310069273292	1.0128913207321	-5.09728022123359	0.00110663171267455	0.0123841159400025	-0.929157047684647	Down
Smim5	-1.93296669561521	2.56545929798056	-5.09569313936531	0.00110871220763114	0.0123923655781234	-0.931177243633975	Down
Dxo	-0.836726520476155	3.4556728189558	-5.09539716931997	0.00110910066857628	0.0123923655781234	-0.931554024389302	Not Sig
Mfsd12	0.93991477203006	2.189623854934	5.09505700280482	0.00110954732235864	0.0123923655781234	-0.93198708463663	Not Sig
Ercc6l	0.780852882376228	0.756400228921923	5.09390329641413	0.00111106366438193	0.0124011854129117	-0.933455974292145	Not Sig
Pfkfb2	-1.05642533717517	2.92312048756875	-5.09324505356021	0.00111192982882475	0.0124027414762897	-0.934294130647566	Down
Atf6	1.27804773015946	3.53132910618823	5.09235824995195	0.00111309792495724	0.0124076611282301	-0.93542341867467	Up
Efhb	-1.03733322541325	0.989659385356558	-5.09153003138902	0.00111419007202895	0.0124117283089074	-0.93647820583707	Down
Slc25a44	1.12565978460925	2.8785384458365	5.09092462565589	0.00111498914818061	0.0124125275948142	-0.937249290412572	Up
Gm11266	-1.36035711511725	1.39728957745226	-5.09008267471455	0.00111610148890885	0.0124168109580954	-0.938321743302569	Down
Pygm	-1.28768938778538	2.40859241246964	-5.08532680367819	0.00112240765720662	0.0124788332754972	-0.944381574641647	Down
Gm10791	-1.29235420989583	1.69573217084446	-5.08457530246292	0.00112340771022166	0.0124818203011998	-0.945339423332279	Down
Egln2	1.03124614991454	4.54511320706503	5.08196222892736	0.00112689266844215	0.0125123944564956	-0.948670636246569	Up
Ivd	-0.953145018572907	4.26581406079457	-5.08098241914659	0.00112820246768748	0.0125187927916479	-0.949919979353547	Not Sig
Sirpd	1.97769667055847	2.41700578279036	5.08000687593108	0.00112950822708436	0.0125251380139192	-0.951164021248078	Up
Mdp1	-0.993595257282307	4.11327292083044	-5.07722200901084	0.00113324491037002	0.0125525089156675	-0.954716130196326	Not Sig
Eef1akmt4	1.14045881348861	1.53800518308764	5.07690679316516	0.00113366871700502	0.0125525089156675	-0.955118260508071	Up
Kdm7a	0.981000019678745	3.24099922392314	5.07571680871856	0.00113527021888262	0.0125525089156675	-0.956636489948179	Not Sig
Pygl	1.72919306316536	3.56236946539593	5.07483102656065	0.00113646393533844	0.0125525089156675	-0.957766740068714	Up
Pawr	1.44921514873004	4.56906707564877	5.07451326015284	0.00113689250678614	0.0125525089156675	-0.958172235049579	Up
Dusp4	1.75228575577386	2.04166089582241	5.07406971507783	0.00113749101310432	0.0125525089156675	-0.958738258142619	Up
Ankrd63	-1.43732111663544	1.24482799710194	-5.07406349918899	0.0011374994030985	0.0125525089156675	-0.958746190655542	Down
Ipo9	0.877811926563699	3.32100918611593	5.07379584779833	0.00113786073435706	0.0125525089156675	-0.959087763902492	Not Sig
Gpx3	1.11884741742479	10.2410613262625	5.07175827209448	0.00114061561766671	0.0125747714025194	-0.961688434174045	Up
Zmym6	-0.941878305049997	2.60885103499754	-5.06932813541803	0.00114391085401086	0.0126029584470945	-0.964790943369042	Not Sig
Dnaaf11	-1.7798438186086	2.11603931582775	-5.06705549249507	0.00114700200602202	0.0126168282227893	-0.967693162721385	Down
Ccl27a	-1.25412798360349	1.93707596049395	-5.06699258350021	0.00114708770270716	0.0126168282227893	-0.967773509727882	Down
Adgrl3	1.38312667493447	1.67994414994657	5.06677244620834	0.00114738763633945	0.0126168282227893	-0.968054672355875	Up
Rigi	1.35759197309449	4.13857499901913	5.06553793580126	0.00114907123625187	0.0126266442647663	-0.969631538415863	Up
Pcgf2	-0.871002706154471	3.21482609746029	-5.06476419736964	0.00115012782960694	0.0126266442647663	-0.970619964098052	Not Sig
Chaserr	-0.92701105682173	2.67790677564425	-5.06449189493227	0.00115049993154293	0.0126266442647663	-0.97096784238294	Not Sig
Gm42462	1.17531564641276	0.991941568752994	5.06377044456173	0.0011514864353658	0.0126293492968848	-0.97188957911361	Up
Nrgn	-2.40912168972413	4.03193997277944	-5.06195138841588	0.00115397792587964	0.0126485467457045	-0.974213971960448	Down
Myo1c	1.67242940267001	5.78006748461502	5.06086142254972	0.00115547364951582	0.0126568121326297	-0.975606963399379	Up
Ccdc74a	-1.55174778257681	1.84200957024548	-5.06013545431932	0.00115647105411139	0.012659611936796	-0.976534857010406	Down
Syne4	-1.2130441679811	1.25125226986466	-5.05688934412418	0.00116094246608154	0.0126985608304085	-0.980684801536593	Down
Camkk2	1.44892661317802	2.87941406899058	5.05593470287855	0.00116226106830542	0.0126985608304085	-0.981905542009066	Up
Glt8d1	-1.12828933351815	3.79679732545876	-5.05593450678077	0.00116226133933541	0.0126985608304085	-0.981905792781324	Down
Sult5a1	-1.00558390454256	1.79117439938986	-5.05532393051543	0.00116310556397295	0.0126991835978233	-0.982686632448736	Down
Pogk	1.14846102921486	2.17483584074624	5.05481729627718	0.00116380658308893	0.0126991835978233	-0.983334586444282	Up
Mgl2	-1.90623224656644	2.46083938447778	-5.05296845483846	0.00116636872972522	0.0127190087805052	-0.985699458627796	Down
Dhx38	0.910478486913658	3.6378132854672	5.04978783264763	0.00117079099839241	0.0127562313833535	-0.98976899288627	Not Sig
Smco4	-1.23098570962079	4.3169733161504	-5.04943903771664	0.00117127707592376	0.0127562313833535	-0.99021535798035	Down
Gng11	-1.33844867977719	5.79770805862858	-5.0478832737098	0.00117344787849125	0.0127717228917931	-0.99220653998831	Down
Clcn5	0.983135262491506	1.56708735426218	5.04439761236924	0.00117832759762059	0.0128115579481091	-0.996669030438667	Not Sig
Scn5a	-1.60461977899288	1.50965489520509	-5.04419688659902	0.00117860928035459	0.0128115579481091	-0.99692606204794	Down
Kctd12	1.73858474598495	4.67065372697179	5.04320291970741	0.00118000522656335	0.0128137917437062	-0.99819893455165	Up
Rasgrp1	1.13938430307207	2.22255901689219	5.04298148943383	0.00118031645500447	0.0128137917437062	-0.998482517477239	Up
Ptpre	1.00385116152074	2.64523740778404	5.04136708240375	0.00118258829317977	0.0128302935863992	-1.00055028437613	Up
Col20a1	-0.940656331089701	1.02635046122716	-5.04054524893753	0.00118374664607825	0.0128347015641496	-1.0016030523852	Not Sig
4930516B21Rik	-1.21826992098311	2.89928740045339	-5.0380554567616	0.0011872635637608	0.0128519104104167	-1.00479307630285	Down
Ces1f	-1.32976297956213	1.22849585684951	-5.03767575100913	0.00118780092003237	0.0128519104104167	-1.00527965047045	Down
Entpd1	1.12602423244927	4.10108134566052	5.0376595670799	0.00118782382932786	0.0128519104104167	-1.00530038984436	Up
Gm28437	-2.07939548634756	4.57566337291906	-5.0372907063045	0.00118834610498286	0.0128519104104167	-1.00577308774814	Down
Coro1b	1.28373608077267	4.9096646320522	5.03441747869364	0.00119242300471106	0.0128773679913984	-1.00945583129106	Up
Gm45120	-0.952698760995191	1.0233530178547	-5.03435977843244	0.00119250503448743	0.0128773679913984	-1.00952980063348	Not Sig
Dera	0.746960491326536	1.43712773674549	5.03401804527159	0.00119299098780251	0.0128773679913984	-1.00996789834744	Not Sig
Psd	0.803721021585413	1.77751474397051	5.03317366538762	0.00119419265135741	0.0128773679913984	-1.01105045614624	Not Sig
Hotairm1	-1.30320085256851	2.41686962620556	-5.03297691612308	0.00119447284251633	0.0128773679913984	-1.01130271829733	Down
Zmiz1	1.05793914040665	4.16153839590767	5.03109031354967	0.00119716323012671	0.0128912037397831	-1.01372191370362	Up
Itga2	1.19989180435891	2.78585559559253	5.03101766801907	0.00119726695930835	0.0128912037397831	-1.01381507765532	Up
D830026I12Rik	-1.98424671752863	2.50590758168673	-5.0304759590564	0.00119804076689362	0.0128914020982386	-1.01450981432429	Down
Ak2	0.849714363211763	4.52628089491944	5.02973303622571	0.00119910289381028	0.0128947006841628	-1.01546267562111	Not Sig
Mapre3	-1.12441556151583	3.96351085218473	-5.02758419258703	0.00120218084020673	0.0129196588280656	-1.01821920315039	Down
Dalrd3	-1.36574175132445	4.65488435048293	-5.02414164175646	0.00120712997492735	0.012957791180251	-1.02263669930464	Down
Mapk15	-2.35858062297398	2.91675855084778	-5.02405999450856	0.00120724762548923	0.012957791180251	-1.02274149043435	Down
Atp10a	0.857461470273294	2.54398625011732	5.01998399135858	0.00121313704053317	0.0130128200714891	-1.02797412360723	Not Sig
Zswim4	1.2992824265995	2.85625905922711	5.01817836253737	0.00121575607960517	0.0130327218935564	-1.03029290424284	Up
H6pd	1.44842903384282	5.33376959326876	5.01747286287598	0.00121678108479108	0.0130331037296555	-1.03119903332244	Up
Mtap	0.825914653495804	3.18617887496476	5.01710283109498	0.00121731907565164	0.0130331037296555	-1.03167432353211	Not Sig
Fcer2a	-1.21207467639972	1.81223265975929	-5.01624378300131	0.00121856905776785	0.0130331538246584	-1.03277781174655	Down
Pdgfra	1.00638384546768	5.50424826902894	5.01605005845788	0.00121885113700661	0.0130331538246584	-1.033026675064	Up
Grk3	-0.781294018529681	3.98247306007299	-5.01484773464355	0.00122060342731198	0.0130437182783383	-1.03457133254289	Not Sig
Mgst2	-1.22351826957936	1.88882823560447	-5.01425549123522	0.00122146759211569	0.0130447846852605	-1.03533228115007	Down
Rbm12b2	-1.2091145178233	3.07066914030807	-5.01338686240599	0.001222736257915	0.0130501669653392	-1.03644843851662	Down
P2rx6	-1.67244319054633	1.72495693665261	-5.01222743403332	0.00122443190470999	0.0130600968036129	-1.03793843494453	Down
Trpc3	-0.923760376832768	0.899276069469853	-5.01045762531801	0.00122702520893372	0.0130741037106852	-1.04021321811677	Not Sig
Ppp2r2b	-1.00143682228266	0.747374698581108	-5.01028581450163	0.00122727728492428	0.0130741037106852	-1.04043407561424	Down
Chi3l1	1.07577771420154	8.10565172037841	5.00782721129279	0.00123089071938989	0.0131044173531552	-1.04359500700724	Up
Osbpl9	0.733103827510041	4.91822277336137	5.00639189472625	0.0012330056229807	0.0131187493527361	-1.04544074692049	Not Sig
Rpl7l1	0.923639580956581	4.70679151137431	5.00542622403748	0.00123443076194372	0.0131257292107984	-1.04668271705833	Not Sig
4930526A20Rik	-0.847884499394162	0.778887047703036	-5.00373012359126	0.00123693825456593	0.0131421920544897	-1.04886443903211	Not Sig
Pwwp2a	-0.790058837611516	3.02416257225241	-5.00333770508019	0.00123751919791193	0.0131421920544897	-1.04936927337863	Not Sig
Shh	-2.11339112986337	3.2550797562984	-5.00242062625236	0.00123887802718737	0.0131479326204469	-1.05054915492741	Down
Jak1	1.46981756161123	5.12976851306413	5.00193341929047	0.00123960058515757	0.0131479326204469	-1.05117602841122	Up
C920006O11Rik	-1.11343404003145	2.0746326680532	-4.99893007159551	0.0012440649738783	0.01318708872311	-1.05504110587996	Down
Erp44	0.873755719642327	4.62932634482254	4.99793494696543	0.0012455480920684	0.013194614363277	-1.05632204581464	Not Sig
Rpl32	1.12323962132334	7.62516544246501	4.99667015019233	0.00124743593002195	0.0132033272413316	-1.05795032104992	Up
Eif3b	1.1423921808756	5.76667132931514	4.9963475828868	0.00124791789758982	0.0132033272413316	-1.05836562550621	Up
Naxe	-0.808523180725751	5.48987202756457	-4.9952047818274	0.00124962707394184	0.0132132191102178	-1.05983710102916	Not Sig
Clmp	1.5685000434565	2.92903287050225	4.99234300458383	0.00125391845207007	0.0132438031214007	-1.06352277615411	Up
Stk4	1.10194964246944	4.73632434862942	4.99179694219561	0.00125473913818598	0.0132438031214007	-1.06422618458513	Up
Emilin1	1.69086662032964	4.13702532983609	4.99162312560754	0.00125500049380043	0.0132438031214007	-1.0644500949955	Up
Rgcc	1.77761059474716	7.35402204316313	4.99099592728202	0.00125594406466181	0.0132438031214007	-1.06525808821534	Up
Trim47	0.972849560190169	3.34839921078853	4.99069324957664	0.00125639969843828	0.0132438031214007	-1.06564803576745	Not Sig
Hmgb1-ps8	1.30613033807598	1.87430224678979	4.9882337827436	0.0012601087805214	0.0132747015113446	-1.06881712794486	Up
Ankrd13a	0.923278954513011	5.25935854405588	4.98739104914654	0.00126138245946487	0.0132799216861367	-1.06990321754855	Not Sig
Pdlim5	0.835543423416844	3.88613369929416	4.98618268182502	0.00126321121359067	0.0132909756912074	-1.07146070625036	Not Sig
Tmem158	-0.974340503000954	1.84602545126497	-4.98559384099237	0.00126410342612856	0.0132921682503451	-1.07221975238126	Not Sig
Trim14	1.04600551392882	1.31952149870213	4.98396028694124	0.00126658221638234	0.0133100320842248	-1.07432575333147	Up
Hemk1	-1.14589715385543	2.06052959473852	-4.98309341782187	0.00126789979080554	0.013315678664546	-1.07544349190034	Down
A930024E05Rik	-1.06115386956677	1.08095847374856	-4.98175382723317	0.00126993882794066	0.0133163662126407	-1.07717097254767	Down
Abi1	0.871011313520852	5.42579563304788	4.98153037230487	0.00127027930687225	0.0133163662126407	-1.07745915635384	Not Sig
Taf6	1.04224537242174	1.85031284528668	4.9814848087514	0.00127034874450136	0.0133163662126407	-1.07751791933959	Up
Cenatac	-0.935156925494653	2.26462926530712	-4.98100094091484	0.00127108640339809	0.0133163662126407	-1.07814197894635	Not Sig
9630028I04Rik	-1.62931289356978	1.80202137219712	-4.98043829963903	0.00127194474457859	0.013317183442318	-1.0788676782464	Down
Eif2s3x	1.41643215616764	3.40401957293425	4.97890018675828	0.00127429447455833	0.0133319025606796	-1.08085178531983	Up
Spmip6	-2.19309450144683	3.26308190150152	-4.97844666417568	0.00127498821775961	0.0133319025606796	-1.08143687831781	Down
Fendrr	-1.77724770379232	5.9461661282839	-4.9779854316061	0.00127569418033457	0.0133319025606796	-1.08203194891956	Down
Rap2c	0.98514809791259	4.19500297103042	4.97736524775042	0.00127664411074858	0.0133336648678306	-1.08283214355597	Not Sig
Wdr1	1.02250849450913	4.61200022472961	4.97629590959536	0.00127828383260434	0.0133426250074775	-1.08421199355573	Up
Cdca8	1.00410799139497	1.03096723202928	4.97506079781649	0.00128018063155913	0.0133542559035379	-1.08580596252654	Up
Atp8b1	1.43748245586611	3.29923720981166	4.97349103233829	0.00128259583188857	0.0133712770110021	-1.0878321399996	Up
Tafa1	-0.842979991289282	0.757045171412494	-4.97018811448993	0.00128769397784079	0.0134162304187002	-1.09209656539296	Not Sig
Tead4	0.851017592761683	2.78406832385072	4.96863235026884	0.00129010305191551	0.0134331291543564	-1.09410577941288	Not Sig
Frs3	-0.943225203925462	1.43105404202344	-4.96800897254968	0.00129106973049106	0.0134334941442423	-1.09491094899936	Not Sig
Zfp46	1.49366856163731	3.89549484675954	4.96759481805419	0.00129171240423659	0.0134334941442423	-1.09544591233247	Up
Ppp3ca	-0.873954449229606	5.16757846091032	-4.96702925347315	0.00129259059972323	0.0134344404231892	-1.09617649264551	Not Sig
Pan2	-0.950532967037244	3.07715694875488	-4.9660324302574	0.00129414004062574	0.0134423578413384	-1.09746427472414	Not Sig
Psmb7	1.37545285987471	3.14240953202087	4.96510141571207	0.00129558903264189	0.0134492228899431	-1.09866717095947	Up
Snord73a	-1.04327670769387	3.28777349055456	-4.96376882718018	0.00129766611929354	0.0134524210107417	-1.10038913271018	Down
Gm43343	-1.27222570898986	1.18317898141019	-4.96344252411751	0.00129817528049008	0.0134524210107417	-1.10081081893791	Down
Smim22	-1.49983422460312	2.45232491016394	-4.9633870335707	0.0012982618894112	0.0134524210107417	-1.10088253173631	Down
Gm12474	-1.50144946422359	1.66798042348833	-4.95808596745565	0.00130656506140604	0.0135261329764009	-1.10773540554722	Down
Cfap96	-2.01456773303306	2.36330130516813	-4.95780972336657	0.00130699934443567	0.0135261329764009	-1.10809262882922	Down
Hexd	-0.937521010565191	1.99704181095235	-4.95672028083826	0.00130871360204397	0.0135261329764009	-1.10950154349597	Not Sig
Gnai2	0.929230944680475	7.5492857084115	4.95641682273626	0.0013091915384977	0.0135261329764009	-1.10989401973875	Not Sig
Gm11739	-1.17159835332744	1.75103198079204	-4.95632350524698	0.00130933854898713	0.0135261329764009	-1.11001471422865	Down
Il13ra1	1.12637854988372	4.34455487852213	4.95464702277293	0.00131198273676291	0.0135452494770694	-1.11218325182734	Up
Rgs5	1.67078049180954	2.21200504915142	4.9538318711555	0.00131327053176051	0.0135503475786124	-1.11323780292271	Up
B3gnt5	-1.20076295159906	1.6613979978718	-4.95220064946478	0.00131585174351444	0.0135687769515513	-1.11534838572409	Down
Areg	-1.40220015192221	2.10710380994219	-4.94995649148914	0.00131941196306124	0.0135955169674767	-1.11825266345619	Down
Gm15720	-1.88396834391675	1.66748049567073	-4.94912128781337	0.00132073966276018	0.0135955169674767	-1.11933373102829	Down
Lrg1	1.66926495906286	6.12633669343589	4.94906146008868	0.00132083482550547	0.0135955169674767	-1.11941117452209	Up
Zfp14	-1.10365899122839	1.94879861860557	-4.94852133093392	0.0013216943028062	0.0135961633343524	-1.12011036390172	Down
Ccdc65	-1.60048781155406	2.11393108017786	-4.944663719901	0.00132785059054477	0.0136403256413384	-1.12510522896519	Down
Tmem53	-0.858651368313586	1.99989106649523	-4.94400715940622	0.00132890151540076	0.0136403256413384	-1.12595556588468	Not Sig
Rin1	0.872921467674716	1.24059671625079	4.94397449505227	0.00132895382350956	0.0136403256413384	-1.12599787240446	Not Sig
Arf6	1.64699079990834	5.73196982278733	4.94383050504695	0.00132918443346688	0.0136403256413384	-1.12618436857453	Up
Slc66a3	0.894927631530079	2.72949941303134	4.94268675198819	0.0013310177947987	0.0136441073359276	-1.12766586800097	Not Sig
Lcor	1.16480171468489	1.09932802275415	4.94260314338954	0.00133115192278914	0.0136441073359276	-1.12777417345498	Up
Daw1	-1.7561824668829	1.67156808364533	-4.93787158311231	0.00133876670741228	0.013711581315998	-1.13390504313749	Down
Tbxa2r	-1.42373917507318	2.17123701438865	-4.93751548172071	0.00133934173524954	0.013711581315998	-1.13436659060378	Down
Rasgrp2	-1.00545617226646	2.79715095520948	-4.9349568756601	0.00134348132217723	0.0137457147747461	-1.13768337866801	Down
Fam227a	-0.794131705465187	0.948953214568258	-4.93232236870571	0.00134775839473984	0.0137812131603536	-1.14109956215567	Not Sig
BC023105	0.875676846172023	1.24261040785493	4.93050724821447	0.00135071390696163	0.013803163794136	-1.14345383373348	Not Sig
Dusp6	1.17832142333035	5.64924239890814	4.92956862719469	0.00135224502930865	0.0138105407960391	-1.14467144591213	Up
Ang	-0.815610246240021	4.16630625220194	-4.92674066183857	0.00135686966993682	0.0138494843224532	-1.14834076309467	Not Sig
S1pr2	1.0475925144841	2.4187878500179	4.92436404289051	0.00136076964331085	0.0138777887883437	-1.15142536031121	Up
Ace3	-0.910068504690853	1.06878963158264	-4.92406021847268	0.00136126909830583	0.0138777887883437	-1.15181975163924	Not Sig
Hsf4	-1.05813698022372	3.01884504055151	-4.92354309420971	0.00136211965841047	0.0138781696062287	-1.15249105642213	Down
Ppcdc	-1.04207049779654	2.28542521533147	-4.92262044852318	0.00136363866511745	0.013885356479054	-1.15368888620921	Down
2410002F23Rik	-0.82224008444422	3.10627145773023	-4.91961355098689	0.00136860202116815	0.0139275862213808	-1.15759347396175	Not Sig
Myl12a	1.43741914623295	5.54589233008678	4.91869844895478	0.00137011647447064	0.0139346887683647	-1.15878203716722	Up
Ncln	1.10383619535202	4.75016656382878	4.9179455201759	0.0013713639178767	0.0139374140106341	-1.15976005679313	Up
Rab3gap2	0.962863112004231	2.36465040528005	4.91755116030242	0.00137201778611656	0.0139374140106341	-1.16027234520046	Not Sig
Riox2	0.963918882327803	1.43813807115439	4.91673358543104	0.00137337445639369	0.0139428961765703	-1.16133447859925	Not Sig
Mcam	0.938975812636385	6.67278819709868	4.91614134931628	0.00137435812301359	0.0139445872338585	-1.16210392963707	Not Sig
Nrbp2	-1.38541750661057	5.40630976438316	-4.91258610814743	0.00138027943496675	0.0139963451201085	-1.16672408801014	Down
Ifitm2	1.99495253646893	8.05834885484493	4.90607642042859	0.0013911941427668	0.0140986456297258	-1.17518845847403	Up
Gm8189	-0.793986181049563	0.614701729731612	-4.90552254410806	0.00139212718412993	0.0140997285011047	-1.17590893590425	Not Sig
Gm10561	-0.752462687104368	1.12648022661113	-4.90492314996054	0.0013931376772231	0.014101594068499	-1.17668867324663	Not Sig
Snrnp200	1.14376048014494	4.03817323551158	4.9036855629812	0.0013952266206847	0.0141127580336977	-1.17829878702661	Up
Angptl1	-1.05168218230211	0.612967779620763	-4.90283628060993	0.00139666212752573	0.0141127580336977	-1.1794038424538	Down
Ttc8	-1.25992761552232	2.32063312146505	-4.90280120269889	0.00139672145311821	0.0141127580336977	-1.17944948683622	Down
Cd36	1.24391543862875	7.99995729393974	4.90177951913351	0.00139845059172088	0.0141218685197092	-1.18077900998287	Up
1810010H24Rik	-1.09516830663133	5.00401779351762	-4.90109817824044	0.0013996050264814	0.0141251681738212	-1.18166572825643	Down
Pabpc1	1.07596326519944	6.34127449240474	4.89909995154519	0.00140299677261115	0.0141503557990109	-1.18426667570492	Up
Zfp950	-1.44054446608204	3.28555180345255	-4.89865157564967	0.00140375907463527	0.0141503557990109	-1.18485037475115	Down
Mettl25b	-1.04171001915512	2.34978483485519	-4.89753599732009	0.00140565768786569	0.0141611299298205	-1.18630277089303	Down
Lima1	1.12285339442675	3.79276913167679	4.8958336820561	0.00140856030815843	0.0141820001292222	-1.18851940491593	Up
Fhod1	-0.835716444808076	4.81572408848247	-4.89488187532334	0.00141018610209162	0.0141899976522969	-1.18975896545205	Not Sig
Purg	-0.832130688792111	2.51817241613162	-4.89357359488158	0.00141242415549041	0.0142041429803178	-1.19146298720128	Not Sig
Pecam1	1.62948893156293	7.43647794879515	4.89118876868163	0.00141651387397819	0.0142295977590868	-1.19456984514628	Up
Nab1	1.51720704079722	4.96481027098666	4.89038871651134	0.00141788878660589	0.0142295977590868	-1.19561230874178	Up
4930550C14Rik	-0.814349874787298	0.931505649406249	-4.89031795647687	0.00141801046023441	0.0142295977590868	-1.19570451320227	Not Sig
Serpinb9b	0.75096641645958	0.596699384203832	4.89015511904615	0.00141829050675065	0.0142295977590868	-1.19591670268379	Not Sig
Morn5	-1.5116994735276	1.36769464104173	-4.88862561979911	0.00142092389190013	0.014247642267431	-1.19790994583074	Down
Arrb2	0.816171133010048	4.55202241339921	4.88635948100611	0.00142483544159549	0.0142703176203133	-1.2008638089304	Not Sig
Gm43852	-0.855976165194703	0.779536268666807	-4.88634661484103	0.00142485768340642	0.0142703176203133	-1.200880581852	Not Sig
Actn1	1.08753214464527	5.25918162856466	4.88446214364046	0.0014281194976952	0.0142945966848483	-1.20333752723834	Up
Hook2	-0.885350150891971	2.5592540227692	-4.88075828241626	0.00143455438376356	0.0143501939949814	-1.20816808575685	Not Sig
Nradd	-1.07643010133882	2.71242626907644	-4.88029830303232	0.0014353557453084	0.0143501939949814	-1.20876812934215	Down
Cyyr1	2.39170751378629	4.32378929364229	4.87946768245563	0.00143680407091497	0.0143562636266012	-1.20985175345834	Up
Dnaaf3	-1.16642893246514	2.24032059050104	-4.8783003804355	0.00143884216787985	0.0143682155863297	-1.21137478200953	Down
Jchain	-2.07392059190536	2.5411310151046	-4.87555839692612	0.00144364213106746	0.0144077173150861	-1.21495315148886	Down
Ube3c	0.966661587562074	2.5506515725032	4.87496377414384	0.0014446853610974	0.0144097021463988	-1.21572929746927	Not Sig
Rrm2	1.90388438232969	2.44530434093628	4.87339911112739	0.0014474344227498	0.0144272774485992	-1.21777186036401	Up
Srsf7	-1.30069168841461	5.52474673559723	-4.87279146941227	0.00144850357626035	0.0144272774485992	-1.21856519290255	Down
Zfp326	-0.729566024072714	2.86977237895005	-4.87245901005268	0.00144908890955441	0.0144272774485992	-1.21899927234007	Not Sig
Cpb1	-0.948864587985738	0.701569374302066	-4.87145706507136	0.00145085452021428	0.0144272774485992	-1.22030757166427	Not Sig
Ltk	-0.758096377057721	0.862109749173694	-4.8712230456107	0.00145126724533541	0.0144272774485992	-1.22061316607285	Not Sig
Ctxn1	-2.10216922470091	3.70256224100074	-4.87096554115473	0.00145172153830322	0.0144272774485992	-1.22094943766694	Down
Edem1	1.48439874612409	4.47300426472296	4.87060091046036	0.00145236509180203	0.0144272774485992	-1.22142562062918	Up
Cyp4f18	0.88696694900028	3.45279349540617	4.8693190600139	0.00145462997429081	0.0144413700647161	-1.22309978538638	Not Sig
Lrrc8c	0.952461184969465	4.28330480171421	4.86875433337943	0.00145562901082362	0.0144422946203631	-1.22383742494397	Not Sig
Tmem115	0.929573464714091	3.9734896974109	4.86830998262927	0.00145641562414419	0.0144422946203631	-1.22441786380897	Not Sig
C1ra	1.57080802355763	5.16624349463554	4.8638691090135	0.00146430276726983	0.0145120737666823	-1.23022040521488	Up
Gm13648	-1.36254769171107	1.45974652985357	-4.86231415421037	0.00146707548698401	0.0145311144868655	-1.2322528275003	Down
Nfkbid	0.845887185290969	2.33745528237516	4.86159365885389	0.00146836219158257	0.0145354229475337	-1.23319467999373	Not Sig
Itpa-ps1	0.827908006474012	1.2648434302045	4.86037454927034	0.0014705421725287	0.0145450408284228	-1.23478850919097	Not Sig
Pafah1b1	0.958288793448498	4.76498351593906	4.8600950252837	0.00147104251048223	0.0145450408284228	-1.23515398167006	Not Sig
Tstd1	-1.60867559544653	1.9950292822528	-4.8592008945553	0.00147264422711443	0.0145450408284228	-1.23632311825712	Down
Gm11962	-1.1026133413332	1.77995711859073	-4.85914583981143	0.00147274291289785	0.0145450408284228	-1.23639510990817	Down
Foxn2	0.766694847813745	3.44356332509734	4.85691063484909	0.00147675565708784	0.0145762359999196	-1.23931832389958	Not Sig
Gm37254	-1.04261571907907	1.72322964088969	-4.85626467533015	0.00147791754657824	0.0145792721675747	-1.24016325020663	Down
Fahd1	-1.00905745265396	2.84979076628275	-4.85518724320888	0.00147985775918861	0.0145890542070722	-1.24157268659324	Down
Gdap2	0.918779283614596	2.67859440892682	4.85454401051543	0.00148101740830062	0.0145890542070722	-1.24241420889675	Not Sig
Plod1	0.975878514471312	3.08442436496544	4.85429104144474	0.00148147374550898	0.0145890542070722	-1.24274517750199	Not Sig
Clic1	0.880199308909319	6.52538657445895	4.85351542808344	0.00148287385549286	0.0145944205408542	-1.2437599991827	Not Sig
Pdia4	1.09576574474331	5.77906848196402	4.85287166152008	0.00148403706267358	0.0145974504389553	-1.24460237807993	Up
Pank3	0.838155189943736	4.04280549109626	4.851607387903	0.00148632436404042	0.0146115274174619	-1.24625687764075	Not Sig
Zbtb18	-0.870788541808104	3.85251620285961	-4.85081965397646	0.00148775147348219	0.0146171368143046	-1.24728786930751	Not Sig
Hacd4	0.839039864306323	2.07916290662055	4.84985985695053	0.00148949233524676	0.0146182097654131	-1.24854418157889	Not Sig
Ppp1r14d	-1.89222603050476	1.61342547365142	-4.84939631680402	0.00149033389569111	0.0146182097654131	-1.24915097413988	Down
Abhd13	0.938947360537932	3.46086908648015	4.84934318651218	0.00149043038742639	0.0146182097654131	-1.24922052583007	Not Sig
Rbm19	1.18618814441969	1.95865702985873	4.84818425900387	0.00149253686114874	0.0146304618451261	-1.25073775539978	Up
Gpnmb	1.59871479398424	1.83400063719686	4.84650550188206	0.00149559397385177	0.0146413524164024	-1.25293587868763	Up
Map3k8	1.37944709461956	3.54490350011555	4.84603673043364	0.00149644885971298	0.0146413524164024	-1.25354975045315	Up
Mfap5	-1.4369273261086	3.0223345848131	-4.84505785052108	0.00149823574536161	0.0146413524164024	-1.25483173028892	Down
Sesn1	-1.06284951569146	3.66627821792722	-4.84497638746042	0.00149838455666922	0.0146413524164024	-1.25493842388019	Down
Sash3	1.41921127547311	3.74570699022237	4.8448270816296	0.00149865734073057	0.0146413524164024	-1.25513397486214	Up
Arcn1	1.09984933755195	3.90719713337035	4.844557357948	0.00149915026816042	0.0146413524164024	-1.25548724954877	Up
Mill2	-0.971869960623862	3.8235446363327	-4.84428217969746	0.00149965334723259	0.0146413524164024	-1.25584767945639	Not Sig
Hsd17b12	1.13719001530876	4.70790422242537	4.84122977800979	0.00150524616383569	0.0146854223293697	-1.25984647736551	Up
Pdpr	1.62690229012872	1.7586754472424	4.84088013527018	0.00150588826183036	0.0146854223293697	-1.26030461412715	Up
Zfp664	0.838929941050012	3.68295201493357	4.83784726018489	0.00151147057723618	0.0147314431017205	-1.26427934307535	Not Sig
Fam83e	-1.41881487847611	1.270990885463	-4.83647397356294	0.00151400571273991	0.0147477291630247	-1.2660795459734	Down
H1f10	-1.5374360687862	1.83589009598266	-4.83533104710082	0.00151611915107915	0.0147598912905401	-1.26757798751595	Down
Klra2	1.86362002794898	3.65679602663236	4.83341348389799	0.00151967227792427	0.0147860473746041	-1.27009245308006	Up
Cttnbp2nl	1.09945088861528	3.9408992736142	4.83213712292538	0.00152204235821497	0.014789570087671	-1.27176642144045	Up
Efna4	-1.00392745034347	1.2212234090653	-4.83197836616053	0.00152233743770099	0.014789570087671	-1.27197465028467	Down
Gstp3	-1.15231775520438	2.31390488831231	-4.83119694719156	0.00152379076737752	0.014789570087671	-1.27299963047749	Down
Cmpk2	1.1442505120978	3.98148543691413	4.83115679130686	0.00152386549278404	0.014789570087671	-1.27305230501251	Up
Vsig2	-1.1780767196588	3.54472114115365	-4.8308871410373	0.00152436738451971	0.014789570087671	-1.27340602525012	Down
2810030D12Rik	-0.914217247626526	0.766284685582253	-4.82925360258929	0.00152741171741385	0.0148106865735141	-1.27554908712458	Not Sig
Dhx29	0.931427770568363	2.37897987304296	4.82835463318243	0.00152908991943678	0.0148114259318883	-1.27672862492933	Not Sig
Slc22a3	-0.957099845245468	1.26208657083022	-4.82828299099902	0.00152922374850505	0.0148114259318883	-1.27682263175188	Not Sig
Tspan4	1.6615856254637	4.76853159467137	4.82737893782115	0.00153091364257327	0.0148150463650677	-1.27800896927769	Up
Ptprd	-0.98889312944472	2.31700164481122	-4.82715435983992	0.00153133375061405	0.0148150463650677	-1.27830368880584	Not Sig
Glud1	1.01412034838813	5.60066609536184	4.82547395083178	0.00153448123195505	0.0148326737072216	-1.28050916851807	Up
Scai	-0.74076791401571	1.86335059281559	-4.82511527730462	0.00153515396182946	0.0148326737072216	-1.28097996907973	Not Sig
Bbof1	-1.37588055486781	1.90834281189199	-4.82479061410781	0.0015357631806317	0.0148326737072216	-1.28140614344623	Down
Ash1l	1.00728054330325	2.90620211456263	4.82365400331027	0.0015378980794925	0.0148448917560063	-1.28289825594838	Up
Tbc1d19	-1.00821479735065	3.33048915378475	-4.82193953895436	0.00154112452131496	0.01486762638822	-1.28514931850157	Down
Parvb	0.972058459903988	4.79288527701527	4.81948295753624	0.00154576049367169	0.0149039257542379	-1.28837552118395	Not Sig
Arhgef10l	0.936217951406156	3.02565142726472	4.81839706914194	0.00154781461511718	0.0149153044729474	-1.28980188976589	Not Sig
Ttc16	-1.37878694851313	1.58741755184199	-4.81691837524087	0.00155061660177215	0.0149214995039381	-1.2917445066897	Down
Gm48194	-1.17714870209432	3.5247622612329	-4.81672851210382	0.00155097677738589	0.0149214995039381	-1.29199396046233	Down
Gimap4	1.55199772712321	6.25360408099885	4.81624447190874	0.00155189543010573	0.0149214995039381	-1.29262994597527	Up
Hoxa1	-0.829794088230283	0.861286896928768	-4.81601128870405	0.001552338197979	0.0149214995039381	-1.29293634013705	Not Sig
Wapl	0.880406786896044	4.31125226797218	4.81562130532063	0.00155307900732905	0.0149214995039381	-1.29344878183306	Not Sig
Gm19100	-0.890239577352219	0.906200263141977	-4.81529269160089	0.00155370354028466	0.0149214995039381	-1.29388060059118	Not Sig
Krt79	1.34063008244314	1.69107259644886	4.81446602190649	0.0015552758505208	0.0149281989116918	-1.29496696590636	Up
A730011C13Rik	-0.980907293592818	1.33017782248503	-4.81173226384538	0.00156048784356796	0.014957197394352	-1.29856024064135	Not Sig
Pafah2	-0.747536719531341	3.75409145396161	-4.8114422055244	0.00156104197135054	0.014957197394352	-1.29894156021881	Not Sig
Gm42892	-1.19756139623488	1.0169977003708	-4.81120666825427	0.00156149210077116	0.014957197394352	-1.29925121384743	Down
Gm19710	-0.897231230037314	1.32999144841448	-4.81104415881718	0.00156180275147868	0.014957197394352	-1.29946486477711	Not Sig
Dck	1.6389723492032	2.93844286465089	4.8094266318553	0.0015648984891608	0.0149784394929995	-1.30159163683982	Up
2410004I01Rik	1.60016335812589	2.72215681787836	4.80714091946096	0.00156928452351126	0.0150120009407193	-1.30459761453762	Up
Slc10a3	1.50624626928031	2.72731380368507	4.80346113541404	0.00157637397058084	0.0150645646325255	-1.30943857216049	Up
Ear2	1.58164410404629	5.34938137432016	4.80276092399021	0.00157772696541911	0.0150645646325255	-1.31035996410448	Up
Hmmr	0.86825677779438	0.752662293813888	4.80251892976656	0.00157819485864128	0.0150645646325255	-1.31067841544084	Not Sig
Abhd2	1.7869066016993	4.64803908255396	4.80198363847555	0.00157923037906399	0.0150645646325255	-1.31138286047066	Up
Kyat1	-0.880351478370319	2.43119413193391	-4.80177116011974	0.0015796416247044	0.0150645646325255	-1.31166249433709	Not Sig
Tmppe	1.04234288251378	1.71331777423587	4.80154698857055	0.00158007562945158	0.0150645646325255	-1.31195752432081	Up
Ccna1	-0.945467923235901	0.892791796695806	-4.80011308452851	0.00158285481700317	0.0150826355706176	-1.31384484617209	Not Sig
Ino80	0.958194534671757	2.87160234174739	4.79935019292831	0.00158433563431514	0.0150826629027965	-1.3148490965196	Not Sig
Slco3a1	1.0410396284837	4.33959742732887	4.79920107724123	0.00158462525399708	0.0150826629027965	-1.31504539846718	Up
C3	3.00685464240378	7.67802685791373	4.79749522227681	0.00158794258060365	0.0151014266764135	-1.31729128783673	Up
Hmgn2-ps1	1.1305623616256	1.43924113938077	4.7972775678229	0.00158836639424366	0.0151014266764135	-1.31757787745439	Up
Crlf2	0.982135584541031	4.40160240170823	4.79640298795958	0.00159007061419718	0.0151092121948158	-1.318729523045	Not Sig
Zfp809	0.799521957731992	3.84838639867705	4.79559989002453	0.00159163730882323	0.0151156829785071	-1.31978714037015	Not Sig
Npas2	-1.39814988748389	1.47922779847831	-4.79144178212542	0.00159977611122169	0.0151845267597939	-1.32526456052593	Down
Pttg1	-0.928054355590542	4.65670007619298	-4.79094886722648	0.00160074393035577	0.0151852673237641	-1.32591403928541	Not Sig
Zmym3	-0.827286511845242	2.61958285617852	-4.78912398659914	0.00160433260225882	0.0152068042362759	-1.32831886509207	Not Sig
Gid8	0.822613791673011	3.92785515742484	4.78808024597392	0.00160638910699793	0.0152068042362759	-1.32969452551314	Not Sig
Rrp15	1.31512997109546	2.09897403384435	4.78781902715559	0.00160690424402405	0.0152068042362759	-1.33003883954673	Up
Srpra	1.15949808921156	5.54337543316081	4.78741189666321	0.00160770748747529	0.0152068042362759	-1.33057550060413	Up
Jcad	1.10199022975854	5.75955378693985	4.78727941079956	0.00160796896884374	0.0152068042362759	-1.33075014275131	Up
Zfp692	-1.48917059750497	3.52501012776318	-4.78708103603883	0.00160836057930845	0.0152068042362759	-1.33101164411038	Down
Dnmt1	1.02246087517305	3.06406718411711	4.78582410590881	0.00161084430863023	0.0152218543582965	-1.33266868763664	Up
Notch2	1.08277963688532	3.9496467804901	4.78531388866993	0.00161185371156988	0.015222963719785	-1.33334138651159	Up
Smarcc2	0.854954385711512	4.46108423603256	4.78265811628949	0.00161711904333943	0.0152519715595874	-1.33684352311113	Not Sig
1110038F14Rik	-0.997982441264378	3.98120031813974	-4.78253829507109	0.00161735704480283	0.0152519715595874	-1.33700155442755	Not Sig
Platr22	-0.790653243260914	1.12007903836011	-4.78241284639244	0.00161760626525567	0.0152519715595874	-1.33716701002153	Not Sig
Gsta2	-1.6143383497583	1.64162065849248	-4.7808630116348	0.00162068869216628	0.015272597029547	-1.33921129441033	Down
Atg16l2	-0.903187571201257	1.92132539722242	-4.77961156785898	0.00162318235462712	0.015287654560743	-1.34086224873389	Not Sig
Il2ra	0.836733593343528	0.944668472637	4.77616805343801	0.00163006572998241	0.0153391427716969	-1.34540625823727	Not Sig
Scarf1	-0.813956840315097	4.12305372547857	-4.77597788600253	0.00163044679408521	0.0153391427716969	-1.34565725110657	Not Sig
Lamtor1	1.13691748917064	4.08997918736755	4.77454904764717	0.00163331307428809	0.0153485246200577	-1.34754327632721	Up
P2ry6	1.08214684266254	3.36326996271088	4.77444400432968	0.00163352401121894	0.0153485246200577	-1.34768194230736	Up
Frem1	-0.762197565982967	1.23841783716415	-4.77376086132267	0.0016348965556953	0.0153485246200577	-1.34858378789837	Not Sig
Polr2b	1.27648719300546	3.50451290822693	4.77341096588297	0.00163560004144885	0.0153485246200577	-1.34904572604241	Up
Usp39	0.837797718588345	4.08008172626124	4.77279217851162	0.00163684496275396	0.0153485246200577	-1.34986270413397	Not Sig
Slc30a1	1.22877451322731	3.70659123888229	4.77278160197661	0.00163686625041795	0.0153485246200577	-1.349876668705	Up
S1pr4	0.92066044596254	3.35099173655751	4.7723478378129	0.00163773956012686	0.0153485246200577	-1.3504493969505	Not Sig
Hmgxb3	1.13854154656586	1.89140213322803	4.7707206200388	0.00164102023720232	0.0153549610539859	-1.35259816949551	Up
Bex2	-1.2585165274536	3.92392592864507	-4.77050555837086	0.00164145436728119	0.0153549610539859	-1.35288219171559	Down
Spen	1.08260257582127	2.57869554787536	4.7696587686674	0.00164316494669518	0.0153549610539859	-1.35400057469045	Up
Lrrc8d	1.3227935875227	2.56965925604134	4.76950242378177	0.00164348098879556	0.0153549610539859	-1.35420707604627	Up
Prelid1	0.912688540625207	5.61680248080525	4.76925254617921	0.00164398624016073	0.0153549610539859	-1.35453712349375	Not Sig
Spata1	-0.938075320796018	1.54650378738096	-4.76887674460133	0.00164474642973991	0.0153549610539859	-1.35503351320499	Not Sig
Ccnf	0.721106355016632	0.879177434623186	4.76883954756737	0.001644821694644	0.0153549610539859	-1.35508264724397	Not Sig
Prpf40b	-1.06053492790952	3.41771665024328	-4.76844301954291	0.00164562426858902	0.0153549610539859	-1.35560643883833	Down
Tm6sf1	0.921433633972253	1.96325084113719	4.76501907686095	0.00165257221643136	0.0154113647243812	-1.36013023948299	Not Sig
Rnf19a	0.884247156010561	4.58912686245486	4.76420820459286	0.00165422236166111	0.0154137107250056	-1.36120183711488	Not Sig
Wee1	1.23764980062129	2.42226096878172	4.76400795886327	0.00165463014462735	0.0154137107250056	-1.36146648412297	Up
Rassf6	-0.820260904530414	1.26703768935005	-4.76042277549518	0.00166194972857708	0.0154734501188743	-1.36620570052305	Not Sig
Dpysl2	-1.27742602432889	5.5927673081174	-4.75867452001257	0.0016655318649078	0.0154983461322336	-1.3685173866579	Down
Lrrc51	-1.44860612647403	2.77072608581689	-4.75640636120973	0.00167019188425726	0.0155318404430067	-1.37151720114708	Down
Zfp976	-0.859659782139616	2.26010882728803	-4.75603727128893	0.00167095154420253	0.0155318404430067	-1.37200542251945	Not Sig
Birc3	1.40098943264452	4.77634861400494	4.75418667499426	0.00167476614859095	0.0155382039524206	-1.37445363926495	Up
Esrp2	-0.812649529495167	3.50020099526677	-4.75375712060637	0.00167565294580419	0.0155382039524206	-1.37502198337316	Not Sig
Tubb6	1.81070007001888	4.11269084992156	4.75348648686027	0.00167621192210008	0.0155382039524206	-1.3753800732533	Up
Triobp	0.754217146257575	2.38009226873034	4.75343004917729	0.00167632851618316	0.0155382039524206	-1.37545475030556	Not Sig
Hells	0.995664120311903	1.23752101938575	4.75320376544138	0.00167679608288143	0.0155382039524206	-1.37575416847662	Not Sig
Gvin1	0.862105019068473	1.41415780239728	4.75285186018078	0.00167752350335765	0.0155382039524206	-1.37621982374757	Not Sig
Nckipsd	-0.723565973422612	2.41402741646134	-4.75234485216714	0.00167857214340619	0.0155382039524206	-1.37689074926833	Not Sig
Meg3	-0.937134502358478	0.765786925585939	-4.75217001609747	0.00167893392176124	0.0155382039524206	-1.37712211922973	Not Sig
Slc11a2	1.01493983795766	3.37892190045284	4.75173693482545	0.0016798304401861	0.0155382039524206	-1.37769525829312	Up
Tmem161b	-1.01768577465624	2.29744850513969	-4.75041914213491	0.00168256162080616	0.0155550360892079	-1.37943939265949	Down
Ipo7	0.938651566479069	3.67065813114691	4.74948797713814	0.00168449443244408	0.0155644731911698	-1.38067196874301	Not Sig
Calu	1.31711270502672	5.87278869301147	4.74761462829078	0.00168839030087014	0.0155920286118235	-1.38315209272877	Up
Rrs1	1.61214010438916	3.69590347224309	4.74606368164223	0.00169162316197065	0.0156134347659227	-1.38520577932199	Up
Lypd6b	-0.786283315695113	1.62994161556737	-4.74550448100236	0.00169279044702833	0.0156157631183705	-1.38594633181037	Not Sig
Klra13-ps	-2.15943525669728	2.84083404455434	-4.74387106346468	0.00169620512686051	0.0156324572762501	-1.38810973894986	Down
Cd4	-1.01078091594236	1.13446577153023	-4.74376259981022	0.00169643213849849	0.0156324572762501	-1.388253409338	Down
Mctp1	1.7560096759326	2.64339048645658	4.74317341739296	0.00169766586370473	0.0156353835024203	-1.38903386749739	Up
Mcmbp	0.957408334470783	3.94798619926581	4.74155546916421	0.00170105884294743	0.0156503050590432	-1.39117733874661	Not Sig
Tmem150a	-0.951055015032927	3.92209730967838	-4.74074309120373	0.00170276527140476	0.0156503050590432	-1.39225372895902	Not Sig
Gm4202	1.06033266861181	1.19376419654335	4.74071504580024	0.00170282421523524	0.0156503050590432	-1.39229089048597	Up
Cdca5	0.783740316696547	1.25755979332048	4.7396991703656	0.00170496081733031	0.0156503050590432	-1.39363705292655	Not Sig
Ap3b1	1.09176180351599	3.84076949865959	4.73951152298093	0.00170535580091154	0.0156503050590432	-1.3938857258629	Up
Cntrob	-0.831231190287568	1.27133798651947	-4.73948882653899	0.00170540358200316	0.0156503050590432	-1.39391580385586	Not Sig
Tmem33	0.988873968797096	3.09125026866244	4.73934550275146	0.00170570534453418	0.0156503050590432	-1.39410574250742	Not Sig
T2	-1.30477069843285	1.23167692083136	-4.73842059367448	0.00170765411092868	0.0156597662853889	-1.39533154316498	Down
Zfp420	-0.91358929853462	1.71388891396916	-4.73783284872941	0.00170889374592011	0.0156627178667414	-1.39611055875519	Not Sig
Nes	1.15361276112535	4.61442324667851	4.73711260402273	0.00171041418538771	0.0156682385871318	-1.397065262942	Up
Adam8	0.98205145646135	3.15869989588316	4.73663673508975	0.00171141955950002	0.0156690376622464	-1.39769608215672	Not Sig
Mex3b	-0.937562007425029	1.71855727612397	-4.73474344666009	0.00171542594862425	0.0156972971792072	-1.40020618431443	Not Sig
Gm45286	-0.992345493315593	0.917729099466828	-4.72988114235641	0.00172576222143088	0.0157834180444477	-1.40665499163465	Not Sig
Stt3b	1.55628675808553	5.72956199277416	4.72809235172654	0.00172958197510887	0.0158029239776414	-1.40902831463802	Up
Zdhhc18	0.999574033673005	4.47547977914958	4.72801517664154	0.00172974698173175	0.0158029239776414	-1.40913071921095	Not Sig
Lrrc45	-1.37748695314947	4.11768936579202	-4.72612059087068	0.00173380317223428	0.0158315061195025	-1.41164494306519	Down
Tnfrsf1a	1.24555124782671	6.15192628374864	4.72559776404954	0.00173492434515115	0.0158332721253206	-1.41233885711589	Up
Fignl1	0.941816242814853	1.10077124079044	4.72470465312613	0.00173684140877015	0.015842295821524	-1.41352431814172	Not Sig
Med15	0.86779994711747	2.84865551026999	4.72418732709495	0.00173795291068865	0.0158439660116519	-1.4142110388326	Not Sig
Cmbl	-1.53068055935968	3.12075580421146	-4.72331012552389	0.00173983940471331	0.0158488970000655	-1.41537556362179	Down
Trim68	-1.02733784300671	2.67290024077086	-4.7230723416231	0.00174035116477925	0.0158488970000655	-1.41569125200136	Down
Gcnt2	1.27406951318041	3.66788921754794	4.72234064620096	0.00174192695884089	0.0158547869224419	-1.41666272290526	Up
Gm38329	-1.28420405848067	2.07573823941092	-4.72174744130507	0.00174320564382485	0.0158579677598694	-1.41745037791914	Down
Prex1	1.06228608070632	3.10275755478796	4.72086991500834	0.00174509908424804	0.0158667346679686	-1.41861564858439	Up
Gart	1.33465444738033	2.33734089068041	4.719682353965	0.00174766507461915	0.0158816039209002	-1.42019279589255	Up
Lancl1	-0.778262199896393	2.41556904144276	-4.71848197765275	0.00175026295478453	0.0158967469858184	-1.4217871732906	Not Sig
Pml	0.894665360107332	3.7033405985117	4.7177804443164	0.00175178318601218	0.0159020914108956	-1.42271906990493	Not Sig
Pim1	0.930665705624871	4.49997627727103	4.71684940879679	0.00175380298456973	0.0159119626446927	-1.42395594231347	Not Sig
Klrd1	-1.50300123349761	2.68373805336338	-4.71427504536883	0.00175940112300738	0.0159499796010005	-1.42737662454224	Down
Xpnpep1	1.30640114352724	2.78667902545233	4.71406332584002	0.00175986239239915	0.0159499796010005	-1.42765798996177	Up
Zfp185	-0.840192230888071	2.32236534996374	-4.71257885891904	0.00176310029446087	0.0159708437501428	-1.42963096261927	Not Sig
Yme1l1	0.791223233199222	4.01258006879842	4.71207296243745	0.00176420523988677	0.0159723748667945	-1.43030341262567	Not Sig
Snx15	-0.829541470462998	3.36584379199538	-4.70864552277283	0.00177171122563396	0.0160318259685414	-1.43486024032952	Not Sig
E2f8	0.868955190720224	0.93595205317132	4.70435442772409	0.00178115792354495	0.0161051030529676	-1.44056774394347	Not Sig
Zmym1	-0.979473489844429	1.66999240249145	-4.70371409310911	0.00178257232082747	0.0161051030529676	-1.4414196728736	Not Sig
Gm43031	-0.810738060353046	1.01543345230802	-4.70368332302586	0.00178264031800397	0.0161051030529676	-1.44146061224389	Not Sig
Rps27a-ps1	-1.2457830428178	1.12389754349861	-4.7031256853652	0.00178387310413	0.0161077134365516	-1.44220256917977	Down
Psmd3	0.975655305750239	4.41123357013221	4.70257413185878	0.00178509335807086	0.0161102079581371	-1.44293647589168	Not Sig
Tmod1	1.61075172207151	2.28794110130765	4.70187839745585	0.00178663390065618	0.0161155888734663	-1.44386229599413	Up
Tbx6	-1.2107564795126	1.59736064362994	-4.69867206292063	0.00179375242133752	0.0161629667132545	-1.4481299140239	Down
4933406B17Rik	-1.08590918049903	1.11486866420695	-4.69825650811384	0.00179467728307944	0.0161629667132545	-1.44868312636623	Down
Spaca4	-0.93710784215443	0.755740107673027	-4.6979783236469	0.0017952967041241	0.0161629667132545	-1.4490534769714	Not Sig
Gm30571	1.20569302839522	3.28696067754548	4.69780860375848	0.00179567472684464	0.0161629667132545	-1.44927943285654	Up
Gdf15	1.13738144889541	1.22933432123729	4.69566633572449	0.00180045377047128	0.0161974401933911	-1.45213189669532	Up
Cfap45	-0.996179714291261	1.71534096493661	-4.69494691548154	0.00180206179913463	0.0162033649441684	-1.45308996744284	Not Sig
Cfap43	-1.79382640038009	2.82297744412659	-4.69269488078977	0.00180710565854957	0.0162401606997403	-1.45608955267607	Down
Myct1	-1.02129752319106	4.72052032797976	-4.69211299890632	0.00180841140458218	0.0162433415950524	-1.45686470822959	Down
Me2	1.08064500007965	2.21298836557685	4.69097478266048	0.0018109685549814	0.0162506887605627	-1.45838113000454	Up
Ripk1	0.92005144092645	3.03556147447081	4.6906449961497	0.0018117102025225	0.0162506887605627	-1.45882053327236	Not Sig
Pacrg	-1.40206404566433	2.26522467454887	-4.69008637876554	0.00181296722001605	0.0162506887605627	-1.45956486429402	Down
Agpat2	0.774779882561076	3.65951784051484	4.69005480948061	0.00181303828665834	0.0162506887605627	-1.45960693022961	Not Sig
Grk5	1.31752670170841	4.21550364497683	4.68959605737732	0.00181407134261377	0.0162514128782397	-1.46021823195106	Up
Stt3a	1.00335552076521	4.13974991970868	4.68744415300031	0.00181892578666791	0.0162863522955271	-1.46308612555778	Up
1810055G02Rik	1.03925261017325	2.79278423383688	4.68523801368683	0.00182391734422634	0.0163224821167103	-1.46602700579483	Up
Pcdh1	1.52364589526535	4.6148522100371	4.68389648348095	0.00182695998776727	0.0163411421128072	-1.4678156739555	Up
Cd72	-0.794395348310036	1.85534275997795	-4.68335196288015	0.00182819656682212	0.0163436367780966	-1.46854176114048	Not Sig
Ube2j1	0.935188319587041	4.51130289905918	4.68238937983622	0.00183038478656194	0.0163440233210854	-1.46982541735409	Not Sig
Mcm3	1.33396495664385	3.44948473266689	4.68207946316653	0.00183108992355119	0.0163440233210854	-1.47023873686198	Up
Pde12	1.01241846234314	2.26175816309481	4.68192672515077	0.00183143754964268	0.0163440233210854	-1.47044244068545	Up
Srek1	-0.994336434177283	3.6216280214633	-4.68164866684272	0.00183207058556406	0.0163440233210854	-1.47081329063043	Not Sig
Susd4	-0.833412138776307	2.01236116867033	-4.68094380543898	0.00183367636756618	0.0163470256529377	-1.47175342426127	Not Sig
Rpa3	-0.943851493728054	3.63720395074981	-4.68063614365991	0.00183437775101016	0.0163470256529377	-1.4721638018423	Not Sig
Fhl1	-1.26724260950613	7.09359950385358	-4.68024023607791	0.00183528074247209	0.0163470256529377	-1.47269190738938	Down
Abr	0.814959628743067	3.31017815232603	4.67831594800706	0.00183967661978521	0.0163709473606313	-1.47525906476822	Not Sig
Phf2os1	-1.50587357788439	2.49865329634544	-4.67822486441641	0.00183988497818416	0.0163709473606313	-1.47538059120032	Down
Cd59a	-0.884273292050352	3.289097818266	-4.67744825106956	0.00184166257047129	0.0163720313553059	-1.47641682130259	Not Sig
Ecm2	-0.987248191005773	2.44320344159966	-4.67710143129476	0.0018424570142153	0.0163720313553059	-1.47687960928145	Not Sig
Abhd12	1.05563254929739	4.36021345652982	4.67691474026019	0.00184288481387218	0.0163720313553059	-1.47712873263208	Up
Gm48604	-0.726281956402684	1.77823011068601	-4.67632699210207	0.00184423233984552	0.016374318466634	-1.4779130661366	Not Sig
Niban3	-0.701772524245637	0.9923067137291	-4.6759657036802	0.00184506119836735	0.016374318466634	-1.47839522063637	Not Sig
Hnf1b	-0.931944246778045	2.75294585948288	-4.67531066607207	0.00184656500852934	0.01637914679603	-1.47926944461086	Not Sig
Emsy	-0.959960843501172	2.85295035658457	-4.67429876412634	0.00184889073149863	0.0163887528763157	-1.48062006952208	Not Sig
Zfp710	0.935364917813476	3.28486789791554	4.67400408362575	0.00184956861829275	0.0163887528763157	-1.48101341934055	Not Sig
Ccdc184	0.90593745363964	2.09473920452949	4.67208567989289	0.00185398839385266	0.0164163369550062	-1.48357448349603	Not Sig
Cbr1	-1.04515362294284	3.5894344529708	-4.6718182184699	0.00185460551091363	0.0164163369550062	-1.48393158677021	Down
Dynlrb2	-2.62825024720783	5.32624069664552	-4.67118765640152	0.00185606130452591	0.016417585477155	-1.48477352839409	Down
Thoc2l	-0.921532825958394	2.73635542130347	-4.67092391936546	0.00185667057136465	0.016417585477155	-1.4851256937473	Not Sig
Usp1	1.09532326647435	4.04933637913126	4.6669205236053	0.00186594586306854	0.0164910575345042	-1.49047264181401	Up
Gm15459	0.74235666149208	1.86413888349499	4.66484477561635	0.00187077502442528	0.0165251793824233	-1.49324594430244	Not Sig
Uchl1	1.5701833431398	2.26125571161695	4.65916563371261	0.0018840574032717	0.0166243861495849	-1.50083679490247	Up
Gm49883	-0.920067165173933	1.2340157166898	-4.65915796098451	0.00188407541790266	0.0166243861495849	-1.50084705362346	Not Sig
Slc15a4	0.87256832477501	2.71290873674266	4.65868688846731	0.00188518179988003	0.0166243861495849	-1.50147691154795	Not Sig
Bst2	1.29625772586551	7.05139145414245	4.65833857508534	0.00188600032141109	0.0166243861495849	-1.5019426526167	Up
Sdcbp	0.794114832584242	6.02490022878189	4.65790795486463	0.00188701279808719	0.0166243861495849	-1.50251847345049	Not Sig
Rps6ka1	0.943188328633143	4.35580285836756	4.65755176706229	0.00188785071826412	0.0166243861495849	-1.50299478461816	Not Sig
Hid1	-0.862613274472057	3.1718303497561	-4.65657906281523	0.0018901410479198	0.0166250570520336	-1.5042956256489	Not Sig
Cyb5rl	-0.830749081249392	1.5276860086678	-4.65630525440205	0.00189078630550516	0.0166250570520336	-1.50466182698917	Not Sig
Gm8899	-1.25676758622424	0.806506327455816	-4.65627848943307	0.00189084939282768	0.0166250570520336	-1.50469762402391	Down
Esrp1	-0.897556075782284	2.5859944318674	-4.6548984571549	0.00189410536997948	0.0166451092914881	-1.50654350246795	Not Sig
Nol6	0.857338547160393	2.83678930864108	4.65408282338536	0.00189603261822924	0.0166452927530555	-1.50763459454433	Not Sig
Dnai7	-0.770532199819189	0.87829249249718	-4.65388018735202	0.00189651175640179	0.0166452927530555	-1.50790568058472	Not Sig
Pdgfa	-1.07880285452692	5.68025888044032	-4.65346174933864	0.00189750158325411	0.0166452927530555	-1.5084654851239	Down
Hipk2	2.04543335797778	2.48985999984664	4.65323946219562	0.0018980276396019	0.0166452927530555	-1.5087628809722	Up
Sapcd1	-1.05979981542408	0.902491407265206	-4.65193030134656	0.00190112908925214	0.0166639286272096	-1.51051454200784	Down
H2-DMb1	-0.917337424884145	4.33427573632269	-4.65026756907545	0.00190507615825123	0.0166899536533447	-1.51273964548769	Not Sig
Egfr	0.726838335529821	1.87646816595449	4.6496207160821	0.00190661410878542	0.0166915571134929	-1.51360538753776	Not Sig
Tubb5	1.15812353220293	6.51789828514393	4.64922275359744	0.0019075609748836	0.0166915571134929	-1.51413804736859	Up
Pf4	-1.45542885755407	4.14892503984241	-4.64874186932554	0.00190870582201261	0.0166915571134929	-1.51478172634351	Down
Marchf1	1.34538511704603	2.14316928806171	4.64854638792983	0.00190917142186442	0.0166915571134929	-1.51504339415047	Up
Adprh	1.28851303296926	4.07451144561419	4.64711931468371	0.0019125742084517	0.0167012383915059	-1.51695381820685	Up
Gm43667	-0.965113000483751	2.79610319500623	-4.64688993275672	0.00191312177717901	0.0167012383915059	-1.51726091986726	Not Sig
Tgoln1	0.926969560784202	5.95146540705515	4.64685103850619	0.00191321464053639	0.0167012383915059	-1.51731299312693	Not Sig
Phlda2	-0.911380412672431	0.701354300526095	-4.64352411081876	0.00192117624676843	0.0167563575549181	-1.52176804608486	Not Sig
A230083G16Rik	-0.85445856481352	1.29890860446408	-4.64339225142562	0.00192149254277363	0.0167563575549181	-1.52194465105872	Not Sig
Cebpb	1.06552019259239	6.8291826732283	4.64269987182746	0.00192315431451037	0.0167576906595036	-1.52287202682177	Up
Gm43268	-0.777632584431907	1.13227823291087	-4.64251042319764	0.00192360928172786	0.0167576906595036	-1.52312578727327	Not Sig
Eif5a	1.06230813895017	7.14738548649407	4.6411425613059	0.0019268977440783	0.016777773928796	-1.52495815142467	Up
Spata24	-1.12144754354869	1.74988345084331	-4.64019474858329	0.00192917997746033	0.0167810695469404	-1.52622798609341	Down
Tnfrsf11a	1.12889976002157	2.00108219149742	4.63990930506718	0.00192986787466386	0.0167810695469404	-1.52661043566128	Up
Bmp1	-0.949911925383232	3.19115554598851	-4.63976068140786	0.00193022615262182	0.0167810695469404	-1.52680957280357	Not Sig
Crlf1	-0.852925728394937	2.91864076135291	-4.63902623227868	0.00193199771268719	0.0167874141017051	-1.52779369052392	Not Sig
2810013P06Rik	-0.865120415734261	3.69679268769768	-4.63864280540852	0.00193292328078346	0.0167874141017051	-1.5283074909646	Not Sig
Atp5f1b	1.4426005156639	6.46534396185791	4.63809568290608	0.00193424483970842	0.016790347118242	-1.52904068452651	Up
Naa50	1.24333047141541	4.53785332124239	4.6373353483323	0.00193608304783638	0.0167977596819398	-1.53005967449105	Up
Sacm1l	1.68508375354662	2.62261076976087	4.63663446639816	0.0019377792141807	0.0168039329619959	-1.53099906201968	Up
Mpz	-1.15006827476439	1.16084842489533	-4.63537841648713	0.00194082298052039	0.0168217800840838	-1.53268271802473	Down
Arhgef11	1.29071578443043	2.41476754648581	4.63434229729247	0.00194333772857671	0.0168235926437537	-1.53407174504298	Up
G0s2	-1.39007042164758	5.07773505292239	-4.63411641938415	0.00194388642623352	0.0168235926437537	-1.53437457911623	Down
Pcgf5	0.841549035788936	2.17898517448999	4.63407399836238	0.00194398949334832	0.0168235926437537	-1.53443145373315	Not Sig
Gm44226	1.29416387956187	2.46645069006015	4.62960258412299	0.00195488694061834	0.0169093261675583	-1.54042783952501	Up
Tnnt3	-0.995613969804853	0.846202224764909	-4.62831564350071	0.00195803576044573	0.0169279829218677	-1.54215423389296	Not Sig
Chn1os3	-0.732176022047075	0.512573565775338	-4.62724229096453	0.00196066622691232	0.0169421416853092	-1.54359429181667	Not Sig
Gbp10	0.808479126975858	0.46776066430725	4.62571952601851	0.00196440470245199	0.0169658555931405	-1.54563759170124	Not Sig
Garin1a	-1.35203021406749	2.6973184504919	-4.62482847041723	0.00196659591045448	0.0169761890783086	-1.54683339946768	Down
Znf41-ps	1.06165479228528	1.67888639273242	4.62353424786379	0.00196978331475124	0.0169886119340598	-1.54857046986145	Up
Ada	1.16396514825647	1.53416846983798	4.62343581771685	0.00197002595907092	0.0169886119340598	-1.54870259019235	Up
Nup205	0.947805123882987	2.51347393115474	4.62298189509413	0.00197114536598723	0.0169896802100698	-1.54931189760299	Not Sig
Prr29	-1.55987314140106	2.14020895059162	-4.62184490254142	0.00197395232876131	0.0170027410858395	-1.55083823315058	Down
Hba-a1	-1.17059088519279	9.02014244061447	-4.62156125113128	0.00197465327740149	0.0170027410858395	-1.55121904553761	Down
Icmt	1.59928418995204	3.72299818501755	4.62056588547218	0.00197711514180659	0.0170153540141559	-1.55255545372948	Up
Fancb	-1.03470639213473	1.75495990648277	-4.61774626257175	0.00198410723046171	0.017060108496451	-1.55634195436416	Down
Tmem14a	-0.822770948891778	2.34065411503955	-4.61766274828553	0.0019843147407392	0.017060108496451	-1.55645412434714	Not Sig
Cimip2c	-2.12803654430949	2.67320910219743	-4.61609570253521	0.00198821282699175	0.0170821641476864	-1.55855904974547	Down
Hcar2	1.15084069134606	1.92399171873576	4.61582703149373	0.00198888199703814	0.0170821641476864	-1.55891997679423	Up
Fgd3	1.18886891882957	2.11300947213198	4.61437316678536	0.00199250736457464	0.017104693502933	-1.56087325190136	Up
Cfl1	0.921333268010941	7.52367531779957	4.61158293711545	0.00199948536085756	0.0171451968757658	-1.56462280924343	Not Sig
Dpp8	0.95610248802598	3.28315737569367	4.61134219653179	0.00200008867238833	0.0171451968757658	-1.56494637399329	Not Sig
Hint2	-0.927191163012265	3.36906772997777	-4.61128203155309	0.00200023948081857	0.0171451968757658	-1.56502723940314	Not Sig
Cebpd	1.35623372722062	5.81687497695789	4.60982700280518	0.00200389041820854	0.0171599053809944	-1.56698304870779	Up
Rps6ka3	1.02159078346038	3.9005910172984	4.60979673250965	0.00200396644933329	0.0171599053809944	-1.56702374049756	Up
Rab10	0.842008186807862	5.7474401284236	4.60911258121683	0.00200568570135904	0.0171633848826453	-1.5679434680805	Not Sig
Il2rg	1.69356171457663	4.71094278417842	4.60883480507564	0.00200638420490316	0.0171633848826453	-1.56831691148315	Up
Ccl22	1.81764903339155	3.5694401475122	4.60767001802649	0.00200931610808684	0.0171798540584219	-1.56988297928606	Up
Chaf1a	0.701867590799461	0.766249483255499	4.60725301615325	0.00201036688833965	0.0171802310047093	-1.57044369083961	Not Sig
Zfp106	1.03567206205812	3.96693144041349	4.60583922017896	0.00201393390979813	0.0172021001524599	-1.57234490746949	Up
Gm12715	1.54789085754103	2.00407568528786	4.60413938652277	0.0020182317717842	0.0172220253616388	-1.57463116434712	Up
[truncated: 15,067 more rows]
