# Supplementary material for: Identification of key genes and signaling pathways associated with acute pancreatitis and acute lung injury by bioinformatics analysis
Source: PLoS One. 2026 May 22;21(5):e0350013. doi: 10.1371/journal.pone.0350013 (PMC13196925; doi:10.1371/journal.pone.0350013)
Supplement: S2 File — Analysis results of DEGs in GSE216943. (CSV) [file pone.0350013.s002.csv]

	logFC	AveExpr	t	P.Value	adj.P.Val	B
Thbs3	1.86866934280056	3.82901035988203	31.0051295380977	3.73657514696709e-12	6.84204275161145e-08	16.835018484318
Nptx1	1.75403220669138	1.97750636438607	18.3788083916717	1.12754733855176e-09	8.73682071158443e-06	12.5348670372293
Csrnp1	-1.87062733572225	3.71009280247023	-17.9767835772211	1.43140528287659e-09	8.73682071158443e-06	12.3284259444457
Sox4	1.54731877319504	3.42483778530819	16.6422835379998	3.28117868951165e-09	1.15765219921533e-05	11.5973563354127
Zfp706	0.409312200879046	5.03431508052881	16.2186015283556	4.32562536355057e-09	1.15765219921533e-05	11.3494353081033
Colq	1.98152658155623	1.49080652564618	16.2117891822604	4.34512527231192e-09	1.15765219921533e-05	11.345382936144
Ly6i	-5.83574070336152	4.26998786195162	-16.0716088056433	4.76834443067862e-09	1.15765219921533e-05	11.2615222213922
Dll4	1.29903540173966	4.45856214082116	15.8540014320458	5.51667132857494e-09	1.15765219921533e-05	11.1295303247213
Trim8	0.363799576851227	5.2745066786942	15.8081857855263	5.68995128225547e-09	1.15765219921533e-05	11.1014555790935
Ly6a	-1.09016975937552	9.44784550727165	-15.4560382687675	7.23698834603022e-09	1.21502704776992e-05	10.8822883227236
Tppp3	1.24592356154141	7.85455914595791	15.4436681206868	7.29905386132334e-09	1.21502704776992e-05	10.8744791437616
1110051M20Rik	0.362694071796149	2.12905972774144	15.2748167555106	8.20661874588492e-09	1.25226163213249e-05	10.7671215843678
Ccdc85b	0.621555940180884	3.76569807342324	15.045475222426	9.64111918984769e-09	1.30460092359265e-05	10.6189928176148
Serpina3f	-3.41939368299165	3.90260891268869	-14.9469711648248	1.03389620118489e-08	1.30460092359265e-05	10.5545383838375
Pla1a	-2.18678794266708	1.6817383761543	-14.8598310414096	1.10021536808172e-08	1.30460092359265e-05	10.4970967153795
H2bc4	1.01436368871641	6.0165901085309	14.810312662076	1.13994947176464e-08	1.30460092359265e-05	10.4642763474984
Tcf21	0.851389870224592	4.90159999034705	14.7053960572196	1.22938122770744e-08	1.32418821532652e-05	10.3943073794478
Itfg1	0.371025641867372	4.91323557261919	14.5158397851014	1.41088826552263e-08	1.39447685593437e-05	10.2663880756315
Ear6	-2.03343781352854	1.57899910525472	-14.4219125332372	1.51143820446593e-08	1.39447685593437e-05	10.2022748365505
Oasl2	-2.27990164470558	4.93452218717907	-14.3957597433529	1.54080066036791e-08	1.39447685593437e-05	10.1843365373162
Spink5	-1.26540985326305	2.19490992899225	-14.3452663837913	1.59925804022838e-08	1.39447685593437e-05	10.1495952721985
Dpysl2	0.932292502333161	3.13573203683433	14.0110221389784	2.0525213171454e-08	1.65220301918733e-05	9.91598991552637
Nhlrc2	0.808234384214866	4.17943109377336	13.9964072596096	2.07529187053184e-08	1.65220301918733e-05	9.90562927264135
Pank1	0.492969896098138	1.06903371747024	13.9049123119924	2.22422517171026e-08	1.68751526912206e-05	9.84048448138452
Zbp1	-3.31752581936409	3.96729598175149	-13.8074130346644	2.3957989138983e-08	1.68751526912206e-05	9.77052319312354
Egfl8	0.58432158981	0.88054213054184	13.7379081653801	2.52686053145956e-08	1.68751526912206e-05	9.72030509491329
Zfp703	0.505858715689043	4.32543677141766	13.6718211356851	2.65871850688681e-08	1.68751526912206e-05	9.67228819572107
Fcgr4	-2.29611878039108	4.17929009920708	-13.6697879582778	2.66289174630496e-08	1.68751526912206e-05	9.67080678099825
Lcn2	-5.15808230825671	9.55814737672195	-13.6532799082343	2.69703998918888e-08	1.68751526912206e-05	9.65876943748275
Grina	-1.05284794253629	6.08521229185702	-13.6099595652299	2.7889319405441e-08	1.68751526912206e-05	9.62710267393934
Hsp90ab1	0.543823594290338	8.74034976829578	13.5788955031173	2.85691515170028e-08	1.68751526912206e-05	9.60432497273177
Tmco1	0.348281574805222	4.31273468181136	13.4856026121091	3.07212413640763e-08	1.75792703318e-05	9.53556347325494
Saa3	-8.37737624185322	7.01024990409018	-13.2733505450448	3.63020916052385e-08	2.01099416686777e-05	9.37711533723969
Dmtn	0.689450448181433	1.81942060022561	13.2377909873883	3.73402881729584e-08	2.01099416686777e-05	9.35029336628543
Plvap	0.796932606613563	7.87011669288846	13.1977938497123	3.85466762261138e-08	2.01665196678963e-05	9.32002834229003
Pmaip1	-1.1018146797812	3.43296895094405	-13.031280151847	4.40432764340489e-08	2.24021231884408e-05	9.19292968637754
Id3	0.508774860254907	7.16996689884833	12.9614389661109	4.65969258123324e-08	2.30604407716113e-05	9.13908611434521
Il18bp	-2.22545623193501	2.28043700956815	-12.8699228243001	5.01890377647079e-08	2.41845123818307e-05	9.06804823272893
Colgalt2	0.9853682433034	1.82234610657907	12.7309070280548	5.62328373196165e-08	2.64020380553717e-05	8.95907630246
Dynlt3	0.374611490904755	5.97176879737101	12.6527571914352	5.99735272334896e-08	2.74543814293107e-05	8.89724612004577
Kdr	0.941328164774911	5.3224469295569	12.5690226105373	6.42831634465963e-08	2.84700622416837e-05	8.8305367358247
Layn	0.44874248113122	2.17661413559798	12.5419972707087	6.57448677055951e-08	2.84700622416837e-05	8.80890378108693
Klra2	-0.739298177765457	2.69799377207153	-12.507639666868	6.76553951234382e-08	2.84700622416837e-05	8.78132893994122
Pfkfb3	-1.32157206041185	4.58441717250253	-12.4943321457742	6.84114870096708e-08	2.84700622416837e-05	8.77062663393552
Cd274	-3.19109235243984	4.33215377415292	-12.3685456351109	7.60283303264376e-08	3.00008734962415e-05	8.66885678042378
Irf7	-3.42046906136217	5.43276299845978	-12.3474677259071	7.73923093564469e-08	3.00008734962415e-05	8.65169494681905
Fam174b	1.05210021440446	6.00977578374762	12.3451453915836	7.75442052591516e-08	3.00008734962415e-05	8.64980216635507
Rbm3	-1.73688897391	5.43177365566436	-12.3284832167726	7.86435436524272e-08	3.00008734962415e-05	8.63621077628277
Phkb	0.529681902089199	2.52623397360518	12.2978744669125	8.0707326738684e-08	3.0159833875756e-05	8.61119197949204
Hnrnpc	0.524285037425688	5.43548716590084	12.2572191375207	8.3539764638524e-08	3.05773514333485e-05	8.57785860424989
Smurf2	0.637851191964622	5.34003853476443	12.2345690136448	8.5164377865806e-08	3.05773514333485e-05	8.55923667636635
Ackr4	1.34748884026132	1.22248431966626	12.1979882825567	8.78609482975672e-08	3.09388812360914e-05	8.5290841657316
Myct1	1.11218539644983	4.10719658018871	12.1351830434836	9.27089823121242e-08	3.18807124179984e-05	8.47709126160398
Gadd45g	-1.5846988803464	5.78254291015528	-12.1182799361947	9.40627349607238e-08	3.18807124179984e-05	8.46304950587121
Ctnnb1	0.515715562220643	8.06224297234882	12.0953271776326	9.59354046860912e-08	3.18807124179984e-05	8.44394902567511
Ldb2	0.804668598017167	4.48679359100089	12.0765213180208	9.74998577580639e-08	3.18807124179984e-05	8.42827091909039
Adssl1	-0.596044108505179	4.09557194207966	-12.0242445031332	1.01995841606182e-07	3.25196497026277e-05	8.38455316254094
Bap1	0.220003578316566	4.31897655858649	11.9824179869651	1.05754892029935e-07	3.25196497026277e-05	8.3494305209175
Lman2l	0.479142753144913	2.80244211030335	11.9616035421287	1.07681249056194e-07	3.25196497026277e-05	8.33190418436336
Smad6	0.522667817436136	6.30702200806952	11.951738920676	1.0860746082009e-07	3.25196497026277e-05	8.3235867287429
Zfp422	0.367885985201078	3.43614847481726	11.9508789968444	1.08688609119556e-07	3.25196497026277e-05	8.322861334351
Hnrnph3	0.560784002231533	3.86349299569857	11.935931789197	1.10109676236302e-07	3.25196497026277e-05	8.31024377654197
Efna1	1.14799130546895	5.58645423233168	11.917161182222	1.11922825984893e-07	3.25304582001489e-05	8.2943752766934
Pea15a	0.453008459656572	6.36154993820856	11.8960833134013	1.13997487927052e-07	3.26157500223789e-05	8.27652504604579
Rnf144a	1.00866624033736	4.72999056944697	11.8534627135874	1.18321015203415e-07	3.33319401444573e-05	8.24032974293575
Rtp4	-1.83454328055991	4.21111542710559	-11.8270338867426	1.21091037590316e-07	3.35954240805497e-05	8.21781695985484
P2ry1	0.380471839719845	1.04476221532789	11.7469117117357	1.2992693007435e-07	3.44257575633058e-05	8.14924549994222
Kitl	0.703468867605333	5.54197650484419	11.70070764887	1.35338024822371e-07	3.44257575633058e-05	8.10948137714927
Trpm2	-0.82483106869321	0.74252317416721	-11.6909919918033	1.36506633595743e-07	3.44257575633058e-05	8.10109920495708
Plxdc2	0.970332818266824	3.66900565698738	11.6825477152557	1.37531200651318e-07	3.44257575633058e-05	8.09380806040708
Adora1	-1.14499205965731	1.86702112999131	-11.6801655026559	1.37821745268772e-07	3.44257575633058e-05	8.09175017209224
Fkbp4	0.628646108555617	6.22508761903042	11.6683586602065	1.39271604798096e-07	3.44257575633058e-05	8.08154435484775
Acod1	-5.41295512779941	2.9326696547852	-11.6323012608036	1.43802616054316e-07	3.44257575633058e-05	8.05031024878413
Matn4	1.23952148393738	4.11179401223013	11.6227504326529	1.45029357776362e-07	3.44257575633058e-05	8.04202027353934
Serpina3g	-2.66051856900093	4.72182911500197	-11.6224077680406	1.45073580935825e-07	3.44257575633058e-05	8.04172271532754
Cdr2l	0.587710118728076	2.76422055149932	11.6153477254485	1.45987984931582e-07	3.44257575633058e-05	8.03559000325335
Pla2g7	-2.55025541223205	3.60611204569917	-11.6109876032765	1.46555817047698e-07	3.44257575633058e-05	8.03180066066377
Orm1	-5.28576261266665	4.23985442633433	-11.5909113708525	1.49201453096246e-07	3.44257575633058e-05	8.01433366065337
P4ha1	0.672608121731126	4.54217532132121	11.5884162447115	1.49533857024659e-07	3.44257575633058e-05	8.01216064129588
Serpina3m	-2.88914886055867	3.40312968216242	-11.5819077521196	1.50404707829418e-07	3.44257575633058e-05	8.00649009235593
Abcg1	0.639970818170297	4.21651112203219	11.5604254720609	1.53318295253246e-07	3.46593988195331e-05	7.98775029073984
Hk3	-2.04437737228746	2.26006312903	-11.5161395278852	1.59519454974379e-07	3.48615559467205e-05	7.94900487748488
Cxcl10	-5.0325867917561	3.98212392728977	-11.5056865202406	1.61022431139756e-07	3.48615559467205e-05	7.93983733387239
Aplnr	2.47107232859903	2.98919075621766	11.5018600016593	1.61576452513703e-07	3.48615559467205e-05	7.93647924946934
Cracd	0.403217821077692	0.648401348772296	11.4912837158772	1.63118504040989e-07	3.48615559467205e-05	7.9271917347651
Smad9	0.923759608358866	1.48138762424549	11.48710713309	1.63731844870185e-07	3.48615559467205e-05	7.92352167791655
Oas3	-2.37119961844395	2.14668072167363	-11.4430345727742	1.70358433215368e-07	3.58555548345586e-05	7.88471073382614
Ly6e	-0.630459894461955	8.79429673605344	-11.415987715832	1.74568528845082e-07	3.60373019435434e-05	7.86081719846488
Ifit3	-2.14485608429556	5.2715991059992	-11.4122566404096	1.75158094750443e-07	3.60373019435434e-05	7.85751658746548
Kif26b	0.527540962718633	0.74130438729815	11.3971744421877	1.77563377423116e-07	3.61262555999408e-05	7.84416324496013
Synm	1.54565627844826	2.85786912668757	11.3809919654946	1.80183968403634e-07	3.6256578521307e-05	7.82981571443339
Mapk13	-0.985447525497227	3.96316975320372	-11.3405821730499	1.86912607579029e-07	3.72017038845608e-05	7.79389720483516
Apobec1	-0.756606177645119	2.41193434227642	-11.3123300642907	1.91778277725507e-07	3.77596993917394e-05	7.76870782144923
Mpv17	0.378360549023099	4.58369310384941	11.2905019141194	1.9563149810663e-07	3.81085995939415e-05	7.74920226380223
Pla2r1	0.502353625625414	1.55078088774845	11.1932035171794	2.13856494328028e-07	4.12202765014792e-05	7.66179022586657
Soat2	-1.59695942443585	1.11495878668478	-11.110410171597	2.30815522514764e-07	4.33095693486014e-05	7.58680417757138
Vapb	0.283607473551364	4.40597507308276	11.1072417124257	2.31492817259757e-07	4.33095693486014e-05	7.58392335937888
Rprml	0.955743099416266	1.78865312973795	11.1058467018433	2.31791698769206e-07	4.33095693486014e-05	7.58265473015529
Fam124b	1.03583610086137	1.73716905849143	11.0686623357915	2.39914447415214e-07	4.35876253214631e-05	7.54878009863365
Ints3	0.328003809348471	3.83803674866462	11.0681845773198	2.40020795642281e-07	4.35876253214631e-05	7.54834412370007
Oas2	-1.42855628791145	2.26117449618788	-11.0663884515526	2.40421066979836e-07	4.35876253214631e-05	7.54670491400749
Smarca2	1.07061834904046	4.36627201297425	11.0540062474048	2.43200212435433e-07	4.36592067637766e-05	7.5353972164971
Ccl20	-5.96809937777465	3.98207434294761	-11.0040098938565	2.5478061888807e-07	4.5294057402519e-05	7.48961036361891
Vkorc1	0.524390904338634	5.25190210856774	10.9110047279445	2.77942514744505e-07	4.89365902642945e-05	7.4038817292678
Trp53inp2	0.588488845139116	5.5435567318629	10.8735689882762	2.8790027651522e-07	5.0207066316859e-05	7.36916987944941
Lgals3bp	-1.79840360254411	6.50724166702387	-10.8505799209085	2.94206171249876e-07	5.04183436179519e-05	7.34779484220969
Txnl4a	0.569087104159659	2.00297399312498	10.8285706177597	3.00383570173141e-07	5.04183436179519e-05	7.32728878898313
Tatdn2	-0.48067273472839	4.49586349541164	-10.8246562835364	3.01496844116008e-07	5.04183436179519e-05	7.32363749500708
Klhl13	0.721554847433716	2.08878877175168	10.8240115199977	3.01680648931119e-07	5.04183436179519e-05	7.32303593404864
Pcdh1	0.913755028800381	4.78464261679323	10.8180238601853	3.03393373915886e-07	5.04183436179519e-05	7.31744778930478
Tmc5	-0.942117353528628	1.25195629183526	-10.8102509532979	3.05632469094679e-07	5.04183436179519e-05	7.31018896035175
Tmem37	-1.21003868145385	5.65908490453003	-10.7982682950595	3.09119350224691e-07	5.05382537675385e-05	7.29898871044208
Apod	-2.92229235424455	3.93873061318575	-10.782673980527	3.13721813520677e-07	5.08368152865231e-05	7.28439426921582
Serpina3n	-2.44845454818296	6.83808408708069	-10.7576620408442	3.21259345011879e-07	5.16015777764255e-05	7.26094258704282
Cxcl13	-3.9275720985279	4.09083968921893	-10.7064501882405	3.37310988223677e-07	5.37087087422935e-05	7.21275769743294
Pmp22	0.608176838289284	7.31543252270545	10.6845431095332	3.44440645163203e-07	5.43711435653742e-05	7.19207638976478
Spns2	1.05063642406784	4.31318642220356	10.6752376687951	3.47518292700325e-07	5.43880979285098e-05	7.18327904807982
Mfng	0.420792048010629	3.67915947419673	10.6642143274229	3.51202664287772e-07	5.44989151336728e-05	7.17284789155141
S100a6	-1.05754192300939	8.82647134620314	-10.645229771107	3.57647389078006e-07	5.48773972479439e-05	7.15485846418785
Cd177	-3.65958876977487	3.12981902502693	-10.6394475884396	3.59635610821542e-07	5.48773972479439e-05	7.14937314236768
Pacc1	0.356611658129591	2.36708818350889	10.5914665689986	3.76602904958787e-07	5.68756068406257e-05	7.10374295599527
Plekha6	0.50199858386852	1.37077769921322	10.5850333195581	3.78942932366137e-07	5.68756068406257e-05	7.09760959279717
Fstl3	-0.707647158325388	4.72195710959051	-10.5353248937618	3.97563135920797e-07	5.91851917223228e-05	7.05009572636466
Col12a1	1.12140342987465	2.30359319795348	10.4838191767168	4.17905551260186e-07	6.13856015496582e-05	7.0006338481616
Nrep	1.23435286443164	4.05335972831004	10.4801401415369	4.19401086690179e-07	6.13856015496582e-05	6.99709180366829
Ldlrad4	0.4799740537506	1.02660808669241	10.4632027749432	4.26361230681814e-07	6.13856015496582e-05	6.98076958169252
Wfdc17	-3.40243903655062	5.77090314121783	-10.4607871418081	4.27364034942361e-07	6.13856015496582e-05	6.97843960067295
Sphk1	-0.915226727439001	4.40490879092058	-10.4566058877882	4.29105837931093e-07	6.13856015496582e-05	6.9744053742184
Map3k10	0.248216519107718	2.91492539986461	10.4357404009835	4.37913393287897e-07	6.21599391046099e-05	6.95425028020937
Ahr	0.824869794797266	4.1369231833743	10.4076764191354	4.50069223539215e-07	6.33939811709735e-05	6.92708038600218
Prkce	0.656325965115746	3.08161052849212	10.3937621246309	4.56231062310394e-07	6.36272227673784e-05	6.91358320363318
Il1r2	-4.12265921288561	2.94353528444682	-10.3883001221996	4.58674753169895e-07	6.36272227673784e-05	6.90828018344822
Cxcl5	-4.56861703024482	4.57906698639798	-10.3776267062205	4.63490979674536e-07	6.38119047279731e-05	6.89790969294372
Samd12	0.981219048617395	1.72820183687085	10.3697509127748	4.67079880056105e-07	6.38261170425921e-05	6.89025084809262
Ogfrl1	-0.764966780745083	3.48787401916488	-10.3463093129502	4.77940944082258e-07	6.45327411489493e-05	6.86742186826848
Swap70	0.641724675714484	4.37713044180632	10.3434177611429	4.79299480981766e-07	6.45327411489493e-05	6.86460244496788
Hr	1.06626170134604	1.57864358214113	10.3276458736631	4.86783472025259e-07	6.50619865420037e-05	6.84921066216065
Heg1	0.697097246406026	5.62149864904671	10.3122910493181	4.94191099241275e-07	6.51052222458015e-05	6.83420423526892
Chst7	0.840776984703166	2.21226355545627	10.3122357323839	4.94218005142614e-07	6.51052222458015e-05	6.83415013478758
Tmem14a	0.87385850667378	1.88459072117463	10.2977458152477	5.01320688978023e-07	6.51203589325422e-05	6.81996928525111
Sema6b	-0.715600646295983	2.72678901696558	-10.2974929542004	5.0144561244544e-07	6.51203589325422e-05	6.81972164823168
Irf9	-0.970380605177693	4.90387573541217	-10.2871840821087	5.0656737967591e-07	6.53222203467999e-05	6.80962079952166
Txndc11	-0.495270475372385	4.16021162040341	-10.2743126252005	5.13041872723963e-07	6.56944736464928e-05	6.79699548584123
Clec4e	-4.39853620819704	3.0413745875601	-10.2353073257262	5.33214529389942e-07	6.7803411442078e-05	6.75864367728577
Aif1	-1.72922145005409	2.88047725983214	-10.2146047469547	5.44268484386956e-07	6.83485580874906e-05	6.73823131816573
Ces2b	0.592919861743824	0.560157084881213	10.213311953716	5.44966931394988e-07	6.83485580874906e-05	6.73695534189558
Clcn4	0.279646755631496	4.20587076520059	10.1829879146666	5.61630975821536e-07	6.9716996695766e-05	6.7069816301608
Frmd4a	0.606168201166884	2.02449427748134	10.1796605660588	5.63492737205689e-07	6.9716996695766e-05	6.70368755961674
Slc38a5	1.17514768916269	2.09604743378619	10.1597290439591	5.74785716981012e-07	7.06369212324786e-05	6.683933958892
Slc5a3	0.381030001023437	0.852073099616788	10.1349327848361	5.89177760829161e-07	7.19228931902851e-05	6.65930769353388
Pglyrp1	-2.48963543126988	5.54162492519296	-10.1129640317701	6.02254470718828e-07	7.30323285651157e-05	6.63744184475642
Cbx1	0.258769331615255	4.06623681049302	10.10022315043	6.09981862417158e-07	7.31163621182504e-05	6.62474005641697
Asgr1	0.516041230754031	0.33818994466811	10.0986661655578	6.10933504674365e-07	7.31163621182504e-05	6.62318681093418
Ggcx	0.737505163992785	3.2472074319477	10.0633212755476	6.32974130252553e-07	7.48829169491553e-05	6.58786586791565
Prkd1	0.531528925221757	2.61958468240809	10.0600054810945	6.35085496094916e-07	7.48829169491553e-05	6.58454632026388
Tafa1	0.329823486655011	0.374859611656829	10.0555061053151	6.37962702423037e-07	7.48829169491553e-05	6.58004020278761
Pfkfb2	0.406799033871888	3.54756044404612	10.036198570946	6.50470196687812e-07	7.5864711920704e-05	6.5606821610251
Rbm10	0.261341356484709	3.70780651728072	10.0061943536001	6.70436096215844e-07	7.73582018243098e-05	6.5305298390614
Sox18	0.782380259991236	6.35519127759146	10.0042909117	6.71724869753987e-07	7.73582018243098e-05	6.52861413765003
Zfp512	0.321192554919479	3.13908020675452	9.97110676451588	6.94628683465906e-07	7.94959113934012e-05	6.49516120439285
Ifi211	-2.34846108792175	2.55028669895092	-9.96403059296561	6.99621045457065e-07	7.9569943871828e-05	6.48801422172444
Rasl10b	-2.33764982090807	2.06588197695991	-9.9464968927	7.12159254326307e-07	8.04644406056373e-05	6.47028457116419
Tspan4	-1.09247668862461	4.15833144482016	-9.93790936246254	7.18388542864443e-07	8.04644406056373e-05	6.46159040248984
Casp4	-1.82943513192289	3.81376261306799	-9.93478582590942	7.20668901716155e-07	8.04644406056373e-05	6.45842633669334
Sox11	1.23868833468731	1.55048764866655	9.9204792218913	7.31213973751339e-07	8.10520895503963e-05	6.44392221177115
Wfdc18	-0.474297021482297	0.281376134022007	-9.90297409302941	7.44344003338643e-07	8.10520895503963e-05	6.4261488185097
Isg15	-2.81953877042517	5.40612798123568	-9.90203800874852	7.45053270147171e-07	8.10520895503963e-05	6.42519756359744
Arl15	0.499306106948949	1.55891414261889	9.89065812581004	7.53734411579434e-07	8.10520895503963e-05	6.41362654424291
Scn3b	1.6696062811804	3.63020759472063	9.89052457837156	7.53836934870946e-07	8.10520895503963e-05	6.41349068010606
Mettl24	0.910725097050085	1.5747754471017	9.88802797948289	7.5575633056165e-07	8.10520895503963e-05	6.4109504571031
Cfb	-3.74830240881477	6.60967056628661	-9.8845784388287	7.58417046711266e-07	8.10520895503963e-05	6.40743965802833
St6galnac4	-0.305437980277084	3.44576582399827	-9.88079954822793	7.61343422132497e-07	8.10520895503963e-05	6.40359235043877
Pigr	-2.81279399881557	5.68675196613739	-9.86051168520845	7.77264395583407e-07	8.2002572763554e-05	6.38291373401515
Rsu1	0.232653611686965	5.70342061226136	9.85761982370549	7.79562938169325e-07	8.2002572763554e-05	6.37996295212583
Rida	0.789495993867088	3.38267207582246	9.85242985748402	7.83706527967995e-07	8.2002572763554e-05	6.37466522421819
Serpinb9b	-1.20956901926818	1.2487231438574	-9.83788121523094	7.95449333182145e-07	8.26822443429784e-05	6.35980066922433
Cxcl2	-5.68874724815261	3.12673264858109	-9.83259214826132	7.99765363203707e-07	8.26822443429784e-05	6.3543916948051
Orm2	-3.60279279224562	1.85154055726343	-9.82403686582565	8.06800381488447e-07	8.26822443429784e-05	6.34563673896451
Bmp6	0.829372942532868	5.49267858752681	9.82226711468542	8.08263979978872e-07	8.26822443429784e-05	6.34382480049234
Smc1a	0.252381854127273	4.66147239860444	9.79987084240027	8.27035834328785e-07	8.3967395389329e-05	6.32086846223594
Cftr	-0.710631095489839	2.08395797654295	-9.79034082902135	8.35165999041304e-07	8.3967395389329e-05	6.31108539021239
Calm3	0.265691630194929	6.96499256029928	9.78805488644005	8.37128977555085e-07	8.3967395389329e-05	6.30873743651896
Vnn3	-2.65195577636086	3.99357621593679	-9.78233627770362	8.42061514215691e-07	8.3967395389329e-05	6.30286147562407
Sgsh	0.552062224984213	2.87389778626593	9.77914817392856	8.44825011562003e-07	8.3967395389329e-05	6.29958426919052
Stat3	-0.616021884183784	6.02488893330661	-9.77510845339344	8.48340786796236e-07	8.3967395389329e-05	6.29543022541939
Egfl6	0.67357895458807	5.02224116147542	9.76581438439739	8.56489597144068e-07	8.43181774908873e-05	6.28586710862846
Dock1	0.451108695599908	3.92210893757556	9.74955927641475	8.70945699105158e-07	8.4819529462584e-05	6.26912121680308
Ttll1	0.336363602103913	2.28407233920765	9.74610426179434	8.74052178442782e-07	8.4819529462584e-05	6.26555856577801
Sema3e	0.869409049217882	4.35381228021202	9.74452209630558	8.75478732370071e-07	8.4819529462584e-05	6.26392672105802
Cldn18	0.860004440942676	7.76710613969434	9.73008753530517	8.88610377798327e-07	8.50440809250231e-05	6.24902762893935
Gpr141	-1.80919885714202	2.20899558976487	-9.72678782954703	8.91642025544605e-07	8.50440809250231e-05	6.24561887177896
Ms4a8a	-0.909359062517548	4.59406233392696	-9.72669252396126	8.91729754661375e-07	8.50440809250231e-05	6.24552040062563
Trim35	0.442266744545461	5.05117289277233	9.72096299554469	8.97020975488088e-07	8.51054460215667e-05	6.2395989329909
Myo10	0.44485010369549	2.65945233084399	9.71118186245846	9.06132396480552e-07	8.51813677708437e-05	6.22948270182982
Ccl7	-3.40981395223388	2.65938683330497	-9.71012267437102	9.07125045891242e-07	8.51813677708437e-05	6.22838666361648
Prom1	-0.418284830090307	2.57828919392371	-9.70202623154804	9.14751790810903e-07	8.52426720752253e-05	6.22000490218764
Nsmf	0.297839937283599	3.78463169439632	9.69956026664414	9.17088438578963e-07	8.52426720752253e-05	6.2174507584951
Sftpd	-0.844072648050328	10.1489989646564	-9.68814990735734	9.27984694011429e-07	8.55014125473858e-05	6.20562460650122
Egfr	0.405707126934674	2.18966765739777	9.68489560506034	9.31117943449278e-07	8.55014125473858e-05	6.20224937178818
Tspan12	0.857764530201802	4.66124690942406	9.68203630331996	9.33880318359301e-07	8.55014125473858e-05	6.19928295624703
Cgrrf1	0.263370249196647	4.37559718271215	9.6726569726757	9.43004029634223e-07	8.5907197943444e-05	6.1895466110464
Ccn5	-1.49044789234795	4.08757668386484	-9.64975253213824	9.65691447753193e-07	8.73315707975517e-05	6.16573388298287
Fkbp5	-1.13790110862974	6.123261697234	-9.64727752243702	9.68178082677243e-07	8.73315707975517e-05	6.16315762421081
Gpx3	-0.67989966811928	9.22249490667877	-9.636245568873	9.79346284609982e-07	8.79059304779087e-05	6.15166700109604
Cp	-1.82487571242312	6.30200836112499	-9.62719929188377	9.88608139920911e-07	8.83044080492283e-05	6.1422356217673
Hk2	-0.605575573382932	2.83439312458302	-9.60500148270536	1.01173829626014e-06	8.99317472952403e-05	6.1190584559243
Ddr2	0.44487868449842	3.49158848942918	9.58333704785061	1.03487723795145e-06	9.15441405996573e-05	6.09639097121553
Gsdmd	-0.897188131358425	4.6425429787165	-9.57755349556877	1.04115064256028e-06	9.16562952688519e-05	6.09033173795977
Xaf1	-1.42831082093168	3.48609066883578	-9.57178305492163	1.04745077911483e-06	9.17697187386201e-05	6.08428291615424
Arap3	0.726269591115308	5.46392515967849	9.55711290943849	1.06365372635627e-06	9.25557071369211e-05	6.06889007223926
Rgs9	0.731148562843267	1.5017966824004	9.55331442556633	1.06789307267787e-06	9.25557071369211e-05	6.06490095653788
Git2	0.421877605144691	3.95741529075783	9.55001885057924	1.07158592720372e-06	9.25557071369211e-05	6.0614388192569
AA467197	-3.98628478960865	3.66924631763134	-9.53748295137723	1.08575954015488e-06	9.33396382149107e-05	6.04825940384051
D2hgdh	0.356547914238964	2.07522187783034	9.51453091439543	1.1122375629713e-06	9.51690748391005e-05	6.02408829973638
Retnlg	-3.17247710518776	4.74669130385227	-9.50916656377029	1.11852601842708e-06	9.52619996438061e-05	6.01843139731371
Ccl2	-3.84233140981439	3.02054128087918	-9.50458992385218	1.12392142261027e-06	9.52783572658175e-05	6.01360287547861
Antxr1	1.18116711642497	4.25076802869946	9.49199608397288	1.13891392042963e-06	9.61043907695255e-05	6.00030502592135
Zfp503	0.945700677254736	4.4570650042325	9.47553692396216	1.15883436930264e-06	9.73367712674343e-05	5.98290166499485
Dnase2a	-0.466147442612183	3.63306503929532	-9.46310086321386	1.17413515470879e-06	9.8001222009948e-05	5.9697340394822
Timp4	-0.645327241340775	1.41928388295504	-9.46043050755165	1.17744901109653e-06	9.8001222009948e-05	5.96690455654212
Scube2	1.63516107169856	2.31295802055154	9.45533840678689	1.18379622903841e-06	9.80279269837775e-05	5.96150701465938
Neurl4	0.339900490275213	3.4083665570925	9.44789366933785	1.19314255629253e-06	9.80279269837775e-05	5.95361098841324
Mospd2	0.334378429961628	4.39021386826016	9.44613286993602	1.19536474377609e-06	9.80279269837775e-05	5.95174263026705
Cacna1c	0.582680775502108	1.60259006666345	9.44311495073165	1.19918385912108e-06	9.80279269837775e-05	5.94853962942948
Nbl1	0.515347051168821	6.20472309141168	9.43711481753393	1.20681610071557e-06	9.82133760897903e-05	5.94216877687372
Parp3	-0.930254352442956	4.21960354563553	-9.42312472859257	1.2248161555234e-06	9.92372062999514e-05	5.92730010204364
Prickle1	0.978712880325727	3.18370181191658	9.41429006645343	1.23633228242338e-06	9.97289886495794e-05	5.91790036251238
Slfn2	-2.39626291242217	6.04769006668746	-9.40676908923283	1.24622814619728e-06	0.000100086331513238	5.9098920689363
Dennd6a	0.307663205470073	3.7847581771567	9.3746661046037	1.28944025434081e-06	0.000103073276826493	5.87564408360639
Tlr13	-2.04730565895763	3.05200465066352	-9.36650194590194	1.30068576561575e-06	0.000103073276826493	5.86691761686121
Chmp1b	0.217081444234146	4.85088876536039	9.36516438668648	1.30253822567591e-06	0.000103073276826493	5.86548728199073
Tmprss4	-0.867720659470986	4.14385496571475	-9.36271613017965	1.30593633464838e-06	0.000103073276826493	5.86286873473879
Ypel2	0.507287947529643	1.6740418060782	9.35765322995613	1.31299389321965e-06	0.000103185541539678	5.85745173016006
Zw10	0.309799926926642	3.46161665459376	9.34648958089374	1.32870167236713e-06	0.000103661001004206	5.84549798967028
Preb	-0.421340188699945	3.83020635947414	-9.34531495410138	1.33036618622622e-06	0.000103661001004206	5.84423948616418
Ifi204	-2.57901388226756	3.36543989213222	-9.33027429747578	1.35187978261817e-06	0.000104073592986206	5.82811228200205
Veph1	0.635892538184018	0.723570769755687	9.33015213821809	1.35205604479046e-06	0.000104073592986206	5.82798120258785
Tgtp1	-3.94755623200824	3.79926577319451	-9.3281523875952	1.35494499177173e-06	0.000104073592986206	5.8258352102956
Marchf8	0.299637236253569	3.10493136423091	9.32576961493582	1.35839597639142e-06	0.000104073592986206	5.82327764789327
Dlc1	0.566712810255345	3.52411004396108	9.32167238744207	1.36435222257278e-06	0.000104094389781376	5.81887849821408
Ptprm	0.892564982889779	5.02004443154421	9.31719729143943	1.37089001626324e-06	0.000104159199534424	5.81407165822521
Xpo6	-0.303928487771666	3.87027023416803	-9.31020876321652	1.38116749545675e-06	0.000104307666562965	5.80656093118104
Hpcal4	0.72303702568533	0.752304516124824	9.30782439414353	1.38469300491751e-06	0.000104307666562965	5.80399724347396
Eva1b	0.487594378593358	4.22740729097805	9.30429229289998	1.38993340840824e-06	0.000104307666562965	5.80019842850846
Zfp882	0.468472018652173	1.19679067170246	9.28716847368054	1.41564446307085e-06	0.000105803533727716	5.78176328830954
Ifi44	-1.29174756952676	3.0541569256165	-9.28294251307997	1.42206833187185e-06	0.000105851598475225	5.7772090415113
Fkbp1b	-0.828832960596715	2.68095495933342	-9.27086839899424	1.44059616212117e-06	0.000106520184195369	5.76418677585317
Rnf19b	-1.31517040016368	5.00416867658357	-9.26951765834524	1.44268503524938e-06	0.000106520184195369	5.76272902463901
Tab1	0.342851456508304	3.02372017638211	9.26404998035312	1.45117407153109e-06	0.00010671666033657	5.75682624307626
Gpnmb	-1.04347429699178	3.4732081721631	-9.25979621669002	1.45781569138396e-06	0.000106776252499727	5.75223182938525
Tlcd5	0.385477514293667	0.680458720055019	9.25478138600024	1.46568777364784e-06	0.000106925134754046	5.74681298658998
D17H6S56E-5	-2.29220348567138	6.08317029563578	-9.23952850949995	1.48991446840036e-06	0.000108057643800081	5.73031521147909
Atf3	-1.54416126306646	3.05230406903339	-9.23189780189699	1.50219649996372e-06	0.000108057643800081	5.72205261589658
2700081O15Rik	0.453399525894059	2.8155755369762	9.23102074225016	1.50361516121442e-06	0.000108057643800081	5.72110253935736
Poglut1	0.29977058689974	3.78402642277355	9.22692992997009	1.51025125948547e-06	0.000108057643800081	5.71667009954836
Ube2b	0.242429563153962	5.51990533934038	9.22327019730541	1.5162148567744e-06	0.000108057643800081	5.71270325977524
Eif4a2	0.619009259821193	6.09575060416806	9.22209087667964	1.51814199087032e-06	0.000108057643800081	5.71142467848833
Ifit3b	-1.82702554475382	3.4564019256778	-9.21941744412277	1.52252045767139e-06	0.000108057643800081	5.70852569176121
Pfkl	-0.411183838041812	4.30726756291778	-9.19970792739982	1.55522382996392e-06	0.000109952523360885	5.6871302590116
Ifit1	-2.18702485360214	4.25938993938169	-9.18189306949071	1.58543636949131e-06	0.000111657114232898	5.66775656509681
Adrb1	0.91138306072368	4.20676717469394	9.1783443352128	1.59153005378113e-06	0.000111657114232898	5.66389333476551
Wdr48	0.315590563468236	4.20817558633871	9.16547419516267	1.61384288132067e-06	0.000112790370228484	5.64987152221086
Pim1	-1.55446532018501	5.22752064777469	-9.15207970450657	1.63742374766121e-06	0.000114003293701234	5.63525994415497
Avpr1a	0.731108078644174	0.724301640525818	9.1420204987132	1.65537729347544e-06	0.000114439340314062	5.62427428937577
Ccl3	-5.41287328764325	3.65359246317215	-9.14157006116932	1.65618618225255e-06	0.000114439340314062	5.62378211721246
Bmp4	0.943108244946655	4.27820283929602	9.13767941159487	1.66319072998232e-06	0.000114491298709422	5.61953009461321
Lyz1	1.15484647880664	8.01515936883619	9.13352197969239	1.67071092781019e-06	0.000114578231457425	5.61498474515749
Fundc1	0.199472831428861	3.79057109369096	9.12491388060049	1.68639864363609e-06	0.000114970521009141	5.60556764891469
Pknox2	1.07286374097162	2.93001840924285	9.12324309007941	1.68946193414464e-06	0.000114970521009141	5.60373892875297
Trpv6	-0.589158523749591	2.34222284912518	-9.12008562270203	1.69526736237606e-06	0.000114970521009141	5.60028219947038
Apobec3	-1.07581339679298	3.59097995416616	-9.11180341364298	1.71059785318559e-06	0.000115582130220226	5.59120999962392
Tns3	0.496267969955774	5.23323761584874	9.1021554181901	1.72864531151226e-06	0.00011637214815846	5.5806325825915
Adar	-0.693704282920373	3.8198992878461	-9.09684475617948	1.73866697524913e-06	0.000116601996343705	5.57480611891499
Oas1a	-1.85782279952723	3.50023894956497	-9.09177071133198	1.74830070696853e-06	0.000116601996343705	5.56923645983538
Arid5a	-1.2155633173357	2.62331881647611	-9.08749497653	1.75646346516305e-06	0.000116601996343705	5.56454096560052
Ptgr2	0.274651669044377	4.09744293648455	9.08693735263351	1.75753104641268e-06	0.000116601996343705	5.56392845532136
Clca3a1	-1.55503546372717	1.92291152083184	-9.0820847780207	1.76685100173806e-06	0.000116797143295399	5.55859685228572
Esm1	1.38854271332544	2.98848531211868	9.07757977083379	1.77555115873598e-06	0.000116950062113721	5.55364488763783
Zfp937	0.227184553472763	0.81811290607061	9.06176790048572	1.80645507495226e-06	0.000118499190317641	5.53624718139422
Nqo2	0.431856845419752	2.80952203545298	9.05877590488211	1.81236789282481e-06	0.000118499190317641	5.53295211142882
Prxl2c	0.797316614914905	4.94818925810162	9.05519598924233	1.81947001834905e-06	0.000118499190317641	5.52900831436802
Gdi1	0.288716025221819	5.52396863002981	9.05244095232648	1.82495612853338e-06	0.000118499190317641	5.52597231065729
Ube2v2	0.341382320975193	1.62443020055363	9.03965034197308	1.85066091279915e-06	0.000119743646552174	5.51186666795774
Coro2a	-0.381853858406737	3.33406516119357	-9.02761896884108	1.87519669580186e-06	0.000120903967242352	5.49858237006153
Sema3b	0.69343741676952	4.153396857624	9.01097350787501	1.90972244077114e-06	0.000122697991624422	5.48017794106393
Nucb1	0.287135702472335	6.34611747588994	9.00170469026728	1.92924442842382e-06	0.000123226671661975	5.46991679141959
Muc5ac	-0.285690101691211	0.494670901731465	-9.00068257985765	1.93141034170646e-06	0.000123226671661975	5.46878468814911
Tril	1.57640137424169	2.35649803913453	8.99002041253723	1.95416117471543e-06	0.000124137875261764	5.4569684378432
Fndc7	-0.275081709650222	1.04331804558527	-8.98765337597432	1.95925104858554e-06	0.000124137875261764	5.45434353387754
Flt4	0.563851199732112	3.59477438137384	8.98280460909007	1.96972213378568e-06	0.000124370972385343	5.44896465592977
Edc3	0.384559838012992	3.21558796910832	8.967252008779	2.00371792427991e-06	0.000126082745400307	5.43169462633416
Txndc12	0.243178895551021	4.99644670939477	8.95646217822613	2.02767458855695e-06	0.000127023382007145	5.41969798679015
B230219D22Rik	0.370517131720337	5.32852134560223	8.95428738254418	2.03254060008157e-06	0.000127023382007145	5.41727842553684
Slc16a2	0.42397059320797	3.01775823811934	8.92942877931368	2.08906436764987e-06	0.000130111760666792	5.38958575437231
Apbb2	0.300000408285365	1.76187845609538	8.91733945501912	2.11716397339001e-06	0.000131414879717778	5.37609397500901
Ppl	-0.604877629258201	4.61989218659583	-8.91049606700188	2.13325076580791e-06	0.000131966063421313	5.36844967411541
Arhgef37	-0.45752401095699	0.760516159417703	-8.89020197040356	2.18173633566821e-06	0.000134047488123302	5.34575054842802
Dstn	0.351828736939896	7.83532287474633	8.88792390966929	2.18725271343268e-06	0.000134047488123302	5.34319972054859
Nampt	-1.13252542122975	5.23565064993582	-8.88488369487379	2.19463811162201e-06	0.000134047488123302	5.33979460050519
Casd1	0.489566662037486	3.90342356798408	8.88425048990528	2.19617969728526e-06	0.000134047488123302	5.33908526770217
Tmem64	0.63713442721217	3.29609527680092	8.87741171637863	2.212903833842e-06	0.000134619541865385	5.33142151001942
C1ra	-1.0360619909381	5.16358385435835	-8.87033254796966	2.23036063438541e-06	0.000135232230384872	5.32348298590615
Usp33	0.236967577796955	4.49768930539624	8.86479796422347	2.24411202390606e-06	0.000135616948084964	5.31727273756901
Stat2	-1.28428008925482	4.22890757507697	-8.85501990762544	2.26863085941172e-06	0.00013563281598858	5.30629279340186
Samhd1	-1.15662949572581	6.23733946664801	-8.85415733342874	2.27080762164581e-06	0.00013563281598858	5.30532369269129
Ankrd63	1.43443016811508	2.04640937100362	8.85073112568853	2.27947614857983e-06	0.00013563281598858	5.3014735502656
Sh2d1b1	0.871083369482349	2.51286716745072	8.85008119130089	2.28112454780927e-06	0.00013563281598858	5.3007430526901
Tmem223	0.397997704739879	5.34097650571048	8.84996850434969	2.28141048137637e-06	0.00013563281598858	5.30061639282741
Krt23	0.935128650756617	3.65444647091469	8.83650784024915	2.31584543816666e-06	0.00013723445248631	5.2854766371878
Ch25h	-2.70758259082064	3.55345039344889	-8.83274819100555	2.3255631797164e-06	0.000137365765754152	5.28124446035172
Socs1	-2.93396820469933	3.38753371249659	-8.82832482006557	2.33705281196606e-06	0.00013760055961386	5.27626315797988
Pnn	0.311237452439608	4.01829923532137	8.81903758592744	2.36137592767298e-06	0.000138098790012696	5.26579751366062
Psme2	-1.48379954670707	6.52419639227619	-8.81834843039909	2.3631916631915e-06	0.000138098790012696	5.26502053719325
Bmyc	0.570844764461572	3.66649237354813	8.81647302628022	2.3681404655118e-06	0.000138098790012696	5.26290588109769
Tspan18	1.30348203327213	4.50288197686289	8.81255444285583	2.37851690147915e-06	0.000138263565025348	5.25848614253821
Paip2	0.41812966788295	5.98641592175915	8.80961385263316	2.38633580242138e-06	0.000138279097715626	5.25516836593743
Ccn6	0.319547778580269	0.31123516792737	8.8065717796011	2.3944537179936e-06	0.000138311804511611	5.25173508865532
Abca8b	0.648449550445058	1.70930794630306	8.79164482614167	2.43472087739516e-06	0.000140195515679191	5.23487379791899
Smad7	0.423616065920705	4.46639921001257	8.78397668336533	2.45568994575143e-06	0.000140959682121174	5.22620241838445
Mageh1	0.343724851668742	3.99470760181652	8.77984456299952	2.46707018620108e-06	0.000141170381811025	5.22152699586286
Kcnq1	0.563252465336345	3.20972767322629	8.76589115198479	2.50592133144452e-06	0.000141781555701289	5.20572501898792
Mars1	-0.490540620568972	3.6695425761046	-8.76576691876097	2.5062701887026e-06	0.000141781555701289	5.20558423054304
Cdh5	0.759977978129749	7.6236609235229	8.76522764837057	2.50778511205075e-06	0.000141781555701289	5.20497307762296
D030056L22Rik	0.319630083173957	3.89632036990872	8.7647292746402	2.50918602599315e-06	0.000141781555701289	5.2044082441245
Tpra1	0.457728764185709	3.08536343756137	8.76214431657702	2.51646581851996e-06	0.000141781555701289	5.20147813265361
Ddx60	-1.06850810327301	1.54050811396843	-8.75876374252768	2.52602061901744e-06	0.000141883323787817	5.19764505591605
Slfn1	-2.74406628884677	3.67438837651951	-8.75280911392965	2.54294594988547e-06	0.000142397196600467	5.19089030105236
Igsf10	0.790250216598232	0.886995403404064	8.74759929948929	2.55785454195554e-06	0.000142795349139476	5.18497722020107
Apbb1	0.594444682983534	4.73049796506777	8.74038798925561	2.5786463888803e-06	0.000143518522877773	5.1767874997491
Cdc42ep4	-0.504011752728782	5.38848444392788	-8.73738829523774	2.58734878788125e-06	0.00014356649592392	5.17337911702555
Apol7a	-0.896074579367492	0.670775360107578	-8.73439880122313	2.59605310609739e-06	0.000143614285274167	5.16998133047683
Bnip2	0.210357745466534	6.1704439175086	8.72313423574971	2.62913611699918e-06	0.00014403412231009	5.15716938190401
Nuak2	-1.09834960417748	3.26765489513292	-8.72307885744509	2.6292998764845e-06	0.00014403412231009	5.15710636159963
Mitf	-0.318626526005226	1.3482040903486	-8.72275175273133	2.63026738394677e-06	0.00014403412231009	5.15673411069894
Csrp1	0.405368408712957	7.63604798178864	8.72111771637896	2.63510627349025e-06	0.00014403412231009	5.15487437051899
L3mbtl3	0.476206087307442	2.40137175249477	8.71567204530068	2.65130201116203e-06	0.000144488068828535	5.14867436358699
Gpr27	0.738323812452921	1.19673461541698	8.69913504733496	2.70114522944333e-06	0.000146360488359973	5.12982642004828
Ddit4	-1.35156843955952	5.2423791561179	-8.69897048271152	2.70164628177985e-06	0.000146360488359973	5.12963870537455
Prkar1a	0.23764257889912	6.75703584027953	8.69345032600917	2.71851177103497e-06	0.000146839731679709	5.12334025318914
Ccl12	-2.6863004860831	2.79880843821504	-8.68959119531323	2.73036979532581e-06	0.000147046474477091	5.11893499824321
Mme	0.496954252362877	4.43249882322007	8.68520870849632	2.74390359885607e-06	0.000147168392930308	5.11393030825929
Sema7a	-1.04101873857748	6.30683188611954	-8.68365859126406	2.74870790137978e-06	0.000147168392930308	5.11215959970284
Rbpms	0.293585911384215	4.72122464702914	8.67846055901708	2.76488454485796e-06	0.000147445837529088	5.10621989531673
Zfp608	0.68519093309176	3.36789563093588	8.67626338874977	2.77175312559311e-06	0.000147445837529088	5.10370831748228
C1qb	-1.13239052175655	5.8298103187615	-8.67254293298078	2.78342563196643e-06	0.000147445837529088	5.09945424607534
Rab15	-0.453376150715903	3.91748516275686	-8.67169318232103	2.78609905439706e-06	0.000147445837529088	5.09848240058792
Apol9a	-1.67478254395927	1.69285902127056	-8.66548335471532	2.8057201794925e-06	0.000148053032200172	5.09137787238208
Tusc3	0.411716758834799	5.08746944862389	8.66295758674467	2.81374338952868e-06	0.000148053032200172	5.08848696120183
Lrp2	0.641208968433447	2.51015781189649	8.64970476303457	2.85624886822591e-06	0.00014985894849881	5.07330649678618
Stfa2l1	-2.8167544907257	2.61898353933921	-8.62655534380729	2.93216501986296e-06	0.000153072713933344	5.04674266923478
Gabpa	0.269200336208543	3.68332410650506	8.62510135525626	2.93700527743542e-06	0.000153072713933344	5.04507221473349
Pamr1	0.942768652607886	2.11095897853624	8.62342972269904	2.94258070583458e-06	0.000153072713933344	5.04315141994423
Cadm1	1.00471571590086	3.07058620903902	8.61245926059367	2.97945499183224e-06	0.00015431785896275	5.03053796596829
Nucb2	-0.494128801942238	5.22708282299762	-8.61130256106007	2.98337185696104e-06	0.00015431785896275	5.0292072429807
Zfp365	0.667657438141386	2.9716530758801	8.5824787484623	3.08279057911304e-06	0.000158400006986201	4.99599816982605
Ms4a6c	-2.00526524937878	4.19275812229447	-8.5816925059452	3.08555201671047e-06	0.000158400006986201	4.99509099271999
Jmjd8	0.451500954842693	4.26135854297959	8.58092728668884	3.08824217650995e-06	0.000158400006986201	4.99420800536394
Gpx8	0.420378702059976	5.27637249972962	8.57507187375762	3.10891098668948e-06	0.000158842526792754	4.98744924386435
Zfp101	0.415119255947707	1.75972984382637	8.57184155891957	3.12037732601844e-06	0.000158842526792754	4.9837189078826
Vangl1	0.42100601986661	2.34273712314727	8.57098189332319	3.12343647122622e-06	0.000158842526792754	4.98272597530996
Cd300lf	-2.4899923089704	4.23480582707822	-8.56870105527699	3.13156857474655e-06	0.000158842526792754	4.98009115164037
Clec4d	-3.57820729588451	3.74991375586604	-8.56294615277064	3.15218870480151e-06	0.000159038875382237	4.9734404683798
4930402H24Rik	0.439299583595419	3.60108241720487	8.56277326547993	3.15281042890896e-06	0.000159038875382237	4.97324061217163
Muc4	-1.09456962953634	2.21458053088021	-8.55494180668916	3.18111236647762e-06	0.000159619576179253	4.96418395771833
Pgm2l1	0.574363105062248	2.32646422703098	8.5547644122213	3.18175661107679e-06	0.000159619576179253	4.96397873008072
Spon2	1.05629611263474	2.64448775630743	8.54767060003489	3.20763483760005e-06	0.000160478146205723	4.95576897077428
Lyz2	0.453249778179713	12.6547219719487	8.53512422337012	3.25396102572726e-06	0.000162352262512512	4.94123488562964
Sgip1	0.542112667760458	1.24553067119825	8.53214897219574	3.26505226173652e-06	0.000162462967295265	4.93778564186604
Aggf1	0.250892499500591	4.4767843078666	8.52834283644649	3.27930032436206e-06	0.000162729724225999	4.93337167446953
Prrg1	0.647821459438632	1.90644492925531	8.52487944907539	3.29232355830803e-06	0.000162934423449131	4.92935375774592
Lurap1l	0.759236260445935	5.12786831977843	8.5188680151414	3.31506061361662e-06	0.000163617452549687	4.92237657643216
Hc	2.28658756992399	6.07203008180109	8.5104114775266	3.34733267792645e-06	0.000164737297792545	4.91255450431489
Tnks2	0.230509848255672	4.71239787626477	8.50622734897837	3.3634253025624e-06	0.000164737297792545	4.90769171776625
Gcn1	0.24189196139944	3.48094730769161	8.50588654489958	3.36473973974179e-06	0.000164737297792545	4.90729554783532
Steap4	-3.14385333595466	4.40217115715174	-8.49772640435835	3.39637820911201e-06	0.0001658428836988	4.89780577609587
Plxna1	0.482238146022446	4.93422241644548	8.49276987584495	3.41575201957285e-06	0.000166095244016197	4.89203790375381
Smim10l1	0.287647342275172	4.97350298630019	8.49176661023463	3.41968800142571e-06	0.000166095244016197	4.89087006965961
Ifitm1	-1.99858556047016	6.23015211447776	-8.4879933648973	3.43453489383326e-06	0.000166375048785663	4.88647685704477
Tapbp	-1.13137031154062	6.99267487209306	-8.48278104468527	3.45515857638955e-06	0.000166932476760604	4.88040543986403
Pirb	-1.73698988306601	4.01726197094031	-8.47483582753817	3.48685270387078e-06	0.000168020420685731	4.87114470039277
Tnfaip2	-2.56740601595054	5.09013665630809	-8.470204710614	3.50547100368908e-06	0.000168474224536878	4.86574345178269
Podxl2	0.843993094920365	1.51266239485443	8.46655084671615	3.52023608010588e-06	0.000168710353891379	4.86148023208661
Fgfr4	0.960630426670732	1.35403673552961	8.46443631291317	3.52881139972684e-06	0.000168710353891379	4.85901235700059
Snx10	-1.59823091947621	4.53241746507011	-8.43764294501587	3.63944089054155e-06	0.000173546359757048	4.82769727695878
Noxa1	-1.53284099490232	1.31169760255732	-8.43465515049184	3.65200712743033e-06	0.000173693253273706	4.82420013553245
Parp9	-1.24252360315254	4.37570063954935	-8.42584808697584	3.68932111477163e-06	0.00017501336511032	4.81388569383121
Wipi2	0.264299599064449	4.30505555458888	8.4232289122615	3.70049717900563e-06	0.000175089932415432	4.81081650704605
Serpina3i	-1.67768585446669	1.14451247629232	-8.41939407927699	3.71692632107916e-06	0.000175325670429068	4.80632136630236
Pcdh12	1.26831175719617	2.5109082970419	8.41650675411439	3.72934801088995e-06	0.000175325670429068	4.80293576146303
Psme2b	-1.38982599768391	5.40975998208435	-8.41538080716906	3.73420411049842e-06	0.000175325670429068	4.80161524349906
Bcl3	-1.56656661880707	4.07676629182632	-8.40883244364578	3.7625819135716e-06	0.000175631877681382	4.79393237694112
Plac8	-2.04487400382061	4.04106402665918	-8.40837525623952	3.76457182535199e-06	0.000175631877681382	4.79339579681328
Slc16a9	1.23066929716303	5.00629808458963	8.40724394687483	3.76950073337246e-06	0.000175631877681382	4.79206792643566
Tspan5	0.198771875642706	1.82973206414722	8.39481866531569	3.82409522610366e-06	0.00017772336975935	4.7774740540171
Neurl1b	0.445092645687096	1.60765686595519	8.38991530071704	3.84587359995714e-06	0.00017828301642738	4.77170998476286
Larp1	-0.240588586277801	4.46390231496551	-8.3741072800605	3.91699967169651e-06	0.000180418597014802	4.75310815171329
Zfp36	-0.959602409937684	5.87201015909469	-8.37193298720951	3.92689293732109e-06	0.000180418597014802	4.75054731953918
Rassf3	0.947553294820171	6.06284882124799	8.37164736212043	3.92819456085525e-06	0.000180418597014802	4.75021087608047
Atxn7l3b	0.270224976089813	5.49267595462399	8.37095452086795	3.93135384243929e-06	0.000180418597014802	4.749394725263
Rnasel	-0.232011954058536	2.70978939304831	-8.36647915641457	3.95182707336312e-06	0.000180891358220614	4.74412150718942
Dennd4a	-0.705462250276307	2.63306734945319	-8.36439227411844	3.96141306572367e-06	0.000180891358220614	4.74166178666212
Anks1	0.351237932929661	3.16292777391365	8.36119860390296	3.97613156000766e-06	0.000181111803470896	4.73789656161888
Oas1g	-1.94961008394015	1.77538722302752	-8.3508585580572	4.02419064512751e-06	0.000182846041942754	4.72569787288122
Gm5454	0.3309167491698	0.597230275066324	8.34623892696478	4.04586391497171e-06	0.0001833757775917	4.72024383256332
Hmox1	-2.08874823653713	5.78739196671757	-8.34273860405595	4.06236959588469e-06	0.000183669258445048	4.71610961735875
Lepr	1.1949661163948	3.65069194219314	8.33905695755048	4.07980859136251e-06	0.000184003386986303	4.71175970103314
Wscd1	1.07626807472586	3.2446598496978	8.33318271930757	4.10780049230523e-06	0.000184810650650125	4.70481593475178
Tspan13	0.811168397322025	6.81238680284762	8.3244197745794	4.14994277795565e-06	0.000186073109798331	4.69445002938444
Mid2	0.560426769697655	3.6224080688165	8.32312995685546	4.15618491111995e-06	0.000186073109798331	4.69292351495007
Klhl9	0.313419351760855	4.7858057353966	8.31773930858559	4.18238286254226e-06	0.00018635884663343	4.68654151570948
Kctd12b	0.90101783027513	2.33309264073272	8.31762874092588	4.18292206686362e-06	0.00018635884663343	4.68641057889515
Xpnpep2	0.798877763514245	1.11452614362039	8.30948056354293	4.22286500446642e-06	0.000187403645694127	4.67675738198765
Irx5	0.725485510833248	3.70599198463975	8.30867380170326	4.22684209882991e-06	0.000187403645694127	4.67580118364201
Sdc2	0.755016353410375	4.09533363788131	8.30207350706065	4.25953147602378e-06	0.00018839681366539	4.66797545525103
Piwil2	-0.580223871558676	0.463455792926887	-8.29903448711524	4.27467432076401e-06	0.000188610991536168	4.66437048516693
Cd81	0.381756714241337	6.19045325986172	8.2962780471632	4.28845926978403e-06	0.000188703974158945	4.66109978358834
Ccr1	-2.08454538503829	3.65404804130235	-8.29238912641972	4.30798922791597e-06	0.000188703974158945	4.65648380290213
Sh3tc2	0.535703369129536	2.71340152353822	8.29226609697835	4.30860863623894e-06	0.000188703974158945	4.65633774334555
Trim30d	-1.14467100409153	2.86121288825393	-8.2904023487534	4.31800366842869e-06	0.000188703974158945	4.65412489944772
Jup	0.594965148466623	6.31602571919191	8.28627052100643	4.33891070057602e-06	0.000189166175805351	4.64921769294017
Dtnbp1	-0.260555499614579	2.70412819684935	-8.28248857636097	4.3581428993236e-06	0.000189408517250913	4.64472427271377
Krtap17-1	1.71408249355151	1.11532989956448	8.28111370092117	4.36515724318088e-06	0.000189408517250913	4.64309033372686
Fzd7	0.729388006928383	3.5288941188631	8.27391687462845	4.40207294898858e-06	0.00019041251707506	4.63453380930794
Hint3	0.362194384242482	3.23126149456435	8.27255559442099	4.40909329036238e-06	0.00019041251707506	4.6329146577563
Rundc1	0.195463462291528	3.48998077751246	8.26845035206206	4.43033778633479e-06	0.000190879800483709	4.62803042823646
Srbd1	0.178840998383506	0.742099930268722	8.26535526339002	4.44642764196581e-06	0.000191123325239521	4.62434672311875
Ifitm3	-1.28313147078057	8.93343126941772	-8.26181398991903	4.46491421331249e-06	0.000191468487494063	4.62013059656395
Postn	0.802681002733904	6.0816317316453	8.25526371641796	4.49932720682689e-06	0.000192429486105303	4.61232816103744
Piezo2	0.776141622885254	2.42850249180789	8.25355673675215	4.5083419550639e-06	0.000192429486105303	4.61029404220141
Dnal4	0.29031713970484	4.3038594905814	8.24425304059068	4.55781889778604e-06	0.000193959928331179	4.59920127596144
Ly6c1	-1.12127020054793	8.28427193393143	-8.24284025721194	4.56538305448847e-06	0.000193959928331179	4.59751592651093
Hey1	1.12296147156898	4.91761518047	8.24063701903787	4.57720635945371e-06	0.000194012096407307	4.59488715117925
Abca7	-0.511282866905642	3.27292284880137	-8.23368682308318	4.61471995500732e-06	0.000194718429893764	4.58659082882364
Calhm2	0.456515626743637	3.01741592173003	8.23279543637004	4.61955510381297e-06	0.000194718429893764	4.58552638413291
Foxa2	0.486201230252532	4.43214383340763	8.22875531342909	4.6415384326182e-06	0.000194718429893764	4.58070071622303
Edil3	1.01055858830415	2.2565414667592	8.22739811998468	4.64894851742819e-06	0.000194718429893764	4.5790792029278
Mapk3	0.41024856399402	7.17490684489201	8.22523333870906	4.66079429144827e-06	0.000194718429893764	4.57649236972869
Anp32a	0.400180522472177	6.05899725621527	8.22307079735081	4.67266026233087e-06	0.000194718429893764	4.57390766005889
Tfrc	-0.51785120829261	4.26256291169459	-8.22204461199147	4.67830236748482e-06	0.000194718429893764	4.57268095078251
Msrb2	0.617285872059336	2.14871236718876	8.22178529508654	4.67972928738425e-06	0.000194718429893764	4.572370941801
Fancb	0.435299004573012	1.08591758723577	8.21999813609337	4.68957607903172e-06	0.000194718429893764	4.57023420713329
Parp14	-1.33483156265298	4.51002812449232	-8.21592411638824	4.71210637812297e-06	0.000195180977395417	4.56536188003924
Yipf4	0.302167782564595	5.23425411633072	8.21413553278224	4.72203445940525e-06	0.000195180977395417	4.5632222016772
Fut4	-0.779040660737976	2.56136000872857	-8.20397382523678	4.77886926750802e-06	0.000196402160747599	4.55105858558075
Cxcl3	-4.93636412486789	2.74989755291818	-8.20178803914859	4.79119043686156e-06	0.000196402160747599	4.5484405896949
Rbm3-ps	-1.47178137878182	2.40968353319074	-8.20122200023396	4.79438674269549e-06	0.000196402160747599	4.54776253188263
Afg1l	0.40207298802827	2.58854438512151	8.20057990993477	4.79801527438947e-06	0.000196402160747599	4.54699332616307
Sh3d19	0.625416721940082	3.9421140813609	8.19785140943957	4.81346737647595e-06	0.000196402160747599	4.54372411579335
H60c	0.620660087723677	0.543958940433307	8.19599515083287	4.82401039758194e-06	0.000196402160747599	4.54149949578115
Klf2	-0.771960414249463	6.74058681050501	-8.19472484234036	4.83123971533429e-06	0.000196402160747599	4.53997686797973
Magee1	0.463663878963573	1.72820409602605	8.1936464540644	4.83738597002714e-06	0.000196402160747599	4.53868413094787
Ror1	-0.355246754084119	1.08551643206073	-8.17953330016937	4.91860429316533e-06	0.000198814766125674	4.52175301118937
Hcar2	-3.32850131118871	3.96248816309586	-8.17792180768096	4.92797107424136e-06	0.000198814766125674	4.51981824766505
Rnf186	0.789068741237093	3.91691262045202	8.17767944670735	4.92938145492086e-06	0.000198814766125674	4.51952724152606
Nrp1	0.762131991499848	5.12565925246989	8.17101172738765	4.9683540998258e-06	0.000199919659526896	4.51151848016389
Kit	1.18389044103809	4.87869774139871	8.16802311007507	4.98593003151521e-06	0.000199919659526896	4.50792706195982
Atxn3	0.222885845958429	2.4363728128464	8.1674123643296	4.9895300313359e-06	0.000199919659526896	4.50719299864401
Rftn1	-0.29679975761222	3.35423609099026	-8.15983764340796	5.03441202054377e-06	0.000200915526149496	4.49808515112261
Mccc2	0.567569471130034	3.43524306149084	8.15951567914519	5.03632933769967e-06	0.000200915526149496	4.49769786975193
Zfp760	0.394508133596973	0.988206365485187	8.15070878070427	5.08908096246399e-06	0.000201985471511709	4.48709951880395
Adamts15	-0.864642155405272	3.66572390199158	-8.14909098466333	5.09883575267764e-06	0.000201985471511709	4.48515163382301
Zfp955b	0.500960693871692	1.86134230520749	8.14418854538533	5.12851899574143e-06	0.000201985471511709	4.47924701265069
Ifih1	-0.741910553460447	3.65544022891424	-8.14329532742452	5.1339472484211e-06	0.000201985471511709	4.47817088956196
Cldnd1	0.215382043510354	4.61438400632905	8.14217809929769	5.14074555993306e-06	0.000201985471511709	4.47682475145479
Zyx	-0.533619974748156	5.29955156256548	-8.14133173327439	5.14590213160621e-06	0.000201985471511709	4.47580487344735
Rbp1	0.63026735036624	2.94587471192093	8.14093221061265	5.14833819849339e-06	0.000201985471511709	4.47532341564264
Ms4a6d	-2.13126752395476	4.45088175340951	-8.13985980884816	5.15488324778136e-06	0.000201985471511709	4.47403098869811
Rasa2	-0.208533716545216	1.95386920354928	-8.13862558813299	5.16242699292665e-06	0.000201985471511709	4.47254337233564
Ifi205	-2.50253211680309	3.53748752950096	-8.13246032732521	5.20028836261665e-06	0.000202635427792838	4.46510960784188
Irx3	0.498379359611957	4.86578039914364	8.13231709885201	5.20117148504363e-06	0.000202635427792838	4.46493685609212
Cers6	-0.807628356439879	1.6807981935941	-8.12831455492398	5.22591589403214e-06	0.000203125616286984	4.46010828730494
Ufl1	-0.184153735690456	3.16484211514745	-8.12669895980885	5.2359396476138e-06	0.000203125616286984	4.45815873111792
Lrg1	-1.75981050578077	6.86463339404343	-8.11670479314582	5.29840897582792e-06	0.000204406711193151	4.44609171987881
Klf6	-0.488504337884593	6.10719724872686	-8.11574292248285	5.30446340720732e-06	0.000204406711193151	4.44492972121663
Ripk1	-0.379885040988719	2.47849935389417	-8.11536648473453	5.30683489675172e-06	0.000204406711193151	4.44447493119624
Trim30a	-1.15761226061318	4.00207237441329	-8.11429132915336	5.31361446823984e-06	0.000204406711193151	4.44317589778099
Alg2	-0.309469439694744	3.48884182102079	-8.10921919858258	5.3457235905271e-06	0.00020521078546361	4.4370457381855
Fat3	0.383180899589065	0.509903939554389	8.10309450273305	5.38477457554094e-06	0.000206277421030816	4.42963934169096
Arg2	-1.94480770241824	4.14746881527023	-8.09938428001895	5.40858016113874e-06	0.000206428587290498	4.42515050114751
Tmem129	0.204928535210681	3.50758338125003	8.0979062303236	5.41809517342386e-06	0.000206428587290498	4.42336181164558
Hoga1	-0.627410696802568	2.37817445840444	-8.09598813570882	5.4304698637374e-06	0.000206428587290498	4.42104020261251
Rftn2	0.925409657062378	2.53710977528286	8.09547050490621	5.43381459636393e-06	0.000206428587290498	4.4204136008307
Ddc	0.641522972673154	0.669117441343072	8.08797377479156	5.48250499259751e-06	0.000207847099212118	4.41133506092492
Ifi207	-1.59184271814117	2.96371878384466	-8.0730929970556	5.58055066933542e-06	0.000210604063397304	4.39329442625598
Gng11	0.809382445677643	5.83387968805656	8.07122488899893	5.59299186038314e-06	0.000210604063397304	4.39102775272723
Glo1	0.421029056988137	4.87926270285755	8.07022362045686	5.59967237377861e-06	0.000210604063397304	4.38981268810752
Lilr4b	-2.55939295791573	3.48571450839864	-8.06998988907714	5.60123307708409e-06	0.000210604063397304	4.38952903180571
Ranbp6	0.462158321150182	2.66972846719159	8.06080421187835	5.6629411806969e-06	0.000212446219642706	4.37837608629993
Gm14410	0.268730322487424	1.34508721672195	8.05925339467459	5.67343134756612e-06	0.000212446219642706	4.37649213199156
Wfdc1	1.8402561733183	4.33367053941743	8.05385838870966	5.7100879190175e-06	0.000213087047490783	4.36993594417945
Inf2	-0.374960220606231	3.75004404172602	-8.05331134532099	5.71381903325731e-06	0.000213087047490783	4.36927096309027
Tet1	0.280939862859625	0.346105786477654	8.04920383130973	5.74191831622182e-06	0.000213699728228329	4.36427675189036
Apol9b	-1.36516351598894	1.93183857237607	-8.04591496909307	5.764524446181e-06	0.00021410589682357	4.36027644820549
Slfn8	-1.82751914665847	2.39032601868449	-8.04283407400337	5.78578800413269e-06	0.000214197273842138	4.35652791376544
Tnip2	-0.318216498101642	3.57689588080526	-8.04217031685568	5.79038012953189e-06	0.000214197273842138	4.35572016829447
Tjp3	-0.961522385124845	3.89643096845197	-8.03533930366868	5.8378682257569e-06	0.000215291822535097	4.34740421511356
Fcgr1	-1.652862980093	2.39810815861783	-8.0345354459807	5.8434840150698e-06	0.000215291822535097	4.34642524217874
Syt17	0.616126788490424	0.857869448420649	8.03168119727733	5.8634709480796e-06	0.000215594410703385	4.34294858230348
Nr3c1	0.281157561106519	4.57337080905525	8.02817029451386	5.88815706483882e-06	0.000216068224477482	4.33867072349373
Gbp5	-3.67914873270346	4.43014297970342	-8.02640730466179	5.90059528638038e-06	0.000216091600577822	4.33652204625998
Siglec1	-0.676937772943398	2.59701898297369	-8.01340014448014	5.99324166483455e-06	0.000218914556892024	4.32065769093302
Cd68	-1.25805117109555	5.55277468619282	-8.01223876739379	6.00158962152781e-06	0.000218914556892024	4.31924020499438
Epdr1	0.449642349694768	2.92903158730309	7.99875261136234	6.09944934362631e-06	0.00022175896097163	4.30276807731848
Mlkl	-1.36050198158991	2.58061699973441	-7.99815969216064	6.10379096333906e-06	0.00022175896097163	4.30204337316652
Ints1	0.162891024774657	3.18099235643027	7.99280556684594	6.14314718316347e-06	0.000222253342886129	4.29549728138881
Hspa4	0.389856184810455	5.33108685489321	7.99069999378134	6.15869920450442e-06	0.000222253342886129	4.29292199913425
Arrdc2	-0.722876883051147	3.55549715286304	-7.98979106759807	6.16542573002077e-06	0.000222253342886129	4.2918101440594
Stard4	0.540689594511628	3.35698795561351	7.98972036053549	6.16594933024705e-06	0.000222253342886129	4.29172364656969
Pde5a	1.11713886913587	3.90661519917539	7.98591604524674	6.19419171821732e-06	0.000222705278130809	4.28706884859407
Shroom4	0.597886216358758	2.7548391314243	7.98475858005855	6.20281207179907e-06	0.000222705278130809	4.28565227432528
D3Ertd751e	0.517762488018228	1.61328639371104	7.98222939414854	6.221693420407e-06	0.000222946043485465	4.28255634006897
Sptssa	0.437022331161692	5.63307184469897	7.98037689120484	6.23556229931159e-06	0.0002230066040287	4.2802882283124
Rapgef4	0.752469674984149	2.13359241721693	7.97142358729836	6.30306222905759e-06	0.000224981232897219	4.26932036278145
Tmem132a	0.477033019132874	2.15874683272575	7.96615298125652	6.34316516563453e-06	0.000225518261747933	4.26285926404388
Npr3	2.11273471747232	4.57552203976041	7.96516508359792	6.3507123735922e-06	0.000225518261747933	4.26164784922074
Bod1	0.255199015582392	5.06999612888607	7.96139087538891	6.37963514200578e-06	0.000225518261747933	4.25701861029839
Dennd5a	0.366829089548324	5.9308069753826	7.96079754477108	6.38419486872683e-06	0.000225518261747933	4.25629070514448
Noxo1	-2.32782668516583	2.7156218215847	-7.96007481389095	6.38975376921049e-06	0.000225518261747933	4.25540399217538
Smc3	0.253736837647398	4.0455516236297	7.95978249878678	6.39200359604485e-06	0.000225518261747933	4.25504533491947
Pcolce	0.507975721414592	5.72902065039141	7.94866710553175	6.47818962666103e-06	0.000228119481257289	4.24139951797682
Rdh12	-1.52770096760299	1.56505882968514	-7.94574495835755	6.5010541875959e-06	0.000228485226927195	4.23780963819571
Hltf	0.228051901268903	2.8374912103045	7.91908398668867	6.71371976644528e-06	0.000235507514642489	4.20500819913493
Wwtr1	0.516364312091454	5.44684576915069	7.91593852637232	6.73929938687108e-06	0.000235952793638616	4.20113254573059
Tinag	1.77025903915779	2.31281478927191	7.91346705906178	6.7594714812685e-06	0.000236207408957075	4.19808649621773
Med23	0.20437309010806	2.79724988525585	7.90481001841209	6.83064393829876e-06	0.000237332765339138	4.1874109025669
4930415O20Rik	-0.934872618206225	0.948452327926181	-7.90479863613446	6.83073804474557e-06	0.000237332765339138	4.18739686024036
Oga	0.328693381893363	4.61229339177164	7.90417312035434	6.83591183171295e-06	0.000237332765339138	4.18662513637972
Gm5431	-1.36485668525709	1.66578901765732	-7.90325417447466	6.8435202937614e-06	0.000237332765339138	4.18549130891815
Hip1r	-0.277161268355204	4.54823540364617	-7.89889632091202	6.87972560412687e-06	0.000237820653273185	4.1801130250921
Nupr1	-0.256223913969063	7.30119395530117	-7.89843572088211	6.88356431843088e-06	0.000237820653273185	4.17954443513376
Rnf213	-1.15476531184446	4.0580310182107	-7.89314950412792	6.92778581700825e-06	0.000238897713927002	4.17301697227304
Eapp	0.277223934884009	3.31086442996147	7.88981373588503	6.95584814552274e-06	0.00023941454021178	4.16889617093528
Maged1	0.284658544287164	5.56754432775237	7.8829864456331	7.0136650131402e-06	0.000240951632374503	4.16045789196605
Ppp1r14c	0.885165774181565	2.77373284441833	7.8795041353288	7.04335380501713e-06	0.000241518448546196	4.15615167550675
Gss	0.456026278262683	4.13120704502715	7.87780603173409	7.05788016124718e-06	0.000241564193705789	4.15405126312114
Fbxl5	-0.801312594116977	5.0299252861575	-7.87602035389833	7.07319043189901e-06	0.00024163654850467	4.15184214559749
Dzip3	0.567306259988289	1.6204797140995	7.8684397018187	7.13858521685222e-06	0.000242777880795177	4.14245951085753
H3c15	1.015504690109	1.08716967291742	7.8683144315999	7.13967131146357e-06	0.000242777880795177	4.14230440339257
Mtus2	0.374596802897368	0.888390215778632	7.86754164887677	7.14637527980998e-06	0.000242777880795177	4.14134751411504
Hmgb1	0.23392895242927	5.10005585300684	7.85536226391611	7.25293165670785e-06	0.000245941539936995	4.12625680069349
Gja4	0.715202007587704	4.49518691760295	7.85181319453878	7.28430272077386e-06	0.000246542051583751	4.12185592550403
Akr1c14	-1.47447905589773	7.19261575970743	-7.85025227839987	7.29814620270793e-06	0.000246542051583751	4.11991988401326
Rnf167	0.524877827272371	5.18109271466097	7.84750369996521	7.32259166825066e-06	0.000246542051583751	4.11651002484432
Sh3d21	-1.16858537889194	4.34321257993018	-7.84728981412987	7.32449762774073e-06	0.000246542051583751	4.11624464104184
C130074G19Rik	0.758143863872135	4.98531159745895	7.84279142885992	7.36470707123119e-06	0.000247440644369384	4.11066185509593
Dipk2a	0.739099587729989	4.48153910812289	7.83631965961233	7.42297286512804e-06	0.000248414559023988	4.10262558218185
Phldb2	0.506371984179466	4.73244770218771	7.83579963998651	7.4276761075334e-06	0.000248414559023988	4.10197962661589
Disc1	0.194330916534075	0.480974222736988	7.83398989245925	7.44406910637782e-06	0.000248414559023988	4.09973134189726
Hdhd2	0.335632838257601	3.24495080333664	7.83356099248542	7.44795985495983e-06	0.000248414559023988	4.0991984516512
Ces2g	0.587430890339793	2.90413054525621	7.82716233569436	7.50626541350202e-06	0.000248755237690099	4.09124568386255
Uba7	-1.08822200566026	4.28292733189832	-7.82708263756701	7.50699472276651e-06	0.000248755237690099	4.0911465966135
Efnb2	0.812578501843955	4.27250391378809	7.82597190234631	7.51716688009181e-06	0.000248755237690099	4.08976555756939
Eng	0.583515729137144	7.45873623744806	7.82417280987945	7.53367450031696e-06	0.000248755237690099	4.08752832123388
Tmem201	0.215730671255457	1.74357489338728	7.82394114088687	7.53580301663636e-06	0.000248755237690099	4.08724020333926
Sidt2	-0.168022926222707	4.7528707325486	-7.82204338986434	7.55326343991919e-06	0.000248755237690099	4.08487979230133
Csf3r	-2.7305340065791	4.17844501236911	-7.82169333380016	7.5564889108899e-06	0.000248755237690099	4.0844443459561
Plcd4	0.296769634623178	0.228961739932686	7.81947065401637	7.577003617695e-06	0.000248755237690099	4.08167912640175
Tpcn2	-0.407616535072673	1.8438104023618	-7.81909905359714	7.58043922402246e-06	0.000248755237690099	4.08121676129033
Rbpjl	0.83859859752481	3.20291505164089	7.81511200280174	7.61740681762208e-06	0.000249521173948976	4.07625478186176
Vars	-0.668501354142713	3.62127403507787	-7.80892395552784	7.67516631287145e-06	0.000250964232776766	4.06854970399501
Tmeff2	0.565182020602708	1.16326749023346	7.80676081221789	7.69546812311101e-06	0.000251179530841864	4.06585513413673
Arhgap42	0.427964044671647	1.88174166522458	7.80427147910553	7.71890281698058e-06	0.000251281269257506	4.06275351924163
Daam2	0.869615860264646	2.41473614424509	7.80260681047302	7.73461689041344e-06	0.000251281269257506	4.06067897562953
Slc2a6	-2.10143793928016	2.11642524342868	-7.8009731146521	7.75007203634155e-06	0.000251281269257506	4.05864269622658
Mgl2	1.4094970639716	2.57998867416332	7.80057023290594	7.75388849416837e-06	0.000251281269257506	4.05814048334773
Il27	-0.691869881202028	0.548357433849552	-7.79887594210494	7.76996047151249e-06	0.000251281269257506	4.05602824167873
Lrrc17	0.735535052038593	1.14731993995325	7.79769967833927	7.78113952877023e-06	0.000251281269257506	4.05456160510219
Tpgs2	0.297118586568119	1.42482832007293	7.79372090829223	7.81908160615346e-06	0.000251281269257506	4.04959935976962
Cpne5	0.882918078989765	0.959153846049766	7.79174156011377	7.83803098664526e-06	0.000251281269257506	4.04713002158489
P2rx7	0.480746318498078	2.31170516877753	7.79046843736319	7.85024537553822e-06	0.000251281269257506	4.04554147823876
Armcx3	0.323551797024852	2.90873507127666	7.78962344680165	7.85836354619325e-06	0.000251281269257506	4.04448702698913
Hhex	0.486599423886958	3.49980540352599	7.78917902492986	7.86263691110653e-06	0.000251281269257506	4.04393240384544
Dhrs3	0.784895969561702	4.35135708731225	7.78911417034149	7.86326073314134e-06	0.000251281269257506	4.04385146550464
Trex1	-1.43210818023179	4.39491639104027	-7.78460584186854	7.90675605286556e-06	0.000252231028020943	4.03822380152451
Ang	1.22637626967504	3.38240123027959	7.78271385619623	7.92508649347104e-06	0.000252355628262073	4.0358613167125
Mxra8	0.862645005021886	6.22885616957697	7.78136062920003	7.93822521320266e-06	0.000252355628262073	4.03417129571061
Smpdl3b	-2.09298254241357	2.5822612276596	-7.77976483714954	7.95374913982519e-06	0.0002524109194096	4.03217804649958
Marco	-2.22860406551237	4.62139239644294	-7.77434189920286	8.00674809375746e-06	0.000253653225510022	4.02540206946088
Skp1	0.305974049491707	6.51358558838867	7.77237803930634	8.0260346498142e-06	0.000253823948751389	4.02294731675786
Cxcr2	-2.92771363813247	3.3631974944143	-7.77097331146569	8.03986075450851e-06	0.000253823948751389	4.02119116362098
Tnf	-3.53616053676953	2.52677989481844	-7.76821807473113	8.0670537375183e-06	0.000254244098085538	4.01774592581486
Fbxo25	0.342415559927827	3.57144422108333	7.76474814462761	8.10144119974945e-06	0.000254889157746756	4.01340566497607
Pld6	0.29108620009639	0.330368740643181	7.76182285678066	8.13055362462219e-06	0.000255194319287254	4.00974548688373
Dpp4	0.916810193357086	3.87708789250748	7.76097486477661	8.13901384215807e-06	0.000255194319287254	4.00868426281705
Mvp	-0.780694376760242	5.6102294765686	-7.75793148976168	8.16945490345598e-06	0.000255710920918261	4.00487487586216
Chn1	0.430895878876027	2.19741029889859	7.74832360487673	8.26636272011596e-06	0.000258302675372088	3.99284111267711
Kbtbd2	0.173012322496445	3.82386833737327	7.74481544595687	8.30205438252492e-06	0.000258976009878047	3.98844430936842
Ctsh	-0.410767555290107	8.55856917677618	-7.74157351967256	8.3351847373838e-06	0.00025956729205142	3.98437980918304
Ggct	-0.982123530257177	2.57302453760494	-7.73973498344284	8.35403650335849e-06	0.000259712669631574	3.98207419693652
Dgkg	0.263591123338922	0.352819205485131	7.73825604054277	8.36923437886679e-06	0.000259744153748186	3.98021922493439
Mterf2	0.273434488078382	0.873514716761106	7.73611798232411	8.39125800539163e-06	0.000259791648424012	3.97753707009977
Fam120c	0.456498983538445	1.50913298505298	7.73535424449937	8.39914018169488e-06	0.000259791648424012	3.97657883629291
Zfp532	0.692686929847246	2.29025195652061	7.73189949632333	8.43489456670584e-06	0.000260430654332425	3.97224337823631
Hif1an	0.57307937508452	4.13066175113545	7.73061358162391	8.44824469845779e-06	0.000260430654332425	3.97062926696558
Tnfrsf9	-3.45575052531075	2.43302944363645	-7.72797756181242	8.47568243358454e-06	0.000260827813111067	3.96731982353914
Anapc1	0.194509095693835	3.79544142260302	7.72664234065617	8.48961698510163e-06	0.000260827813111067	3.96564316144024
Col6a3	0.949615663375495	2.91528836059113	7.72387587348863	8.51856665092958e-06	0.000260939876601758	3.96216854600569
Rph3al	0.606288111430076	2.14816874666564	7.72277217093267	8.5301459324649e-06	0.000260939876601758	3.96078205474265
Trabd	-0.393751373123125	4.92509834426771	-7.72221328365369	8.5360158420869e-06	0.000260939876601758	3.96007991211192
Zc3h12a	-2.45649870297262	3.67385262301567	-7.69228289550131	8.85680198033436e-06	0.000270294835103171	3.92242042262482
Cdcp1	-0.214545484509875	3.16802477912501	-7.68841558766308	8.89918704913952e-06	0.000271136462656895	3.9175462234114
2900026A02Rik	0.590084305304093	3.05669255950915	7.68383654046516	8.94965475495939e-06	0.000271930637770812	3.91177254263078
Adgre1	-1.38508431446909	4.23254672040155	-7.68335728034861	8.95495464888861e-06	0.000271930637770812	3.9111680951091
Dact1	0.550026326963233	2.10785379234781	7.67572326395459	9.03983173115164e-06	0.000274053574220393	3.90153609849941
Igsf6	-2.65214119990111	3.54190400617589	-7.67270097693039	9.07367290710652e-06	0.000274624834052938	3.89772078711629
Jaml	-1.28487698918771	2.23620602434716	-7.66944002924356	9.11033918711583e-06	0.000275279572368445	3.89360290073992
Scrn3	0.724683478349257	2.82969400251091	7.66603746915522	9.14876759364174e-06	0.000275985310390731	3.88930475806418
Ift80	0.463661340610574	2.77160380337573	7.66310678164893	9.18200634488146e-06	0.000275993846067393	3.88560151790948
Myo7a	0.360424896758281	2.31377355029822	7.66208529437052	9.19362215051023e-06	0.000275993846067393	3.884310503669
Rasa4	-0.815349412577556	2.92088141300528	-7.6618293456146	9.19653513618122e-06	0.000275993846067393	3.88398700030847
Mpeg1	-1.06746843084327	6.46533131149107	-7.65938931144781	9.22435533519422e-06	0.000275993846067393	3.88090253315532
Il1b	-4.36998660935072	4.79208552949075	-7.65938422689219	9.22441340141141e-06	0.000275993846067393	3.88089610494214
Gm39701	-3.10532023202009	1.83848238286019	-7.65733150025721	9.2478879023741e-06	0.000276244821175158	3.87830065285679
Cd209a	1.6299634642208	2.02507677468558	7.65190239408557	9.31028389179464e-06	0.000277655713913113	3.87143356656495
Nr2f1	0.596213821308768	1.19341389006556	7.64391863674937	9.40286341081819e-06	0.000279960702301613	3.86132842453553
Pex6	0.494876385569447	4.21727139308238	7.63727662380699	9.48063805679858e-06	0.000281818122496816	3.85291540191111
Picalm	-0.546788398099678	6.17917410916586	-7.62601255584268	9.61411941532547e-06	0.000284903607547182	3.83863514381073
Irx2	0.44846064936009	3.11333732252252	7.62589231821889	9.61555510153233e-06	0.000284903607547182	3.83848262334058
Usp21	0.283452742640123	3.74147477566162	7.62311637672513	9.64876511365287e-06	0.00028542574797431	3.83496085410514
Fto	0.242580811753361	4.14865415255	7.61384521588233	9.76057699839506e-06	0.000288108418424439	3.82319167697009
Mmp8	-2.42506269139241	3.28541546122482	-7.61299332014216	9.77092064013854e-06	0.000288108418424439	3.82210969988634
Slc29a1	0.590676783500556	3.87599125422588	7.60837292926915	9.8272265773889e-06	0.000289229675898691	3.81623982182482
Homer3	0.462744357287688	4.06767366955447	7.60424070937911	9.87787886408644e-06	0.000289229675898691	3.81098783396416
Alkbh3	-0.23197502060461	1.17689163682371	-7.60419350309512	9.87845913154908e-06	0.000289229675898691	3.8109278229735
Tbc1d14	-0.51112034236391	3.8686183373187	-7.60389806959663	9.88209148104766e-06	0.000289229675898691	3.81055224669493
Zfp180	0.309527865625487	3.37837733772839	7.6034239282189	9.88792404088148e-06	0.000289229675898691	3.80994946094811
Fam171a2	0.876635286625478	1.75240662792291	7.60070910997702	9.92139116230838e-06	0.000289745763274368	3.8064975063039
Agap1	0.419962463158108	3.11522344273706	7.58801523185399	1.00794990236565e-05	0.000293894437296455	3.79034451066324
Gulp1	0.55380974661706	2.77103523134477	7.57537413243604	1.02396429391879e-05	0.000296396908927649	3.77423829634192
Irgm1	-2.65460955463479	5.43137367330582	-7.57483521739664	1.02465306663028e-05	0.000296396908927649	3.77355120419001
Mtx3	0.441060365038031	1.60710595247138	7.57394707027564	1.02578926977699e-05	0.000296396908927649	3.77241877625472
Bace2	0.28338944779743	3.15448099959284	7.57300443993996	1.02699665396374e-05	0.000296396908927649	3.77121676975766
Dhrs9	-1.41241197522631	1.41830483699789	-7.57300008943724	1.02700222991792e-05	0.000296396908927649	3.77121122189879
Cxcl1	-4.27776966649241	2.61202484923705	-7.5714575988642	1.02898126154992e-05	0.000296396908927649	3.7692440511571
Pkig	-0.232295469309972	5.08631672631161	-7.57034159002731	1.03041566704908e-05	0.000296396908927649	3.76782059242421
Slc37a2	-0.651602741111562	1.29588731571338	-7.57010815574581	1.03071597157851e-05	0.000296396908927649	3.76752282911888
Cep85	-0.523345798677452	2.82368358148094	-7.56980928056895	1.03110060066033e-05	0.000296396908927649	3.76714158079538
Asprv1	-3.42504495253106	2.77962448114479	-7.56734121846288	1.03428270514515e-05	0.000296845620907724	3.76399285931432
Hif3a	-0.979775805670437	1.7664537884157	-7.56401612330474	1.03858648633601e-05	0.000297614352915471	3.75974951762481
Nrarp	0.7339054555858	4.372710241684	7.56221177804421	1.04092995999655e-05	0.000297819820273389	3.7574463002744
Mgat1	0.209745184797744	4.04400957907367	7.55776170709588	1.04673400535878e-05	0.000298589112070352	3.75176408084416
Sipa1	0.335611637316855	4.9323861631693	7.55597374897615	1.04907574825735e-05	0.000298589112070352	3.74948035569353
Klf13	-0.358029286240146	5.36763815145782	-7.55352354343124	1.05229400238251e-05	0.000298589112070352	3.74635009126152
Triobp	-0.20135506790991	2.77968350231767	-7.55330993114301	1.05257507641858e-05	0.000298589112070352	3.74607715416059
Ndn	0.576509473946951	3.19055903759453	7.55302772323077	1.05294653320598e-05	0.000298589112070352	3.74571656198994
Rfesd	0.17935202515563	1.98297655488256	7.55268131292243	1.05340268908005e-05	0.000298589112070352	3.74527392106735
Pitpnm1	-0.408376094527611	3.63631830607562	-7.54676006396503	1.06123275448257e-05	0.000300343631643438	3.73770541495179
Pphln1	0.243591017173055	3.00981966983251	7.53704311895174	1.0742179367857e-05	0.000302701729634117	3.72527555734838
Bcan	0.47683329035465	0.397059400069383	7.53689753004498	1.07441378671366e-05	0.000302701729634117	3.72508922904405
Prkca	0.480068904188262	2.77579624435046	7.53681547283394	1.07452418907856e-05	0.000302701729634117	3.72498420898887
Rtn4rl2	-0.971233998939352	1.72862905271396	-7.53426051534399	1.0779678139084e-05	0.000303205355460473	3.72171384243705
Entpd3	-1.17423928999827	2.02037102287343	-7.52849348523385	1.08578439504389e-05	0.000304818356536617	3.71432892417505
Sppl2a	-0.414239562125067	4.95320259547755	-7.52367905388633	1.09235646662013e-05	0.000304818356536617	3.70816058480519
Klhdc8a	-1.08170692520343	2.87272538021038	-7.52068548889441	1.09646445054754e-05	0.000304818356536617	3.70432367564583
Lats2	0.349866967219582	5.03477465199321	7.52058750985525	1.09659918453798e-05	0.000304818356536617	3.70419807463309
Ptprj	-0.429779736586048	3.67135848428724	-7.51998370068277	1.09742989370454e-05	0.000304818356536617	3.70342401412179
Pgap1	0.300120060856999	1.18457523201284	7.51984780540872	1.09761694900734e-05	0.000304818356536617	3.70324979507835
H2-T22	-1.18649284587844	5.58197264525241	-7.51966431842588	1.0978695670477e-05	0.000304818356536617	3.70301455925121
Gabarapl2	0.236868338464995	6.29647059933604	7.51919777227672	1.09851217172332e-05	0.000304818356536617	3.70241641362149
Ehd4	0.646989662838353	7.3766634917805	7.51907272152762	1.09868448099048e-05	0.000304818356536617	3.70225608484782
Npr1	0.62107750973282	5.15526016708801	7.51535073802071	1.10382637162709e-05	0.000305571748187779	3.6974831756659
Smo	0.526026416565314	3.3152494162314	7.51469310196044	1.10473757468358e-05	0.000305571748187779	3.69663966716882
Alox12e	-0.792277135071406	0.546429537807442	-7.50657781642408	1.11604864396744e-05	0.000308234792152154	3.68622613168387
Amph	0.562084606438133	1.74498882182775	7.50013172202433	1.12512184018322e-05	0.000310272680957754	3.67794847655229
Kifbp	0.285436381252261	3.44788661296596	7.48676259222626	1.14419310117991e-05	0.000313575270894826	3.6607636855844
Hk1	-0.204148421166193	4.27519750332104	-7.48651604971543	1.1445480416362e-05	0.000313575270894826	3.66044656190752
Sectm1a	-0.676235370075554	0.364357637941338	-7.48525344476852	1.14636763371257e-05	0.000313575270894826	3.6588223708134
Slc24a3	0.297861122444426	2.64273500607663	7.48472475248755	1.14713047661072e-05	0.000313575270894826	3.65814221013389
Enpep	1.04536469585979	4.87226416202287	7.48433371599859	1.14769504858711e-05	0.000313575270894826	3.65763911998109
Rorc	-0.560075427661328	2.53475488995394	-7.48203200278137	1.15102427775282e-05	0.000313575270894826	3.65467743923401
Pigg	0.34378241121117	2.95103975586789	7.48109952561647	1.15237597621765e-05	0.000313575270894826	3.65347739986012
2610008E11Rik	0.337324051936008	2.64819722218854	7.48013384131307	1.15377760819687e-05	0.000313575270894826	3.65223450698231
Usp18	-1.40839407447397	4.35489163789942	-7.47952608903294	1.15466066232011e-05	0.000313575270894826	3.65145223224342
Gm21188	-1.3403974042826	1.3535929885113	-7.47943695434816	1.1547902345833e-05	0.000313575270894826	3.65133749759688
Creg2	-0.216603285053632	0.249918531488356	-7.47864973192168	1.1559352730818e-05	0.000313575270894826	3.65032413622442
Fam149b	0.259992793751606	2.13566567087518	7.4774578928784	1.15767115970209e-05	0.00031358160658735	3.64878977543558
Sla	-1.27984037135132	3.50182950907784	-7.47511597513757	1.16109027093733e-05	0.000314043189824718	3.64577428266279
Nwd1	-0.456473970514387	0.949775989077894	-7.47195426678056	1.16572346028942e-05	0.000314453471532371	3.64170209266664
AB124611	-1.53118298320963	3.33875752677257	-7.47173755148262	1.16604176271356e-05	0.000314453471532371	3.64142292238024
Armcx1	0.682784083237699	3.27568944270634	7.46968311506347	1.16906387442685e-05	0.00031480483242103	3.63877611905144
Tcp11l2	0.666362103512933	4.85383211727297	7.46495108513142	1.17605682183482e-05	0.000316222855574412	3.63267760681701
Psme1	-0.949599368582757	7.20504549980024	-7.46270001071319	1.17939919368027e-05	0.000316305385051181	3.62977546930091
Il17rd	0.738092243304317	2.84002263881028	7.46241804756543	1.17981856801899e-05	0.000316305385051181	3.6294119097818
Gkn3	0.931277206044359	0.779464689173279	7.46079024751417	1.18224278906914e-05	0.000316491925594225	3.62731284557669
Rcn3	0.474797399001892	4.66563475540205	7.45833740979189	1.1859058164936e-05	0.000317009071617728	3.62414924136371
Aplp2	0.473713725640558	7.64149646361458	7.45063158379918	1.19749308184872e-05	0.000319323039097796	3.61420542107169
Ccl21a	1.13264027281974	4.97526873345699	7.4502632658096	1.19804995827746e-05	0.000319323039097796	3.61372994087724
4921536K21Rik	0.187562638758172	0.402779608617	7.44564713344484	1.20505292846047e-05	0.000320306696642876	3.60776925731403
C1qa	-1.00658005996287	5.79200553697792	-7.44552487177302	1.20523900380613e-05	0.000320306696642876	3.60761134677953
Pigq	0.293094855039607	4.39394725873508	7.44408432760938	1.20743375549959e-05	0.000320424920245696	3.60575062555774
Vegfa	0.455036424949266	7.1607881236046	7.43971415018661	1.21411827197481e-05	0.000321361567490671	3.6001041159135
Hepacam2	0.998544109348984	1.07735865300795	7.43901147886941	1.21519676423298e-05	0.000321361567490671	3.59919599544638
Anks3	0.287784470507493	3.46547388947262	7.43834001943425	1.21622831233158e-05	0.000321361567490671	3.59832815301649
Mettl4	0.277561646514963	1.82022904552238	7.43667086200728	1.21879667779708e-05	0.000321576166673521	3.59617056131925
Crim1	0.588100545908835	5.08871835484244	7.43548464864024	1.22062546768249e-05	0.000321595294082504	3.59463701525109
Kdm1b	0.276780819651961	2.78921866097666	7.43204795236469	1.22594049123691e-05	0.000322085146860259	3.59019299908921
Rrbp1	-0.445313902026983	5.10607754668415	-7.43200784772635	1.22600266157829e-05	0.000322085146860259	3.59014113047606
Akr1b8	-0.912148372626677	3.81361866955551	-7.43084813712361	1.22780191396916e-05	0.00032209571413595	3.58864114955877
Gask1b	0.516120281569385	3.29468185216874	7.42382620218068	1.23875695051347e-05	0.00032450469986913	3.57955519163065
Nedd4	0.270945099123233	6.44190324715971	7.41557724691828	1.25176051966815e-05	0.00032744266965205	3.56887338400217
2200002D01Rik	-0.982104903751259	4.56867517511626	-7.41219688311214	1.25713156148754e-05	0.000328378545255325	3.56449350629169
Pcdh18	0.700042008520426	2.86569249581229	7.40721672090463	1.26508964613938e-05	0.000329986559978038	3.55803809759122
Sh3bgrl	0.327055435900318	6.7328908147844	7.40418499436637	1.2699606886543e-05	0.000330785919913924	3.55410672310876
Bak1	-0.705360425396798	4.65612564578833	-7.40283830604585	1.27213085405639e-05	0.000330880512338444	3.55236002983831
Chd3	0.790875531253119	4.57341701854874	7.40054073871208	1.27584254173395e-05	0.000331375216761566	3.54937947572203
Sema4f	0.892753618843851	2.29674430333469	7.39755303461333	1.28068653610485e-05	0.000332088523145897	3.545502605831
Mbtps1	0.435962240250289	5.23262656910342	7.39661215619775	1.28221607702556e-05	0.000332088523145897	3.54428147403702
Gda	-1.31739624374845	4.36815837014941	-7.39334815488756	1.28753742969541e-05	0.000332995732699895	3.54004435409849
Tpm3	-0.422268975305475	6.30515570194846	-7.39187740065855	1.28994296817026e-05	0.000333147329903606	3.53813466154749
Ank3	0.497716554552976	1.46832237020127	7.38354701015663	1.30365938277765e-05	0.000336021179520235	3.52731280514078
Scn7a	1.03641045233422	4.63684373393089	7.38289433555322	1.3047406402648e-05	0.000336021179520235	3.5264645463374
Pnpla7	-0.606364481242031	2.77794380708938	-7.37579043339779	1.31657183364549e-05	0.000338591950082621	3.51722826287787
Smad5	0.324055895230364	3.89078448381069	7.37333406762098	1.32068954329005e-05	0.000339174561391081	3.51403304016749
Gle1	0.298972823159875	4.19400959494708	7.35639771713815	1.34945971000094e-05	0.000346077825627831	3.49198096021185
4930522L14Rik	0.366287186751979	1.51099182970746	7.35519396308376	1.3515300083519e-05	0.000346123999761283	3.49041218110445
Scarb1	0.549720138532863	4.52999054704488	7.35350544680182	1.35443978151034e-05	0.000346314762248699	3.48821132237946
Pstpip2	-1.68518920755205	2.77382093464983	-7.35256839570819	1.35605747655681e-05	0.000346314762248699	3.48698978358197
Cdh1	0.368353098370998	6.38018208547726	7.34873985840521	1.36268852162947e-05	0.000347063278503358	3.48199771566474
Cry1	-0.903927989453683	3.20454394151652	-7.34868764904498	1.36277918870577e-05	0.000347063278503358	3.48192962613399
Elp3	0.135346170284512	4.14659463369125	7.34665439191953	1.36631519644469e-05	0.000347480521695817	3.47927764998864
Polr2m	0.214824134333457	6.03588067481626	7.34238297586897	1.37377567223077e-05	0.000348821870786312	3.47370468572552
Spice1	0.507663083995809	2.31893409578912	7.34026758673272	1.37748660085632e-05	0.000348821870786312	3.47094383130398
Lilrb4a	-2.46373646359364	4.91594673628402	-7.33964894319888	1.37857389084977e-05	0.000348821870786312	3.47013631154748
Myl12b	0.356247379235637	8.73969288309539	7.33909804757601	1.37954288671579e-05	0.000348821870786312	3.46941718151256
Tbc1d19	0.30282274575421	2.100871868989	7.33764105738126	1.38210917986196e-05	0.000348821870786312	3.46751505941914
Znfx1	-0.696963358207676	4.25593503737022	-7.33620302928994	1.38464709922115e-05	0.000348821870786312	3.4656374205228
Aldh3a2	0.376291080829303	4.19789247481881	7.33604609853644	1.38492436274179e-05	0.000348821870786312	3.46543249906335
Poc1a	-0.428778608096941	1.65338663687215	-7.33441960641118	1.38780154329593e-05	0.000349066401913348	3.46330842272742
Btd	0.319678734275526	3.65361399108075	7.3325393060907	1.39113569559588e-05	0.0003494250441983	3.46085246085582
Tnfaip3	-2.68504878036132	4.05585020998477	-7.32396528096588	1.40644854168621e-05	0.000352308004957126	3.44964760008016
Zfp799	0.439376062926712	1.20287424298428	7.32395810927114	1.40646142550194e-05	0.000352308004957126	3.44963822381087
Rnf2	-0.194688631554474	3.27780145475867	-7.31707262991865	1.4188897025864e-05	0.00035477066074672	3.44063304522227
Btbd3	0.93742835747811	4.1270880051966	7.31636831033633	1.42016762780485e-05	0.00035477066074672	3.43971155033657
Arsg	-0.340747760599805	0.857481874060755	-7.31438951746472	1.42376458683392e-05	0.000354802431632328	3.43712225348623
Rcan3	0.266119544127348	2.83101530565672	7.31377860425445	1.42487705132538e-05	0.000354802431632328	3.43632275558116
Tspan9	0.636276124897581	5.73174729813069	7.31249086766001	1.42722505890652e-05	0.000354802431632328	3.43463734337673
Psmb8	-1.55169979190678	6.59942241191216	-7.31204150056867	1.42804539409658e-05	0.000354802431632328	3.43404915270654
Mal2	0.485713344918064	7.46323325489531	7.31069288124962	1.43051038529077e-05	0.0003549332745943	3.43228374369778
Fcgr3	-1.50302191304873	4.70477548940417	-7.30788614961514	1.43565515218533e-05	0.00035536686725326	3.42860882949408
Hoxa5	0.946266684665228	4.54491515811712	7.30762253507704	1.43613937942992e-05	0.00035536686725326	3.4282636202386
St3gal2	0.477710829430969	3.33611441624002	7.30553280316015	1.43998416623312e-05	0.000355441076226594	3.42552674613267
Tyw3	0.332775251525676	0.914219746456196	7.30534971439787	1.44032154748584e-05	0.000355441076226594	3.4252869316802
Zfp273	0.485161425554878	1.58414054342893	7.30288687164486	1.44486813163521e-05	0.000355632636528183	3.42206060840381
Crebzf	0.35513531777216	3.96234816458018	7.30282521563505	1.44498215049406e-05	0.000355632636528183	3.42197982884001
Ctps	-1.60334905806707	4.5988305916987	-7.29746637210577	1.45492911066062e-05	0.000357202419819208	3.41495695230113
Aoah	-2.03375652748586	1.55278865211977	-7.29506399931559	1.45941217313276e-05	0.000357202419819208	3.4118073688904
Parp10	-1.14872286343945	4.07226979020713	-7.29476769624743	1.45996612980487e-05	0.000357202419819208	3.41141885411288
Efhd2	-0.928976456216226	6.17865576696409	-7.29420263605799	1.46102316993915e-05	0.000357202419819208	3.41067791105347
Tubb4a	0.735236033371176	2.26861268830724	7.29415402022786	1.46111415239248e-05	0.000357202419819208	3.410614160909
Pde3a	0.87006786518788	3.19371153240866	7.29248827921961	1.46423519199482e-05	0.000357488141341562	3.40842968015313
Sod3	0.549360209662526	6.56800077771446	7.29106820041109	1.46690159313942e-05	0.000357595314995597	3.40656707718197
Parp12	-0.939047510363521	4.96708315479962	-7.29017575023134	1.46857996219043e-05	0.000357595314995597	3.40539638663738
Hdac10	0.26581061181271	2.58461959903565	7.28693738218999	1.47468746416076e-05	0.000358523625390532	3.40114750963862
Rab11fip1	0.242940243476153	4.71721694430051	7.28608038414494	1.47630830399465e-05	0.000358523625390532	3.40002286106792
Ogfr	-0.668834561818425	4.95977643658835	-7.2848266944393	1.47868285156337e-05	0.000358624658211614	3.3983774555073
Sgk1	-0.682736392917804	5.59118577011501	-7.28259637509501	1.48291731978789e-05	0.000359175913262381	3.39544976131179
Slc25a18	-0.210542453665362	0.337013112505016	-7.27966083320611	1.48851056556163e-05	0.000360054385284003	3.39159533920024
S100a8	-3.60424419404714	7.75157662189573	-7.27657022197459	1.49442374719419e-05	0.000361007826317584	3.38753608349885
Zfyve1	0.307870473557347	3.10494977943034	7.27499985804029	1.49743793542048e-05	0.000361259368056447	3.3854730622782
Plekha4	-0.709441328828101	1.62950400595951	-7.27354332864912	1.50023945970839e-05	0.000361459009825267	3.38355929794875
Stk11	0.256518090300281	5.33803430430257	7.26856060873155	1.50986595727237e-05	0.000363108627788885	3.37701028716124
Cd207	1.08958105279285	1.11783657519678	7.26794894734717	1.51105223294812e-05	0.000363108627788885	3.37620612813618
Slco1a5	-2.19273223936446	2.673606678009	-7.2645511842422	1.51766019885365e-05	0.000363958286009609	3.37173814873918
Cdh16	1.07941846714883	2.01867304218969	7.26408803727173	1.51856332538551e-05	0.000363958286009609	3.37112900350834
Chd7	-0.555211304157135	2.40335451171864	-7.25829843853156	1.52990171043375e-05	0.000366196473460815	3.36351195956347
Gna12	0.356356174451596	5.26752147056968	7.25516339230685	1.53607928925766e-05	0.000367195141848524	3.35938551502582
Fam210b	0.340159564023886	3.76291189243751	7.25273598764429	1.54088085188386e-05	0.000367577718825159	3.35618960014404
Clec14a	0.819022614525527	6.55319902195068	7.25167653106713	1.54298157150496e-05	0.000367577718825159	3.35479447872247
Ppp1r3c	0.637482413269494	2.55516998651738	7.25131357398938	1.54370195934983e-05	0.000367577718825159	3.3543164928653
Tgoln1	0.250598295764486	6.57806693261192	7.2479325632444	1.55042986738827e-05	0.000368675025320803	3.34986313346339
Arl2bp	0.323191130984256	5.93892224125735	7.24697698019333	1.55233708984948e-05	0.000368675025320803	3.34860419664841
Tox3	0.249616093178625	0.465579901953525	7.24548986133036	1.55531019935756e-05	0.000368902656223268	3.34664474614795
Cyhr1	0.420046511541231	4.32473499346292	7.24167071551483	1.56297362381934e-05	0.00037024075065661	3.34161124413898
P2ry13	-1.19971235507647	2.73680205391867	-7.23698399736598	1.57243331218023e-05	0.000372000340818246	3.3354316804579
Rps6kb1	-0.206045642883114	2.52092744556562	-7.23451743494	1.57743648710533e-05	0.000372233403972019	3.33217828662498
Stxbp4	0.236007449750393	0.484178174546784	7.2344939808326	1.57748414331433e-05	0.000372233403972019	3.33214734681916
Txlng	0.414573154029961	2.78830886301917	7.23196197020152	1.58263801142596e-05	0.000372968914121244	3.32880678301158
Hgsnat	-0.290139628909631	4.66485761478287	-7.23032071302855	1.5859884137807e-05	0.000373271043022022	3.32664096662543
Smim13	0.291578652576073	2.99760141705675	7.22933852056076	1.58799706468328e-05	0.000373271043022022	3.32534468714427
Septin4	0.739564634852492	4.45384610742651	7.22373402198084	1.59951099473978e-05	0.000374929880313722	3.31794553341235
Col27a1	0.378096908333633	0.933043297540574	7.22345544653633	1.60008563433965e-05	0.000374929880313722	3.31757764505202
Ankrd27	0.200529369037287	3.2098002822626	7.22291702291725	1.60119691117542e-05	0.000374929880313722	3.3168665705848
Fbxo6	-0.442441142137203	4.47621274322221	-7.21929931354362	1.60868517223522e-05	0.000376202224633449	3.31208781257872
Shb	-0.248099151726547	4.04062269361909	-7.21737601920974	1.61268146973471e-05	0.000376655744799902	3.30954656130809
Cbx2	0.367975464095999	1.03507592778091	7.21443897098668	1.61880475117066e-05	0.000377049160885003	3.30566489115796
Deptor	0.653525670725432	3.54203749489249	7.2134586450141	1.62085412445389e-05	0.000377049160885003	3.30436901575829
Il1f9	-3.49627406023954	2.9575516602142	-7.21243349983118	1.62300017000278e-05	0.000377049160885003	3.30301375855925
Rtl8c	0.809696289288747	3.96665783504794	7.21221610790921	1.6234556513039e-05	0.000377049160885003	3.30272634531973
Gas1	0.746481642115212	3.54386439022168	7.21164084290254	1.62466161290081e-05	0.000377049160885003	3.3019657589093
Egfem1	-0.275580269649414	0.315852168240746	-7.20573269758704	1.63710297468287e-05	0.000379379690847756	3.29415177040931
She	0.730072860094349	3.77958344237207	7.20490818910167	1.63884733471998e-05	0.000379379690847756	3.29306092519565
Dtx3l	-1.21835318731041	4.05715598737809	-7.19754899807411	1.65450532214977e-05	0.000382520794872278	3.28332054186535
Mroh1	-0.351797788923084	3.37618632662533	-7.19579287326071	1.65826545918507e-05	0.000382906668639821	3.28099513172114
Cd47	-0.604938631022185	4.84560919299257	-7.18372966059652	1.68434375762339e-05	0.000388408511227402	3.26501031340639
Psme4	-0.214409397240254	3.85222935169541	-7.18281689339352	1.68633480654134e-05	0.000388408511227402	3.26380003052348
Aqp4	-1.14834403274617	2.36395833219853	-7.17541247282245	1.70257993000701e-05	0.000391030154117338	3.25397805577639
Tmem38b	-0.494080499663773	4.25854816255659	-7.17452255021729	1.70454367115385e-05	0.000391030154117338	3.25279708180429
Npc1	0.367364304809573	4.63760845682611	7.1740431952042	1.70560244303865e-05	0.000391030154117338	3.25216090894616
Nuak1	0.650365721456831	2.56835409547575	7.1737460829044	1.70625904177682e-05	0.000391030154117338	3.25176658297815
Cyb5d1	0.341227705578078	3.92634983946318	7.17015125695139	1.71422489382327e-05	0.000392364650384973	3.24699461799041
Fgd1	0.308485636122889	1.31339400128367	7.16851088656853	1.71787307219483e-05	0.000392708786828457	3.24481653141968
Mef2c	0.186728708795461	0.504769593648739	7.16573220329446	1.72407187023905e-05	0.000393584542160378	3.24112617461863
Per2	-0.710325690963658	2.42229464848455	-7.16486879435169	1.72600287998899e-05	0.000393584542160378	3.23997927594872
Gbp3	-2.48527998404032	4.62041352179987	-7.1590097637285	1.73916801394447e-05	0.000395479568539994	3.23219388441827
Fcamr	-0.770319098232727	0.880436328220944	-7.15856102830609	1.74018074528598e-05	0.000395479568539994	3.23159742321863
Prelp	0.880122285993122	5.82017776247147	7.15744671723988	1.74269832180213e-05	0.000395479568539994	3.23011615987469
Zfp251	0.341105486979052	3.00839848544334	7.15733436016108	1.74295238824628e-05	0.000395479568539994	3.2299667934641
Dnpep	-0.304792723630037	4.71528629604869	-7.15519793996876	1.74779091685654e-05	0.0003959762101983	3.22712633738353
Pram1	-1.68573137210798	1.54599015474678	-7.15445971234264	1.74946618999741e-05	0.0003959762101983	3.22614469295795
Nlrp12	-1.11265977148382	0.883104229679243	-7.15299661318373	1.75279151857345e-05	0.00039623908020492	3.22419894968063
Cxcl9	-3.75691403670414	3.12373948979391	-7.14766777986596	1.76496030826075e-05	0.000398498004988441	3.2171098414981
Ncbp2	0.452060584650577	4.35750589654964	7.14550493445367	1.76992515212401e-05	0.000399126840647079	3.21423146339174
Hrh2	-0.913567118404669	0.839029437338192	-7.14355913290121	1.77440456974146e-05	0.000399644797989372	3.21164140087834
Tarm1	-3.21693528910367	1.92125751494714	-7.13986707784699	1.78293748539798e-05	0.0004010733205789	3.20672550745381
Taf6	0.226361795850979	3.74597644857447	7.13792632853312	1.78744049805519e-05	0.000401218562990746	3.20414071184433
Rsad2	-2.47625877915852	2.78391606939867	-7.13770043577226	1.78796541641881e-05	0.000401218562990746	3.2038398229288
Grem2	0.750184615192749	3.24565930527657	7.13507752577393	1.79407252381425e-05	0.000402096229908969	3.20034561127342
Fasn	0.603287175319684	6.16562421705434	7.13325768848043	1.79832292412433e-05	0.00040255612547238	3.19792070487612
Arl11	-0.558398023555193	2.55817424754382	-7.13141708648816	1.80263280956748e-05	0.000402864143665403	3.19546768032004
Gmcl1	0.311690379289149	3.18196808250533	7.13079193367597	1.80409916337519e-05	0.000402864143665403	3.19463441787335
Vgll4	0.365168430488048	2.64041926499923	7.12537336128829	1.81686265475295e-05	0.000405220122669687	3.18740984937581
Nrxn2	0.37508951740464	1.13686903631713	7.12319828329108	1.82201327720135e-05	0.000405719916844049	3.18450872084327
Gprin3	0.857896597182308	2.19447506191149	7.1213555061087	1.82638925947264e-05	0.000405719916844049	3.18205032213521
Slc11a1	-2.53442382606354	3.00398097010492	-7.120946581456	1.82736184663889e-05	0.000405719916844049	3.18150472542487
Pggt1b	0.256804590535012	3.01567627958773	7.12057038253765	1.82825708940388e-05	0.000405719916844049	3.18100277241533
Tmem250-ps	0.289844402539601	4.64702144287569	7.11976210725106	1.83018213813109e-05	0.000405719916844049	3.17992424652888
Mocs1	-0.445521909814905	4.60468958679901	-7.11801634010646	1.83434740927698e-05	0.000405858403121317	3.17759447614746
Atg4b	0.151479466687952	4.0620976722346	7.11764287483132	1.83523978911283e-05	0.000405858403121317	3.177096024418
Hmga1	-0.739851376821063	4.46039001837281	-7.11317612590013	1.8459490588634e-05	0.000407330557567058	3.17113295780065
Stbd1	0.901672370922257	3.84251246013889	7.112721114908	1.84704372724157e-05	0.000407330557567058	3.17052537284525
Cdhr4	-0.49071843100805	3.70710262522265	-7.11208709311918	1.8485702219334e-05	0.000407330557567058	3.16967870516139
Serf2	0.306854291325273	6.0120580374245	7.10952687196485	1.85474808229618e-05	0.000408200626621699	3.1662592593084
Lama3	1.21101790859823	3.68190822407388	7.10350589898665	1.86936423139035e-05	0.000410923510696143	3.15821415834239
Siglece	-2.66751389363271	3.32952830042294	-7.10032870759583	1.8771267315117e-05	0.000412135102886219	3.15396690497157
Psmb10	-1.22099302722555	5.97983522558569	-7.09909216562711	1.88015718332238e-05	0.000412306086033725	3.15231353666098
Hpx	-2.21530522003767	2.3433704389662	-7.0980382650945	1.88274416837711e-05	0.000412379527119057	3.15090421486843
Tbx2	0.645902250241965	5.84297548796056	7.09699241903186	1.88531515599164e-05	0.0004124492929673	3.14950551685354
Smarcc2	0.300813652451099	4.76526656627346	7.09475244153105	1.89083433409796e-05	0.000412674163664628	3.14650931351122
Bst2	-0.991698870255153	7.09379306330736	-7.09474591682732	1.89085043588347e-05	0.000412674163664628	3.14650058505852
Golim4	0.366282811266365	4.22019829592599	7.09259981859496	1.89615460331493e-05	0.000413339130253568	3.14362932280271
Bmp3	0.687279378501751	2.66026586064001	7.0913005096879	1.89937364925067e-05	0.000413469138478274	3.14189067913586
Rras	-0.342880296664675	6.16902722122296	-7.08975684368784	1.90320570991355e-05	0.000413469138478274	3.13982476003231
Lsmem2	0.323276129654874	0.831851894020358	7.08962832864368	1.90352511461518e-05	0.000413469138478274	3.13965275137935
Slc39a3	0.304683492530889	3.79823744074137	7.08710855267487	1.90979926223491e-05	0.000413894020016175	3.13627975536267
Rit1	0.248523245678199	4.41599648062669	7.08563257472535	1.9134846876763e-05	0.000413894020016175	3.13430360206142
Sh3bgrl3	-0.732937682508498	7.58483908844067	-7.08537362645252	1.91413205140226e-05	0.000413894020016175	3.13395687199962
Pitpnm2	0.395980952130023	4.19191920693687	7.08521744710406	1.91452260910764e-05	0.000413894020016175	3.13374774451702
Ptgr1	0.48558733874229	4.0197085536943	7.08308587164908	1.91986158992511e-05	0.000414558792135834	3.1308931925878
Mtss2	0.855528703290658	2.69544830248736	7.08178549669916	1.92312649215595e-05	0.000414774666641551	3.12915146416752
Dcbld1	0.479162144123817	2.70117041144042	7.0788575688215	1.93049956877615e-05	0.000415875030633649	3.12522895346343
Ifi35	-0.693088008447844	5.60905511925088	-7.07429705178964	1.94204425123902e-05	0.00041787041462324	3.11911699163058
Nfkbiz	-1.6997041382554	3.61764943337298	-7.07333485941635	1.94448942863444e-05	0.000417905468635273	3.11782711399981
Castor2	0.73856540158198	2.56674792930161	7.07202507885913	1.94782322308849e-05	0.000418131196224775	3.11607107349845
Ncald	0.739369499370286	3.22333812608104	7.06416415673682	1.96796088931705e-05	0.000421959389277335	3.10552698988434
Osbpl10	0.301897051499163	0.915139317914217	7.05845006200117	1.98273898882885e-05	0.000424630802625089	3.09785729906815
Erich3	-0.87594270481645	1.78770497100206	-7.05533504736435	1.99084527913415e-05	0.000425272444701482	3.09367435151629
Bid	-1.16574922158184	2.72679100605097	-7.05502877288104	1.99164422226583e-05	0.000425272444701482	3.09326300530065
Mpzl1	0.332155297927034	3.81755784329405	7.0545942167157	1.99277838902854e-05	0.000425272444701482	3.09267934694306
Ids	0.578003120572009	5.21939545236539	7.05373420497093	1.9950250122799e-05	0.000425272444701482	3.091524178508
Slc39a4	-0.589520958930176	5.70017001876102	-7.04647387252767	2.01409988275915e-05	0.000428839336665149	3.08176813013339
Lsm11	0.287653776588948	1.47294503274058	7.0353053151925	2.04382546130427e-05	0.000434319646393701	3.06674656900103
Csnk1g3	0.199644702411403	3.40179533012816	7.03502308907431	2.04458268358566e-05	0.000434319646393701	3.06636676106307
Fabp1	2.00036425409765	2.70487087909316	7.03080074051913	2.05594736788906e-05	0.000435639661083946	3.06068322242829
Fpr2	-2.28321221574021	4.4634226935697	-7.02909354139668	2.06056159733181e-05	0.000435639661083946	3.05838454635646
Rnf115	-0.37809315648146	4.7381386676699	-7.02826309979702	2.06281013289016e-05	0.000435639661083946	3.05726624760359
Col4a2	-0.498083108991606	7.66081728705758	-7.02818658280615	2.06301744553542e-05	0.000435639661083946	3.05716320274284
C1qc	-0.902272042304268	5.54792473386765	-7.02729638484591	2.06543096102097e-05	0.000435639661083946	3.05596432179743
Tifa	-1.77039272187408	2.60276224479691	-7.02671664806097	2.06700437775066e-05	0.000435639661083946	3.05518349939524
Cd84	-0.63564352368234	2.53330113234255	-7.02655234826446	2.06745052417644e-05	0.000435639661083946	3.05496220286631
Ripk2	-0.519886924587715	3.058144220719	-7.01762128087156	2.09185831330208e-05	0.000440276064079017	3.04292741022971
Bnip3l	0.341646989282323	5.69452037000525	7.01646906659212	2.09502963599176e-05	0.000440437286620494	3.04137399484615
Ptafr	-2.9535448102321	2.87558544092849	-7.01268242305658	2.10548823993862e-05	0.000442128384879772	3.03626757997371
Golm2	0.584943306891816	4.04158312537672	7.01174345401456	2.10809029638807e-05	0.000442167713827744	3.03500104953922
Birc2	-0.48904364343707	3.67132138940374	-7.00934088959782	2.1147639521974e-05	0.000442662760488358	3.0317598034372
Rab3a	0.651515664863878	3.53677636044405	7.00915349558549	2.11528543185688e-05	0.000442662760488358	3.03150696159055
Tal1	0.463554148486958	2.37314510894517	7.00570277598348	2.12491276585636e-05	0.000444169836251094	3.0268502218273
Mpdz	0.447059708800244	2.51472660148389	7.00372030449655	2.13046499502213e-05	0.000444822628550174	3.02417415286336
Arhgap20	0.54301674148316	1.26269652241826	7.00103782096475	2.13800248906203e-05	0.000445887967849828	3.02055231689729
Ube2l6	-1.2381209161601	5.43300631601978	-6.99775381257683	2.14726914213985e-05	0.000447311095127677	3.01611699025912
H4c12	0.793888851486461	0.650888300299111	6.99401963488294	2.15785839425571e-05	0.000448602533571737	3.01107190143601
B4galt4	0.478179333546694	4.68559552318133	6.99384029413286	2.15836836915898e-05	0.000448602533571737	3.01082955432695
Usp45	0.280532794657208	2.39089637764307	6.9908086229322	2.16700883307082e-05	0.000449887740843081	3.00673213204592
Tmem260	0.43935618017949	2.74489087591217	6.98943525807954	2.17093520853236e-05	0.000450192464365075	3.00487556662362
Ctse	-0.743205406927824	1.34532318491832	-6.98855585876142	2.17345336727559e-05	0.000450204803259993	3.0036866281083
Sbno2	-1.21409960208416	4.03112670835455	-6.9854007562258	2.18251379558032e-05	0.000451570735716059	2.99942010205601
Ccdc85a	0.59656254522751	1.43180799036842	6.98247914040762	2.19093983069208e-05	0.00045253687150616	2.99546811014128
Dhx58	-1.18215375956945	2.87059511996182	-6.98206879425375	2.19212607190194e-05	0.00045253687150616	2.99491295330627
Klhl24	0.528449917822491	4.59673474008213	6.97864974073377	2.20203677974684e-05	0.000454070894976851	2.99028643361007
Lrrn3	0.673305574821228	1.37286140705863	6.9774624469319	2.20548957698725e-05	0.000454142541299029	2.98867946726101
Mfap4	1.17123454329142	7.00375101421301	6.97682540794554	2.20734455658421e-05	0.000454142541299029	2.9878171755246
Akap10	0.139250577674864	2.06775905663144	6.97482225824022	2.21318838704314e-05	0.000454833810944411	2.98510536729728
Serpinb1a	0.497159594617102	3.60615455451561	6.97249391651022	2.22000175126912e-05	0.000455574292582204	2.98195264018711
Acin1	0.13360721493001	4.78787431512887	6.97065076067378	2.22541126947232e-05	0.000455574292582204	2.97945636574574
Traf3	-0.434229165536554	3.03616472415156	-6.97056584463196	2.22566083157643e-05	0.000455574292582204	2.97934134878219
Fam219b	0.246793224490156	2.84396930982427	6.96943365711797	2.22899111617384e-05	0.000455574292582204	2.97780773163745
Ndst1	0.660315878652124	5.50216052498496	6.96935203028232	2.22923142457351e-05	0.000455574292582204	2.97769715638971
Invs	0.345288819810993	1.52563520270267	6.96730731766013	2.23526010112913e-05	0.000455656560297949	2.97492700549435
Smoc2	-0.697379883919051	3.41058978300701	-6.96691747886905	2.23641149249048e-05	0.000455656560297949	2.97439879249898
Tapbpl	-1.07873718285225	4.74927504388293	-6.96668471264298	2.23709927206519e-05	0.000455656560297949	2.97408339552719
Tmx3	0.188658151918378	4.73901685198533	6.96532323050445	2.24112673401121e-05	0.000455969684738659	2.97223844752094
Sik1	-0.428767332044978	4.55162312161972	-6.96292608425706	2.24823673778269e-05	0.000456908578307867	2.96898945766125
Mrc2	1.26361334648436	3.27912084129923	6.95846891000853	2.2615211834369e-05	0.000458777616632368	2.96294632234092
Lpcat2	-1.60749499490782	2.86027723315235	-6.95777019928758	2.26361128096799e-05	0.000458777616632368	2.96199875061072
Tacstd2	-0.688752957052779	5.35619891200157	-6.95732308733853	2.26494984127388e-05	0.000458777616632368	2.96139235527566
Ascc3	-0.306205280424948	3.04888112554639	-6.95562079545761	2.27005391744392e-05	0.000459303395384702	2.95908337465958
Pak6	-0.528526650522987	1.40404189017499	-6.95358613970339	2.27617071462391e-05	0.000459540165977928	2.95632306145235
Rgl2	0.250071353095105	4.26852706826526	6.95356199446012	2.27624340856306e-05	0.000459540165977928	2.95629030146529
Lair1	-1.10805299590273	2.14345641388936	-6.94944395719167	2.28867802993744e-05	0.000460360769893627	2.9507018385487
Slc26a4	-2.64838668343956	2.2577778193625	-6.94943341592154	2.28870995308082e-05	0.000460360769893627	2.95068753035849
Slc25a5	-0.316548653580426	7.7969125551746	-6.94907363654639	2.28979979371555e-05	0.000460360769893627	2.95019917487551
Zfp148	0.242996701439115	2.74264342817713	6.94888725522543	2.2903645970897e-05	0.000460360769893627	2.94994617864431
Vps39	0.206652604586381	3.70366695212104	6.93734391755143	2.325637737966e-05	0.00046674924478047	2.93426792007399
Tcf23	-1.20557747458997	2.28424943230717	-6.93674304773999	2.32748969248159e-05	0.00046674924478047	2.93345131794837
Dlg4	-0.372228292012196	1.99532502762249	-6.93599571848789	2.3297952582019e-05	0.00046674924478047	2.93243560408761
Lyst	-0.660444416379472	2.82198333971442	-6.93403396314248	2.33585906918203e-05	0.000467452627494997	2.92976897219192
Sec14l5	0.395598605372843	0.455203717461456	6.92758254458444	2.35592003158017e-05	0.000470952529457036	2.9209958104817
Bace1	0.413393717574112	2.58189926158411	6.92368352710054	2.36813363146262e-05	0.000472455404641656	2.91569086612611
Ago4	0.571365857783697	1.78682114682763	6.92353556754805	2.36859844607635e-05	0.000472455404641656	2.91548951385824
Mxd1	-1.6466735797089	4.56706923522343	-6.91543492953302	2.394196365338e-05	0.000477041671879262	2.90446113081988
Amz1	1.02384650250018	2.2331537060888	6.91352140257808	2.40028626295691e-05	0.000477365119155188	2.90185470960956
Zfp511	0.228552988379697	3.30543932259257	6.91281808449426	2.40252877808017e-05	0.000477365119155188	2.90089659246589
Chpf2	-0.409285770734768	3.2364084105575	-6.91246962908478	2.40364065240065e-05	0.000477365119155188	2.90042187318496
Serinc5	0.62475391745957	4.11938811953426	6.90964551027491	2.41267240230367e-05	0.000478639700526355	2.89657381616711
Elovl1	0.529093513505189	5.76418473342049	6.90864297771651	2.41588731776622e-05	0.000478758795190663	2.89520753497146
Cltb	-0.368397056946236	6.0234505473968	-6.90488017154875	2.42799486485171e-05	0.000480637988868104	2.89007824913744
Csf1	-1.31053529480463	4.26259931318786	-6.90212432483991	2.43690356274132e-05	0.000481880573837542	2.88632038034374
Agtpbp1	0.301630028204529	2.64100848871113	6.89961104320211	2.44505866781433e-05	0.000482605615420574	2.88289237027365
Il1a	-3.27817716085155	3.17393110688898	-6.89906273096114	2.44684171554335e-05	0.000482605615420574	2.88214438107474
Grhl1	0.477435301775054	2.13762530590399	6.89856024551035	2.44847696316811e-05	0.000482605615420574	2.88145887124757
Cmtr1	-0.339265372958852	3.89028512345599	-6.89056984476867	2.47463821268867e-05	0.000487237637769272	2.87055343345996
Tst	0.857254778635118	5.61077205488649	6.88592269722566	2.48999096380305e-05	0.000488372620250176	2.86420691889351
Zfr2	0.500261245507128	0.829447714964799	6.88554404520235	2.4912464020528e-05	0.000488372620250176	2.86368967166595
Daxx	-0.621954889030731	3.95390808864343	-6.88541758082871	2.49166585155972e-05	0.000488372620250176	2.86351691411084
Bsg	0.227957525125688	8.24418949308143	6.88536764874859	2.49183148414294e-05	0.000488372620250176	2.86344870343717
Fam3c	0.322912616545226	4.61991754380954	6.88463705112832	2.49425634101396e-05	0.000488372620250176	2.86245061764688
H2-Q10	-1.93425044674584	2.67170894939099	-6.88359656997203	2.4977140672497e-05	0.000488372620250176	2.86102906720517
Rgl1	0.387350737617957	3.40923133229836	6.8827675026405	2.50047289906296e-05	0.000488372620250176	2.85989625366777
Zbtb20	0.544020514741172	1.9995743323219	6.88168221447643	2.50408927432332e-05	0.000488372620250176	2.85841320556089
Lap3	-0.895415127216191	5.01431407444562	-6.88158706741328	2.50440658847095e-05	0.000488372620250176	2.85828317926926
Bcl2l1	-0.616746766214902	5.57604409930687	-6.87882096840783	2.5136503449358e-05	0.000489653739001271	2.85450253685365
Nfkbia	-1.62486672445065	7.02852061922479	-6.87623063355901	2.5223398772169e-05	0.000490354872142867	2.85096117726662
Wrnip1	0.22725891578531	4.34118931001823	6.87615160826088	2.5226054806323e-05	0.000490354872142867	2.85085312392924
Myh10	0.699839570843503	3.62967512591373	6.87305029774032	2.53305265670873e-05	0.000491863490954333	2.84661194780648
Lhfp	0.461033939306158	6.40411716811187	6.87083269958519	2.5405513447548e-05	0.00049279698806997	2.84357848048787
AW146154	0.349621778243361	1.42022041362246	6.8694574284797	2.54521369303724e-05	0.000493178919928095	2.8416969002387
Ccdc91	0.429534912079757	3.97403072011902	6.86661572207701	2.55487650823551e-05	0.000494483804837874	2.83780819403975
Zkscan1	0.305455454159749	2.63225371001962	6.86577660167723	2.55773732612607e-05	0.000494483804837874	2.83665969650325
Gsg1l	0.283687096797798	0.196821209408679	6.86509916813757	2.5600494073852e-05	0.000494483804837874	2.83573242825765
Itgam	-2.71801240586089	3.832270700257	-6.86145924036581	2.57251087523211e-05	0.000495934534162243	2.83074903533071
Sall2	0.463292783547491	1.66168418492491	6.86054119551349	2.57566409556458e-05	0.000495934534162243	2.829491862023
Nicn1	0.422807324071027	3.05612749934216	6.86053501536606	2.57568533661894e-05	0.000495934534162243	2.82948339852027
Atp2c1	0.277767337256229	4.60769746516869	6.85944658789247	2.57942917008628e-05	0.000496109421000773	2.82799275242707
Fbln5	1.18750839536734	4.13548000201902	6.85869658305114	2.58201233255276e-05	0.000496109421000773	2.82696549568113
Adam8	-1.30717421122716	3.27046513879197	-6.85547219290339	2.59314936404482e-05	0.000497348932519739	2.82254827858452
Aldh7a1	0.363890693724121	3.976392972805	6.85525666194944	2.59389563954099e-05	0.000497348932519739	2.8222529636342
Fktn	0.424332738021808	2.7194793948194	6.85303394811092	2.60160521454114e-05	0.000498305366981829	2.81920708755157
Rasa1	0.225676808529649	3.67240813162437	6.85201403234335	2.60515104622515e-05	0.000498463122334679	2.81780922868676
Sstr4	0.953965567822936	1.64108542639474	6.84349724362488	2.63496332775687e-05	0.00050364105944213	2.80613087095716
Ptpra	0.13060807215834	4.96043357200841	6.84128793392265	2.64275636966911e-05	0.000504603877841617	2.80309980669208
Nbdy	0.350886913930599	4.10910052763254	6.84026906022965	2.64635862310152e-05	0.000504765341120958	2.80170173671191
Ptk2	0.286263902414863	4.06720474256035	6.83604724688104	2.66134108787651e-05	0.000505698955896528	2.79590716613756
Cdkn1a	-0.955435281600177	7.35220564094173	-6.83589598316704	2.66187957888137e-05	0.000505698955896528	2.79569950662612
Slc25a28	-0.265928019156087	4.14929326415468	-6.8358124790299	2.66217689928464e-05	0.000505698955896528	2.79558486821642
Cxcl17	-0.959707024851673	6.06458057953189	-6.83577784632484	2.66230022109253e-05	0.000505698955896528	2.79553732252839
Kcna6	0.161317675786506	0.137021919769648	6.83386867738053	2.66910795622282e-05	0.000505757130883645	2.79291605564975
Oaz2	0.59883001061296	6.74805429063309	6.8336580219601	2.66986025486758e-05	0.000505757130883645	2.79262679757617
Ets2	-0.325616243050084	6.04817031743557	-6.833369050168	2.67089260862042e-05	0.000505757130883645	2.79222999074721
S100a9	-3.58481352465444	7.5661406258382	-6.83165953013574	2.67700863308717e-05	0.000505967067635464	2.78988229819768
Slc7a11	-2.60942621002023	1.59385808515548	-6.83151464892376	2.67752765298872e-05	0.000505967067635464	2.78968331366813
Pam	0.550405000355031	5.4932255763409	6.83015619212291	2.68239941063113e-05	0.000506365109361512	2.78781742521791
Cybb	-1.56741315888677	4.96384637725509	-6.82877818536488	2.68735097974454e-05	0.000506439376957867	2.78592442556702
Cgnl1	0.277107374213387	4.83320901566931	6.82850761511994	2.68832436460623e-05	0.000506439376957867	2.78555270638653
Cttnbp2	0.565991293740241	0.863557935643822	6.82591765751872	2.69766094653737e-05	0.000507445643561605	2.78199402077458
Hs2st1	0.640622992325819	3.31204327370731	6.82548931302026	2.69920843661735e-05	0.000507445643561605	2.78140537285862
Tmem144	0.412677241610812	1.04482487314215	6.82301181265805	2.70817763091929e-05	0.000508306022223413	2.77800020005904
Cst3	0.384611330997134	9.48213587057079	6.82269224007025	2.70933688870106e-05	0.000508306022223413	2.77756090572876
Pdgfa	0.554807055492755	2.97480709926606	6.82006225949647	2.71889741821655e-05	0.000508978015062237	2.77394512091945
Myd88	-0.909787667702431	5.33945950788093	-6.82002152654367	2.7190457748341e-05	0.000508978015062237	2.77388911243303
Mamdc2	1.38855893182247	3.71455944398624	6.81805011391734	2.72623638166755e-05	0.000508978015062237	2.77117811501074
Mbp	-0.35242871597856	2.41223958702676	-6.81800242950863	2.72641055967035e-05	0.000508978015062237	2.77111253495975
Fam110a	0.399014220930436	3.06388404711973	6.81789121372917	2.72681684657339e-05	0.000508978015062237	2.77095957942264
Tiparp	-0.62623340210257	3.90880314603813	-6.81685469427672	2.73060651764357e-05	0.000509166353814373	2.7695339681021
C330007P06Rik	0.214535299424582	3.13004253859699	6.81569323760119	2.73485968007295e-05	0.000509440647017455	2.76793634494077
H2-T23	-1.30307742243448	7.93896391372848	-6.80967735477497	2.75700319796824e-05	0.000512714331628266	2.75965832789313
Fzd2	0.629827982968843	3.08773553257452	6.80939855517753	2.75803405960265e-05	0.000512714331628266	2.75927457156534
Sectm1b	-1.60901568345157	0.907951660762121	-6.80798519938953	2.76326629711247e-05	0.000513166015886678	2.7573289803657
Slc13a2	-0.779295594414006	0.892346919722058	-6.80693515776442	2.76716042868893e-05	0.00051336853707926	2.75588334085568
Tcf4	0.308308249579089	1.96349418995075	6.7997811279905	2.7938484167245e-05	0.000517219902878413	2.74603003218433
4833439L19Rik	0.224030526637219	5.29568198003774	6.79891867824646	2.79708434050532e-05	0.000517219902878413	2.74484169715238
Phgr1	-1.1555597346022	1.28796073201363	-6.79835714356133	2.79919338372213e-05	0.000517219902878413	2.74406792596357
H1f10	0.841634215783013	1.76144344643669	6.79835042386052	2.79921863225661e-05	0.000517219902878413	2.74405866623575
Ces2e	0.811289147515931	0.786682561360205	6.79621112820149	2.80726921037707e-05	0.000518184541443694	2.74111040739417
Ephb6	0.530935133616191	1.55446559753375	6.79498434214688	2.81189702289772e-05	0.000518516076397585	2.73941943472894
Oxct1	0.368930974821104	4.95419299141184	6.79156239529189	2.82484888013842e-05	0.000520380360605781	2.73470161031654
Clmn	0.409348318808796	1.91848226427783	6.7904832578751	2.82894658586172e-05	0.000520611466670493	2.73321347366445
Ppp1r3f	0.293077955540916	1.30932082178228	6.78838758472434	2.83692247902021e-05	0.000521555095515453	2.73032307054824
Gata3	0.779339210201073	2.04493680002387	6.78596306302915	2.84617998528936e-05	0.000522732213747577	2.72697835721782
Spns1	0.275685216329639	4.30631620361808	6.78333362079408	2.8562565107718e-05	0.000523784617723434	2.72335003387452
Prss12	0.750247194964402	2.3199709527317	6.78297569209041	2.85763111302338e-05	0.000523784617723434	2.72285606042071
Kcnq5	0.478238434846684	0.824573100635836	6.78168486956824	2.86259432066294e-05	0.000524169646056592	2.72107446394515
Spag11b	1.14999676344589	1.11755834815405	6.77529789830247	2.8872883903683e-05	0.000527839208997764	2.71225577255803
Cndp2	-0.470725747300516	5.19473441019062	-6.77501181576865	2.88839980020621e-05	0.000527839208997764	2.71186063791685
Map3k11	0.255325389894701	4.87906580716667	6.77384819233662	2.89292511545784e-05	0.000528139100589716	2.71025333538024
Ttyh3	0.445771124624624	5.04110089512287	6.77226676072285	2.89908745351687e-05	0.000528736955790313	2.70806861901077
Slc6a20a	-1.93175691475583	2.1570483800622	-6.77100133251633	2.90402854860508e-05	0.000529015037694835	2.70632020678217
Tmcc3	0.696802109308217	4.255563749618	6.77030402303105	2.90675517311203e-05	0.000529015037694835	2.70535665641792
Tgfbi	-1.50956989035144	5.88038331450859	-6.76965911000547	2.9092793564453e-05	0.000529015037694835	2.70446544842167
Tnfrsf19	0.788227585291721	2.56465825243802	6.7669863391832	2.9197656005881e-05	0.000530395118178261	2.70077132396095
Tmco3	0.272943557626915	2.23841544099951	6.76529858585828	2.92640810500938e-05	0.000530910395294777	2.69843811713996
Birc3	-1.32633064868296	4.4814231343848	-6.76431750067965	2.93027680431963e-05	0.000530910395294777	2.6970816515099
Arrb2	-0.961517690062303	4.40290363637197	-6.76375048608631	2.93251520143401e-05	0.000530910395294777	2.696297626618
Itpkb	0.523361391343895	4.88785458369915	6.76183366198076	2.94009579103735e-05	0.000530910395294777	2.6936468588424
Ulk2	0.453146103913423	3.43389717373265	6.76052311278421	2.94529077955553e-05	0.000530910395294777	2.69183421425836
Tmem100	0.834261221119678	7.70904340218424	6.76045666607095	2.94555443450922e-05	0.000530910395294777	2.69174230428085
Tdrd3	0.267043823226768	1.14105779196407	6.7603940352086	2.94580297162146e-05	0.000530910395294777	2.69165567188136
B4galt1	-0.624045228241973	5.49409275654032	-6.75972083797978	2.94847582814707e-05	0.000530910395294777	2.69072445635133
Relb	-1.39287950828493	2.64205841574613	-6.75966521096458	2.94869680527982e-05	0.000530910395294777	2.69064750620771
Ddx17	0.325045471057618	5.95245536028968	6.7584986290107	2.95333511448289e-05	0.00053122317565124	2.68903364788974
Herc6	-1.21874661150574	3.13321850757837	-6.75390915953787	2.97165871728862e-05	0.000533994531621903	2.68268271806841
Mmp9	-2.0562805608332	2.96027132340163	-6.7475610259453	2.9972047130701e-05	0.000537533584395465	2.67389334748659
Slc11a2	-0.509173734006879	3.27219556842447	-6.74755611591043	2.99722456265507e-05	0.000537533584395465	2.67388654709578
Mfap5	0.569326003672846	4.08147477333935	6.74573786423024	3.0045848141443e-05	0.00053790522875128	2.67136804234062
Slc16a6	-1.05472914061294	1.64908956385341	-6.74501954653391	3.00749788168035e-05	0.00053790522875128	2.67037295712806
Mt2	-2.65395210517106	7.33396480145947	-6.74348300803533	3.01373932002396e-05	0.00053790522875128	2.66824415164079
Foxk1	0.269775210874965	3.64142861868145	6.74345452510724	3.01385514884817e-05	0.00053790522875128	2.66820468673619
Negr1	0.219663379214798	0.237727539313908	6.74342263388108	3.01398484353019e-05	0.00053790522875128	2.66816049928531
Chil1	-1.38821268815928	9.29362105239032	-6.74097745456397	3.02394666864158e-05	0.000539157618787691	2.66477211949064
Rasgrp3	0.80253420681297	3.424827856032	6.73800039960803	3.03612299605438e-05	0.000540802025104588	2.66064558357837
Phyhd1	-0.680765409364608	3.07548320488563	-6.7331724552841	3.05598128099405e-05	0.000543810235532381	2.65395090049773
Fzd1	0.334490110917097	3.64167183874066	6.73187617533558	3.0613367805015e-05	0.000544113081414687	2.65215286128167
Arl5a	0.291687342923699	4.5620576573869	6.73132277845858	3.06362616426488e-05	0.000544113081414687	2.65138518680022
Colec12	0.605984618138566	4.53353426860165	6.7299315450345	3.06938974788078e-05	0.0005446084852078	2.6494550748372
Plekha3	0.263992253816333	4.3094232971139	6.72511870272968	3.08941802472814e-05	0.000547631495167445	2.64277596723114
Tubb3	-1.43770908864443	1.27093706764755	-6.72114945214205	3.1060410200725e-05	0.000550045620102007	2.63726515738743
Ulk1	0.400343858108655	3.76899615592861	6.7180538972702	3.1190714695511e-05	0.00055181949448261	2.63296585166331
Timp1	-2.85608775646962	4.76752992083117	-6.71601454224939	3.1276879078761e-05	0.000552809780705785	2.63013273933137
Blvrb	-0.682137113127416	4.65079025091949	-6.71338727574797	3.13882589133317e-05	0.000554243403049197	2.62648203985815
Efcc1	0.569251307142336	0.793831396347004	6.71119724522534	3.14814270922844e-05	0.000555352997578824	2.62343816793788
Tnfsf14	-1.30689658065909	2.03033539874145	-6.71023666806508	3.15223852686567e-05	0.000555540324017683	2.62210287472225
Thumpd2	0.172181409146301	0.6683540279912	6.70885758118357	3.15812880891571e-05	0.000556043236731303	2.62018558985975
Cdc23	0.253201632286852	3.0784989507541	6.70517962030952	3.17389559851221e-05	0.000558282442885274	2.61507099130379
Yipf6	0.170947512781065	4.54943613704856	6.70210949271246	3.18712122711421e-05	0.000559959759714842	2.61080021441412
Gbp2	-3.15162198919237	6.56210198616832	-6.70154776776112	3.1895474271344e-05	0.000559959759714842	2.61001867163889
Tmem254a	0.474087725015835	4.99578504114103	6.69775719992215	3.20597139687316e-05	0.000562304044522456	2.6047436107498
Kcnk2	1.28919839815038	2.93019091991351	6.6958686929875	3.21418777818045e-05	0.000563205668959448	2.60211476775545
Ift122	0.373884528307133	2.4396234403799	6.69468736459772	3.21933887323168e-05	0.000563208287753059	2.60047008129695
Taok2	0.422940205617502	4.69347347835837	6.69445472824987	3.22035430766999e-05	0.000563208287753059	2.60014617407245
Pgrmc1	0.497597130468904	6.93551682539704	6.69303538947845	3.22655700984555e-05	0.000563704880900914	2.59816981948376
Psd3	0.265194200332978	1.40459001448746	6.69239705769619	3.22935077311484e-05	0.000563704880900914	2.59728088494679
Slc28a2	-1.04468091325151	1.74442681858508	-6.68922929412096	3.24325336199225e-05	0.000565052478039454	2.59286865229067
C1qtnf7	0.655397289864557	3.26641264356998	6.68856571982725	3.24617374384653e-05	0.000565052478039454	2.59194421369378
Epb41l2	0.450590591781094	5.51079144678158	6.68731924886926	3.25166705729683e-05	0.000565052478039454	2.5902075649182
BC034090	0.295256187813484	1.03291213827929	6.68651762679298	3.25520513612802e-05	0.000565052478039454	2.5890905890305
Pdcl	0.20115615811025	4.31645838079669	6.68623375158552	3.25645904940986e-05	0.000565052478039454	2.58869501745975
Tm4sf19	-0.291787199127318	0.194597152796671	-6.68600298940521	3.25747873651197e-05	0.000565052478039454	2.58837344905451
Prkaca	0.237179115131819	5.04074917430343	6.68573306003749	3.25867192840186e-05	0.000565052478039454	2.58799729157226
Qpctl	-0.286660420835388	3.08811225861792	-6.68442096076914	3.26447857953511e-05	0.00056538244570526	2.58616868415165
Afap1	0.334399571436573	2.20955546495711	6.68390833578304	3.26675019144867e-05	0.00056538244570526	2.5854541993089
Ocln	0.569472294204867	4.07149973913782	6.68256366494525	3.27271691780393e-05	0.000565880259508099	2.5835798548577
Klf12	0.375347315065105	0.77864917067714	6.68140327108549	3.27787532469685e-05	0.000566237500665321	2.58196217336195
Galnt4	0.281039344423958	3.21469322035743	6.68000564250235	3.28409988709353e-05	0.000566778068167479	2.58001351955334
Klhl2	-0.436908675685513	4.08859869569407	-6.6778342171659	3.29379578359668e-05	0.000567177627754154	2.57698545589167
Prex2	0.842812588350602	3.80609654838101	6.67699059790027	3.29757098977479e-05	0.000567177627754154	2.5758088479123
Gaa	0.308212780411781	4.86307845707304	6.67620826333298	3.30107608451246e-05	0.000567177627754154	2.57471762624608
Klhl17	0.487344279403613	3.02871153958174	6.67605570541647	3.30176005440033e-05	0.000567177627754154	2.57450482438321
Tmem200b	0.175963534559354	2.87443697175786	6.67544470062745	3.30450092051618e-05	0.000567177627754154	2.57365250610518
Tnfsf9	-0.85975014805385	2.15024087139655	-6.67533352798683	3.30499988429732e-05	0.000567177627754154	2.57349742077278
Fgf10	0.515824634319706	1.92119495895598	6.67313256774934	3.31489482545652e-05	0.00056815653608554	2.57042673768365
Mthfd1l	-0.594965473134779	1.35926725313493	-6.67268525268785	3.31690971042238e-05	0.00056815653608554	2.56980258105898
Fgd5	0.511147818184541	4.09396552967373	6.67001828182163	3.32895004099053e-05	0.000569686020566146	2.56608067272693
Nrcam	0.387230615644089	0.605003405039602	6.66792634987779	3.33842702493665e-05	0.000570433308426323	2.56316057191587
Lonp2	0.153035508201464	4.73985464546256	6.66767948187255	3.33954730289453e-05	0.000570433308426323	2.56281593192839
Acot11	-0.280040827823059	2.2863464063869	-6.6661049146415	3.34670210344742e-05	0.000571122667439196	2.56061755860117
Fgl2	-0.852970510741922	4.69969025607455	-6.66457702500231	3.35366048473159e-05	0.000571777254524397	2.55848402594126
Olfml2a	1.17475065821747	3.26321393927157	6.66250655996398	3.3631146009843e-05	0.000572855734498824	2.55559232749675
Tgm2	-0.573046115587544	7.84478141424204	-6.65912461336079	3.37861856825814e-05	0.000574961752819469	2.5508676767232
Szt2	0.449341029725969	2.8013304538562	6.65505937087554	3.39735627726326e-05	0.000577613656387815	2.54518634172887
Aldh1a1	1.05094553242096	8.78914896067572	6.65266034039824	3.40846614974075e-05	0.000578964969090008	2.54183252425378
Fam214b	-0.330611757915897	3.51049784937103	-6.65065412090232	3.41778676899101e-05	0.000579775786766728	2.53902723716897
Myo1e	0.457241747410119	4.13555361217431	6.65027050198399	3.41957211352775e-05	0.000579775786766728	2.53849076088256
Milr1	-1.05043918241066	1.67708485736812	-6.64930121715021	3.42408756735289e-05	0.000580004324197953	2.53713516210461
Rala	0.259857994542532	5.15252036636784	6.64825598502202	3.42896397495345e-05	0.000580293524448916	2.53567320026496
Tpk1	0.273163238465859	1.0952115956215	6.6474717913168	3.43262741708643e-05	0.000580377106502951	2.53457625193281
Aars	-0.503486051958332	4.03077957149616	-6.64531130917224	3.44274201223524e-05	0.000581550267398888	2.53155367658913
Cd33	-1.90531479758556	3.51840774043568	-6.6426249920166	3.45536287290279e-05	0.000583144235628783	2.52779453683298
Atp9a	0.382690160131624	4.21167426909967	6.64166784028235	3.45987171896738e-05	0.000583367505027731	2.52645488882647
Pxdn	0.645876782096462	4.56185386593583	6.64097652967944	3.463132184639e-05	0.000583380068380172	2.52548723783192
Myef2	0.26478313046821	2.25477549352609	6.637267741012	3.48068036409258e-05	0.000585358669625075	2.52029478348481
Arfgef2	-0.198088952796146	4.04742717966361	-6.63681775598263	3.48281593682582e-05	0.000585358669625075	2.5196646558698
H2-Q4	-1.10265241224224	7.4462059970921	-6.63611331798547	3.48616192713748e-05	0.000585358669625075	2.51867815343527
Fbxo8	0.299459647798739	3.34867027784194	6.63579714248079	3.48766483840837e-05	0.000585358669625075	2.51823535542845
Afap1l1	0.711446542986435	6.40444779474211	6.63493261890138	3.49177781218071e-05	0.00058551230328609	2.51702453486734
Zmynd8	0.380927420684572	2.91729059820386	6.63317570928911	3.5001523132103e-05	0.00058637958835493	2.51456354970962
Rassf1	-0.57306677323266	4.61304319439681	-6.63207742184957	3.50539833324745e-05	0.000586646436414123	2.51302490881508
Traf3ip2	-0.294388439182172	3.21871028987392	-6.63088056924466	3.51112473424853e-05	0.000586646436414123	2.51134799206622
Slfn4	-3.29042970229283	2.7330004627751	-6.6308194682255	3.51141734350613e-05	0.000586646436414123	2.5112623777366
Fbxl7	0.412185507662488	1.56648536476889	6.6301635122149	3.51456032300963e-05	0.000586646436414123	2.51034322388534
Cyp1a1	1.85139591793941	3.44024691795735	6.62867215595722	3.52171728565728e-05	0.000587305694150005	2.50825324797902
Rnh1	-0.610949288837804	6.53429812425821	-6.62667455289993	3.53132814768814e-05	0.000588021030009317	2.5054533356449
Fbh1	0.188687078774116	3.61596549934375	6.62644604712128	3.53242932122903e-05	0.000588021030009317	2.50513301826141
H3c4	0.685477289065491	0.539857921988541	6.62564527412618	3.53629116134488e-05	0.00058812922302803	2.50401044428351
Zfp354c	0.54106663559557	1.45906553914422	6.62314981685716	3.54835485210658e-05	0.000589600051696222	2.50051158173021
Myom1	-0.53390054229058	2.02625074386649	-6.62207739271908	3.55355274926071e-05	0.000589928416969291	2.49900767680952
Ifrd1	-0.779539489610531	5.90272257322177	-6.62098403745344	3.55886048370774e-05	0.000590274405046851	2.4974742541608
Sppl3	0.408262558942807	4.66649940109046	6.61981483541912	3.56454580479393e-05	0.000590682336937391	2.4958342724813
Ywhaq	0.21308929360948	6.50815436301731	6.61873992264704	3.56978121137692e-05	0.000590929244237971	2.49432637741865
Mxra7	0.494456964779862	4.23957641833694	6.61753060364289	3.57568108412994e-05	0.000590929244237971	2.49262974367379
Stxbp6	0.678756542523547	3.23155436118684	6.61752317819626	3.57571734266655e-05	0.000590929244237971	2.49261932539253
Zfand6	0.172523031309565	5.2347570807139	6.61251415130641	3.60026633447772e-05	0.00059439425427912	2.48558965140527
Upp2	0.187707863452295	0.358628043637384	6.61136685212184	3.6059145300363e-05	0.00059439425427912	2.48397903756062
Tmem200a	0.352862938895622	0.790538739158641	6.61126377238821	3.60642245919995e-05	0.00059439425427912	2.48383432206816
Ifi47	-2.41531451094975	5.74765883466318	-6.60920336360535	3.61659127031898e-05	0.000595477284620738	2.48094136597599
Nceh1	0.539961204256598	4.70176929305767	6.60861560695782	3.61949766688265e-05	0.000595477284620738	2.48011600644397
Ska2	0.411576896862269	3.16644278955802	6.60602995250512	3.63231316935203e-05	0.000597049249946186	2.47648451841197
Cebpd	-1.30412356727105	6.43881654656911	-6.60387886693806	3.64301176952593e-05	0.000598270748984657	2.47346266027331
Elk3	0.476629878588804	4.445036628761	6.60212504933812	3.65175947023396e-05	0.00059916996110622	2.47099840836032
Tmem205	0.384254847253819	5.44469887300144	6.59597420139157	3.68261672433969e-05	0.000603691986028505	2.46235258629536
Mitd1	-0.705023687931593	3.24718079226915	-6.59490889127069	3.68798939512362e-05	0.000604031966136928	2.4608546163739
1700017B05Rik	-0.871818953588995	2.75881310274314	-6.59394632735617	3.69285109747114e-05	0.000604287725163485	2.45950098509798
Phf11d	-1.14958814585838	3.57496083685937	-6.59160774873254	3.70469133587535e-05	0.000605683955814407	2.45621175678445
Nfkbie	-1.87845165184819	3.18216882495403	-6.59039714108315	3.71083659565281e-05	0.000606147447841201	2.45450872777051
Hnf1b	0.45556798710718	2.53037670019213	6.58428017846596	3.7420545642842e-05	0.000610701970825383	2.44590052323761
Zfp367	0.423058704135712	3.36581653165577	6.58299121067919	3.74866858581858e-05	0.000611236602626216	2.44408593288242
H2bc21	0.697449445744122	2.47373771926076	6.58014565999767	3.7633141420896e-05	0.000612766698381021	2.44007918460904
Tslp	0.614361249383528	1.35660164014246	6.57986820422379	3.76474542995275e-05	0.000612766698381021	2.43968844550924
Gm20056	-0.77607862598851	0.656700307405534	-6.57866547152355	3.77095660211739e-05	0.000613232560758185	2.43799452059883
Setmar	0.174708974043738	1.71363803596804	6.57797717895228	3.77451602414137e-05	0.000613266751712979	2.43702504047271
Rai2	0.354295024659659	1.80887682311219	6.57560455687965	3.78681332238994e-05	0.000614662225366069	2.43368262508154
Cnot8	0.204867183742493	3.82854467594795	6.574714448582	3.79143780037915e-05	0.000614662225366069	2.43242848778792
Prima1	0.225086873636419	0.19981801789341	6.57438033417714	3.793175220707e-05	0.000614662225366069	2.43195770146379
Tbx3	0.570344880096741	4.74713593575796	6.57339821602553	3.79828724201964e-05	0.000614946398661553	2.43057375029666
Pomgnt2	0.456891580516591	1.99261452509762	6.56970412402814	3.81758143399221e-05	0.000617524148744093	2.42536701386363
Tmem50b	0.524730959801868	6.10039644036298	6.56704375725086	3.83154140862941e-05	0.00061874890261349	2.42161610557734
Slc25a51	0.385177902831352	5.07519479410668	6.56693611432917	3.83210740070677e-05	0.00061874890261349	2.42146431664784
Flot2	-0.253915871460611	4.56408765736269	-6.56633109516689	3.83529028707504e-05	0.00061874890261349	2.42061113968692
Relt	-0.965120835039107	1.43742447643173	-6.56419860266225	3.84653147379444e-05	0.000620016177963467	2.41760356420963
Maml3	0.450492153316155	2.32730425459963	6.56331012988263	3.85122534916658e-05	0.000620226801834558	2.41635031254668
Prmt2	0.407398580267246	4.80017004450997	6.55926169459081	3.87269125401203e-05	0.000623135760564273	2.41063831757744
Gmppb	-0.863397978622268	3.82071329182734	-6.55848399610953	3.87682945462787e-05	0.000623253943315988	2.40954078879935
Tmem106a	-0.726366101343505	3.58387851049236	-6.55627233341447	3.88862377085755e-05	0.000624601665510285	2.40641911149248
Creld1	0.470319605365298	4.21133780656907	6.55289209762146	3.90672403572655e-05	0.000626134235977336	2.4016467134229
Card10	0.611296750786485	3.8558639377349	6.55266306866862	3.9079536798124e-05	0.000626134235977336	2.40132330013892
Entpd5	0.351286633039866	3.03892641761062	6.55257557733262	3.9084235253241e-05	0.000626134235977336	2.40119975110949
Zfp266	0.486839737512007	3.4187673628827	6.5516804698949	3.9132338986052e-05	0.000626356869906992	2.39993568253032
Chst2	0.758334296083346	2.46908447229997	6.55036034186432	3.92033992200366e-05	0.000626946238531083	2.39807119590234
Vav1	-1.5053717164135	3.40133143373646	-6.54958780904813	3.92450473347484e-05	0.000627064626305914	2.39697999362619
Ppp1r16b	0.708824630804957	4.51905333756029	6.54830227445115	3.93144568675103e-05	0.000627625997995625	2.39516399107218
Csf2rb2	-1.76157620726757	2.87030376716868	-6.54320895274817	3.95907524039701e-05	0.000631486295530572	2.38796666336679
Ccdc28a	0.464993863306796	1.78826027468398	6.54029689359162	3.97496541654482e-05	0.000633469031700193	2.38385002347389
Zcchc8	0.237239917031612	3.49053343602879	6.53769524930433	3.98921944675195e-05	0.000634912131624106	2.38017119608029
Pgap4	0.470452192429402	3.13728610823483	6.53737906238907	3.9909555103454e-05	0.000634912131624106	2.37972403061308
Hsf1	0.322181241446646	3.80205522520779	6.53494038162304	4.00437256634297e-05	0.000636163505626834	2.37627466941688
G6pdx	-0.628875743075771	4.81586328202341	-6.53468690947261	4.00576987596384e-05	0.000636163505626834	2.37591610105147
Pwwp3a	0.373758697953455	3.7211848178996	6.53232632390277	4.01880808332714e-05	0.000637133365649682	2.37257632160046
Clcn7	-0.703919043356812	4.06810245287373	-6.53232130068172	4.01883587638787e-05	0.000637133365649682	2.37256921386439
Glp1r	1.41896201028882	3.43918596084503	6.53042975974933	4.02931623842973e-05	0.000637452095090704	2.36989247747076
Efcab14	0.234944923081875	4.22113617219148	6.53036011986766	4.02970264583052e-05	0.000637452095090704	2.36979391986793
Rasd1	-1.07130567973057	2.22037779722444	-6.53007410148496	4.03129007763113e-05	0.000637452095090704	2.36938912619533
Il1rn	-3.35582204580422	4.34700093472745	-6.52873673495761	4.03872147902753e-05	0.000638076177760769	2.36749623701898
Stx19	0.532594631832544	2.71669466682536	6.5262567210184	4.05254107394948e-05	0.000639303455271182	2.36398539660429
Fxyd5	-0.6319389300018	6.50491537270168	-6.5260899331789	4.05347229299242e-05	0.000639303455271182	2.36374925181887
Slc9a6	0.353443748630283	3.66799575630337	6.52263886743185	4.07279190755877e-05	0.000641797698961348	2.35886222036796
Ust	0.33887056174083	1.83947759145991	6.5208302546826	4.08295610826318e-05	0.000642846167656122	2.3563003876695
Acyp1	0.321401420993685	1.79090875645503	6.51927476183877	4.09171949837256e-05	0.000643672471947594	2.35409672232735
Xylt1	-0.659238288431061	1.23585337380513	-6.51672345629717	4.10613670665656e-05	0.000645386002022216	2.35048155391737
Col13a1	0.68270117818135	2.27205377616894	6.51513566825467	4.11513657268231e-05	0.000645845832382197	2.34823121612481
Borcs8	0.32202093620056	3.64755772655529	6.51496301590483	4.11611646764253e-05	0.000645845832382197	2.3479864983102
Xpo7	0.201812999800222	3.38262871178117	6.51225842741481	4.13149906930623e-05	0.000647209156757561	2.34415246185079
Cav2	0.54884778485629	7.19000255809104	6.51218045531478	4.13194345348261e-05	0.000647209156757561	2.34404191301275
Tbc1d2	-0.578084045725605	3.01385656746147	-6.51157272178366	4.135408843899e-05	0.000647209156757561	2.34318023916388
Fam181b	0.566685729047824	1.41946110831055	6.50896449311951	4.15031669078786e-05	0.00064898760824096	2.33948157743048
Herc4	-0.227238368237941	3.86829967750532	-6.50747636449934	4.15884811917423e-05	0.000649766791042657	2.33737087211342
Pcdhac2	0.939551014907219	1.60197321025581	6.50535224880994	4.1710581532544e-05	0.000650649049509331	2.33435756733489
Wasf3	0.60790330071273	1.57768490852995	6.50525784844147	4.17160168272598e-05	0.000650649049509331	2.33422363472349
Bag6	0.206014307431752	5.20495808973146	6.50446064679511	4.17619475564646e-05	0.000650811082303339	2.333092537267
Inka2	0.340179545460231	2.09321117047214	6.5034011778166	4.182307249517e-05	0.000651209422159063	2.3315891874554
Pla2g15	0.401491615913587	3.78332522808367	6.50117911257926	4.19515830887435e-05	0.000652558682055354	2.32843564096334
Arhgef25	0.31107559805766	2.71017931697251	6.49970521744444	4.2037056961386e-05	0.000652558682055354	2.32634351146348
Tmem47	0.604629387668643	3.08780314771897	6.49914138483194	4.20698038629535e-05	0.000652558682055354	2.32554309497886
Slc25a17	0.311906709914803	5.16701893600639	6.49908022335772	4.2073357706803e-05	0.000652558682055354	2.32545626749268
Adamts17	0.588369745760025	0.722844327945749	6.49882975827757	4.20879145599571e-05	0.000652558682055354	2.32510069089179
B430306N03Rik	-1.38515991753788	1.06405787214333	-6.49817057124982	4.21262517831577e-05	0.000652600504569712	2.32416482371159
Drosha	0.218503053216383	3.61155592519516	6.4960550912598	4.2249536951113e-05	0.000653957118437727	2.32116100168475
Hmga1b	-0.559035280013698	2.16493112995173	-6.49447436759262	4.23419095575939e-05	0.000654833366477281	2.31891608220321
Tmem109	0.444966540697959	5.62208262215086	6.48917305287431	4.26532815724719e-05	0.000659092184703403	2.31138466886526
Twsg1	0.459839394235349	5.5877691926519	6.4873566563587	4.27605296713791e-05	0.00066019229242211	2.30880326066
St8sia4	0.455647866949304	1.66611851796139	6.48549565465726	4.28707105015411e-05	0.000661335787694794	2.30615797908939
Lbh	0.563508033833886	5.45180208571013	6.47987568507504	4.32052875575839e-05	0.000665689776969688	2.29816663144578
Ccl4	-3.56631287567045	3.18451556117284	-6.47953491111087	4.32256646178231e-05	0.000665689776969688	2.29768192291184
Gdf3	-0.205474119466662	0.113057509515269	-6.4787855252522	4.32705113484513e-05	0.000665820448152513	2.29661595728857
Pilrb1	-1.87116160653019	1.85063416918789	-6.47685498740857	4.33862729683425e-05	0.000667041179112779	2.29386949487157
Lst1	-2.08723866357838	3.35914590003593	-6.4746281142451	4.35202151791321e-05	0.000668286982839254	2.29070080140943
Crip2	0.517856576280553	8.08371785672935	6.47429488014171	4.35402965718547e-05	0.000668286982839254	2.29022657117526
Zfp526	0.214540927317048	2.54496320268634	6.47219466845059	4.36670879261411e-05	0.000669671731168818	2.28723736964491
Wdr6	0.583342500321487	4.37280618172248	6.4685879609024	4.38857493341843e-05	0.000672461887914852	2.28210254330059
Psap	-0.334824135376847	8.58959440348858	-6.46696372440528	4.39846027655369e-05	0.000672785841846524	2.27978953837322
Tprgl	0.277794066276988	6.96538061374008	6.46645933595938	4.40153490019842e-05	0.000672785841846524	2.27907118492042
Igdcc4	0.136051194995501	0.314623169162984	6.46643033541859	4.4017117499434e-05	0.000672785841846524	2.2790298810626
Emid1	0.829651530280182	2.48457084158661	6.46427283247942	4.41488985842387e-05	0.000674237266035024	2.27595673699296
Selenon	0.309480099736695	4.18822828514125	6.4634741044281	4.41977920966196e-05	0.000674421475901001	2.27481886342613
Dele1	0.352300315140956	4.33875557568715	6.46271721902808	4.42441776555403e-05	0.00067456714159084	2.27374051616907
Snx22	1.04862287793668	3.17118135766858	6.45797573498946	4.45359450336958e-05	0.00067845065683195	2.26698340619149
Orai3	0.210677591627006	4.44219333929833	6.45655439263924	4.46238075025155e-05	0.000679224055842528	2.26495722705455
Fcer1g	-1.69915026438105	6.54339287991445	-6.45053848125744	4.49977471644458e-05	0.000684346967049972	2.25637815335924
Fbxo30	0.327309412156548	2.85568185250425	6.44877232923974	4.51081633107658e-05	0.000685443567149836	2.25385853795151
Cnnm3	0.443709374711661	2.96454568535551	6.44776121794231	4.51715061985817e-05	0.000685443567149836	2.25241587524773
Pltp	0.887767419793899	7.45206877520002	6.44721235088097	4.5205930767439e-05	0.000685443567149836	2.25163268634687
Lcp2	-1.5723735737509	3.57157804660615	-6.44699476370961	4.52195854468354e-05	0.000685443567149836	2.25132219528134
Socs3	-2.00695884851215	5.1300895617317	-6.44604820182573	4.52790382426319e-05	0.000685777063077611	2.24997139904142
Stab1	0.293568554769931	3.97811231097452	6.44104570438976	4.559463161097e-05	0.00068998619787477	2.24283045708492
Snx33	0.374317599609601	3.23729790612812	6.43955527486623	4.56891125039783e-05	0.00069084503638344	2.24070222232034
Auh	0.242603926197317	2.95144601949674	6.4383193934322	4.57676158430302e-05	0.000691461067410664	2.23893722743843
9530068E07Rik	0.189677789593558	6.48482747225064	6.43590663227529	4.5921290451745e-05	0.000693210840446746	2.23549087780949
Ppp2r5e	0.273585581667824	3.52443157142849	6.43317315588976	4.60960587247316e-05	0.000695275890698979	2.23158542997844
Ctsk	-0.870206877223613	4.66413061319116	-6.42993167682304	4.63042285294972e-05	0.000697319783315052	2.22695280619688
Meis1	0.640029178491405	3.20865786019074	6.42987727697469	4.63077306816178e-05	0.000697319783315052	2.22687504691107
Clec4a2	-1.45279708195576	3.30221250166873	-6.42527933468674	4.66047624073558e-05	0.000700729943953791	2.22030122441521
Cbfa2t3	0.640040991276395	3.38430361715574	6.42518728419223	4.66107297108688e-05	0.000700729943953791	2.22016958641935
Trim17	0.391923476854764	1.20621053965722	6.42320699502368	4.67393026806733e-05	0.000702086440841516	2.21733735828416
Mrps34	-0.321925300038158	5.1602897775024	-6.42181069889236	4.68301869078644e-05	0.000702875043008118	2.21534002916928
Slc7a8	-0.903428259981612	1.26597340206497	-6.41737920692078	4.71198834905378e-05	0.000704955043264499	2.20899918400819
Helz2	-0.295737905905162	3.85501248596095	-6.41603595224879	4.72080728194591e-05	0.000704955043264499	2.20707662592746
Mtss1	0.44862117532823	3.58361937291176	6.41592255766377	4.72155256361241e-05	0.000704955043264499	2.20691431614963
Aldh1a7	0.932032747686962	6.09249235068285	6.41557281335396	4.72385203701948e-05	0.000704955043264499	2.20641369065426
Ube2h	0.462997450088112	5.03967234872232	6.41491032778107	4.7282109797481e-05	0.000704955043264499	2.20546535855325
Sars	-0.218630553074759	4.92556212829229	-6.41482486527465	4.7287736085643e-05	0.000704955043264499	2.2053430165178
Zbtb26	0.266817566873086	1.3355574550248	6.41449519469457	4.73094461272636e-05	0.000704955043264499	2.20487107392256
Vmp1	-0.712029806576519	5.43108200133632	-6.4142916223302	4.73228574481954e-05	0.000704955043264499	2.20457964057355
Mybph	-0.482782816327187	0.455371910714198	-6.41292933514033	4.74127093734151e-05	0.000704955043264499	2.20262924501885
Slc13a3	-1.39389963760892	1.62975049587734	-6.41247434886247	4.74427593485903e-05	0.000704955043264499	2.2019777796759
Magix	0.957066709986127	1.81089863864067	6.41235483335647	4.74506562315412e-05	0.000704955043264499	2.20180664831693
Junb	-1.54243275229758	6.05002202946793	-6.41202286314791	4.74725982436955e-05	0.000704955043264499	2.20133129761126
Gm2115	0.426103209814911	0.394195719822565	6.41159607630293	4.75008232178583e-05	0.000704955043264499	2.20072015532312
Cdk7	0.233402983440391	2.71539651294287	6.41149128519135	4.75077561787118e-05	0.000704955043264499	2.20057009455548
Ntn4	0.826704508011961	5.45105480766568	6.40752587557399	4.77709031926209e-05	0.00070828583672881	2.19489049001066
Stx7	0.206702156291996	6.08292729707857	6.40600679496987	4.78721225358989e-05	0.000709143407097974	2.19271414113119
Erg	0.571025418247077	4.89324872567569	6.40498251280051	4.79405018204206e-05	0.000709143407097974	2.19124649326465
Xpc	0.489984479115486	3.77907074725091	6.40491629655719	4.79449258908466e-05	0.000709143407097974	2.1911516098765
Mefv	-2.8851750419531	1.92513663798668	-6.40273176448975	4.8091124730473e-05	0.000710731706973117	2.18802097550861
Lrrc1	0.542297699972714	3.14662508162104	6.40204161091672	4.81374119110408e-05	0.000710842056050861	2.18703178185287
Pofut2	0.266411134513952	4.96243802839026	6.39879756834558	4.83556218189853e-05	0.000713488953366188	2.18238120843846
Nup98	-0.140227393938579	3.36418806236996	-6.39749458806716	4.84435638296504e-05	0.000713926940282217	2.18051287101116
Olfm4	-1.02137889613078	0.640473882173367	-6.39720275916953	4.84632836421165e-05	0.000713926940282217	2.18009438594444
Slc46a1	0.451068943265731	1.58961437035796	6.39353362950739	4.87119516164093e-05	0.000717013300681729	2.17483179436954
Gk	-1.35405606672042	3.03497465054896	-6.39245538479675	4.87852864193381e-05	0.00071751596756988	2.17328491755161
Nfia	0.48805533538123	2.0070959352162	6.39057296453824	4.89135986003157e-05	0.000718825765626308	2.1705839556499
Tecpr1	0.535516597746408	4.49292879030562	6.3881757746108	4.90775214235064e-05	0.000720656371119347	2.16714365766342
Apln	1.90006007526824	3.38294630808208	6.38432235661955	4.93422541882503e-05	0.00072396315419956	2.16161176524021
Ablim1	0.666217098133209	4.50470341093194	6.38274314077314	4.94511879024524e-05	0.000724326842899703	2.15934406556944
Elf4	-0.49510998624238	3.4770990359927	-6.38240187823043	4.9474761807738e-05	0.000724326842899703	2.15885397784415
Clec4a1	-1.80073837224256	3.09397868251652	-6.3820366602135	4.95000038218477e-05	0.000724326842899703	2.15832946933548
Crtap	0.214571054697926	4.63023598264337	6.38167130098261	4.95252693632477e-05	0.000724326842899703	2.1578047391051
Il20rb	-0.617211045372383	1.51389458916742	-6.37949922727777	4.96757586170584e-05	0.000725947977683125	2.15468480847849
Glt8d2	0.795457820152941	1.62100979409579	6.37827113609223	4.97610614231291e-05	0.000726614669632311	2.15292050270386
Ppp1r32	-0.488224715796043	1.92700348683936	-6.37615638419774	4.99083183555907e-05	0.000727735361867692	2.14988189738633
Rps6ka4	-0.418328979386652	4.64110278197906	-6.37602031072262	4.99178095146327e-05	0.000727735361867692	2.14968635695281
Katnal1	0.417961110290094	1.78259994494592	6.37545816908435	4.99570394772371e-05	0.000727735361867692	2.14887851981915
Ryk	0.327933395030764	5.12238078166827	6.37415537096073	5.00480840254055e-05	0.000728354483433678	2.14700613488168
Cd14	-2.60361192260254	6.01384592775408	-6.3737122095542	5.00790942407842e-05	0.000728354483433678	2.14636916726624
Col5a3	0.538349623080905	0.912440026516525	6.37192065508258	5.02046676326758e-05	0.000729601324620576	2.14379383473482
Frem1	0.325174516325901	0.849259211053828	6.37062920960695	5.02953960696324e-05	0.000730340204148326	2.14193711900321
Npw	1.39019172684022	3.54996871597435	6.3669517523498	5.05547108028003e-05	0.000732909859580701	2.13664872974283
Fn3k	0.315470886398675	0.405992810830472	6.36653832764854	5.05839525004538e-05	0.000732909859580701	2.13605408193437
Mid1ip1	0.915110555255511	6.54424556001634	6.36641845962438	5.05924341931083e-05	0.000732909859580701	2.1358816656943
Mvb12b	0.362707363250129	1.33945845471431	6.36507217740727	5.06877996498821e-05	0.000733541879602073	2.13394505496367
Pkm	-0.684346580466613	6.21542288309714	-6.36467201535657	5.07161825993241e-05	0.000733541879602073	2.1333693771033
Dbnl	-0.383365426248683	5.59064418185992	-6.3636036587169	5.07920428858226e-05	0.000734059271730306	2.13183231529808
Gba	-0.521867549509889	4.59731967138366	-6.36218101651802	5.0893247984596e-05	0.000734941848458941	2.12978528576085
Uso1	-0.418886414918896	4.93720299629603	-6.36087481093345	5.09863596229917e-05	0.00073545303869851	2.1279055431157
Habp4	0.433123034233809	4.47199262454646	6.36055792469212	5.10089759787618e-05	0.00073545303869851	2.12744947995113
Tspo	-0.634011440124926	7.9139609913394	-6.35904847630585	5.11168533876919e-05	0.000736428562062964	2.1252768838949
Foxn3	0.461875994989399	3.25721922347821	6.35789265979851	5.11996221442974e-05	0.000737041101481312	2.1236130625984
Rnf187	0.286221098299831	6.34980008182601	6.3568655638365	5.12732932787383e-05	0.000737281385941453	2.12213437801649
Rbp4	0.663654221370417	3.72291877054546	6.35618431601269	5.13222200097348e-05	0.000737281385941453	2.1211535198208
Reg3g	-2.46759048448064	7.47567331297327	-6.35592625035037	5.13407671229937e-05	0.000737281385941453	2.12078194059213
Syde1	0.289353419834111	4.09137388445997	6.35541722772435	5.13773714412809e-05	0.000737281385941453	2.12004898997289
Mosmo	0.222327537152873	3.24842292281184	6.3545199181105	5.14419657617816e-05	0.000737524883011353	2.11875684852787
Tap2	-1.27377419313309	5.78479013827325	-6.35369115940056	5.15017023963847e-05	0.000737524883011353	2.11756332003364
Srpx2	0.478942882617738	1.03953854352736	6.35350442192057	5.15151725941522e-05	0.000737524883011353	2.1172943784746
Nipal1	0.339150565107105	1.50222422601887	6.35142887361311	5.16651446729845e-05	0.000739094112583609	2.1143048155634
Vcam1	-0.695889739352507	4.85901314397155	-6.34835781841838	5.18879048526567e-05	0.000741701347195158	2.10988022964431
Mlec	0.25491681676017	5.31542743588573	6.34745759524219	5.19533971619381e-05	0.000742058233566496	2.108582990055
Slc7a5	-0.5426624757336	2.98638905810697	-6.34649434287771	5.20235727169553e-05	0.000742244752074846	2.10719479667722
Eif2ak2	-0.664415327280666	3.49581733596198	-6.3461658602556	5.20475267142211e-05	0.000742244752074846	2.10672137305195
Proser2	-0.327240480072757	2.11189040169658	-6.34317801687356	5.2265951460106e-05	0.000744779639833463	2.10241445781809
Gns	-0.382322755556921	6.19013839605096	-6.34161053804177	5.23809325632561e-05	0.000745837679755663	2.10015446191545
Ptn	0.47232606192632	1.02959369103398	6.3390258974843	5.25711171634902e-05	0.000747964045361826	2.09642715668176
Ogg1	-0.24617943684501	2.87548792989991	-6.3375564902972	5.26795687059665e-05	0.000748925141750739	2.09430770415011
Tmed10	-0.202036498255978	6.19355672839619	-6.3355252700292	5.28298792501691e-05	0.000750479378549143	2.09137739499911
Adam22	0.621070886516648	0.969327034880466	6.3335969721236	5.29729974282708e-05	0.000751929113107803	2.08859502267727
Slc49a4	0.348997016980197	3.54787410248829	6.32999341855616	5.32415641915009e-05	0.00075515591162709	2.08339398004419
Csf2rb	-1.68065162370914	4.44449352952281	-6.3281661450789	5.33783031250793e-05	0.00075650937192208	2.0807559537367
Retreg2	0.181265159464594	5.06185331919384	6.32738551898351	5.34368334084547e-05	0.000756753175980058	2.0796288227145
Laptm4b	0.346677540596567	5.20167632729052	6.32629953411953	5.35183731109758e-05	0.000757087662635082	2.07806064591839
Noc4l	-0.759506972302261	3.16174468748716	-6.32549995681871	5.35784932214167e-05	0.000757087662635082	2.07690593831829
Ankrd13c	0.158989069986797	3.52461443571994	6.32511161591145	5.360771854144e-05	0.000757087662635082	2.07634508394885
Obi1	0.171218992944803	0.942561451845125	6.32455783989936	5.36494234423089e-05	0.000757087662635082	2.0755452658097
Zc3h7a	-0.313882492639049	4.16328007912765	-6.32432216155656	5.36671829010069e-05	0.000757087662635082	2.07520486258606
Stat1	-1.88814540309247	5.75512643595337	-6.32325221458868	5.37478873688223e-05	0.000757642467752507	2.07365937986161
Lrrc25	-2.41063077563136	3.09906721776306	-6.32250269590202	5.38044996154209e-05	0.000757857071121517	2.0725766421443
Kazn	-0.32866153848651	2.28674842605543	-6.31959802249906	5.40244961994175e-05	0.000760370906923546	2.06837986190906
Zfp871	0.368634234236544	3.28364161331368	6.31787435590413	5.41554987144958e-05	0.000761629291060777	2.06588887687227
Tap1	-2.10385261460737	5.62891917061392	-6.31636472181218	5.42705129696661e-05	0.000762661061387226	2.06370685722337
Nubp1	-0.480410978209587	4.1279429468057	-6.31499784704152	5.43748758804895e-05	0.000763541681171506	2.06173090168625
Rab2a	0.173210145489885	3.93577803358978	6.3118062420028	5.46193950326793e-05	0.000766387542102215	2.05711607918543
Slc7a6	-0.33681333825021	1.63902212648648	-6.31024162208894	5.47396942947211e-05	0.000767487398338927	2.05485322616546
Rmnd5a	0.478933645788032	4.62706644719651	6.30884678076113	5.48471783279215e-05	0.000767821175972597	2.05283562401015
Maoa	0.426893256902868	3.57412390279862	6.30884436247967	5.48473648720527e-05	0.000767821175972597	2.05283212578767
Pilrb2	-1.66753514925366	1.74722536927198	-6.30782270062805	5.49262356206623e-05	0.000768337891863978	2.05135414211344
Wif1	0.601324345682103	1.31199044941606	6.30601905064094	5.50657704666408e-05	0.000769127574262418	2.04874453526501
Tbc1d30	0.653646067948317	2.09584332880903	6.30600711786768	5.5066694875104e-05	0.000769127574262418	2.0487272688174
Plxnb1	0.331255790574116	3.72479798124619	6.30502462377875	5.51428636409311e-05	0.000769604402537416	2.04730555299645
Yes1	0.36276476127719	4.09373953438197	6.30389211250459	5.5230802238463e-05	0.000770244645688116	2.04566658465623
Mfsd2a	0.826979917246922	1.64383258803449	6.29693595269678	5.57742378561295e-05	0.000777231407445652	2.03559563665201
Tmem204	0.693966422766869	6.69598259011081	6.29569069152313	5.58721224268986e-05	0.000778003371679802	2.03379205258442
Thbd	0.813975734484001	7.88617319252153	6.29291596630613	5.60908918813933e-05	0.00078025456022732	2.02977246254875
Acly	0.286462977293436	5.23416792749762	6.29256012919747	5.61190134792955e-05	0.00078025456022732	2.0292569017884
Gata6	0.428953468422682	3.99472447547398	6.28799100023625	5.64814498426835e-05	0.000784697896865992	2.0226352371999
Ccl9	-1.99952395846806	4.43315848531731	-6.28587033274117	5.66505157104986e-05	0.000786450032733086	2.01956091670596
C6	0.827578277317123	3.36565215822624	6.28465335305863	5.67477808670917e-05	0.000787203496558572	2.01779637826214
Clint1	-0.374517887183815	5.45062705113136	-6.28347330007514	5.68422650062738e-05	0.000787917270650931	2.01608517948306
Cyth3	0.541705253240408	6.31293333633686	6.28005734166439	5.71167210611059e-05	0.000791122752912186	2.01113056794008
Sema3g	0.594558539070244	5.78919015460014	6.27870215170817	5.72259958451993e-05	0.000792037195707819	2.00916449776273
Mtcl1	0.814523191834597	3.28417129164642	6.27662100370878	5.73942425639433e-05	0.000793379757468391	2.00614471901172
Rgs6	0.461841582644651	1.31134268841333	6.27643069296886	5.74096542321893e-05	0.000793379757468391	2.00586854429525
Grp	0.843665019338316	1.0990522606563	6.27459007882005	5.75589383321233e-05	0.000794842925942315	2.00319721945825
Hsd3b7	0.295105635226797	4.52018754545904	6.27300720932087	5.76876493718389e-05	0.000796020005763181	2.00089957891254
Nomo1	0.212961373462043	4.46281753868034	6.26741446431127	5.81448900724733e-05	0.000801725212437544	1.99277847534367
Fzd3	0.343454949338952	1.06485311866577	6.26628892431877	5.82373765944418e-05	0.000802396239895277	1.99114356390677
Car2	0.453953684217959	5.04260072041538	6.26246935441416	5.85524063411167e-05	0.000805883217285298	1.98559407216559
Rab11b	0.256212903269899	4.65935871837004	6.26168165578278	5.86175999917403e-05	0.000805883217285298	1.98444935797734
Apcdd1	0.540397761390993	2.12361007453893	6.26162258977928	5.86224916948291e-05	0.000805883217285298	1.98436351740317
Serping1	-0.439509741176336	7.52722504890776	-6.26094845048349	5.86783531572627e-05	0.000806046004998228	1.98338375605775
Nop14	-0.399334905577366	3.52357752417908	-6.25800495125381	5.89229280612683e-05	0.000808798902346239	1.97910505736002
Klhdc1	0.399854726766231	1.33985326312826	6.25595557250058	5.90938531126958e-05	0.000810537486401927	1.976125330658
Amt	0.523464008565224	1.8556314857015	6.25473859517596	5.9195603517796e-05	0.000811056451401685	1.97435560353759
Mcub	-0.405031551591031	3.04640937129896	-6.25444383726959	5.92202760921879e-05	0.000811056451401685	1.97392693510667
Xpnpep1	-0.31807786054491	4.49815012771395	-6.25375951504888	5.92775993059677e-05	0.00081123476897726	1.97293167282383
Parm1	-0.871584402681829	2.32554613128794	-6.25189237069917	5.94343047762757e-05	0.000812730835073743	1.97021580160999
Pgm3	-0.326662277329291	2.59372722254384	-6.25140016961708	5.94756877832349e-05	0.000812730835073743	1.96949978331853
Stc2	-0.571693697638663	1.57937524691002	-6.24926552338973	5.96555196764595e-05	0.000814522339839095	1.96639405518507
Tdrd7	-0.285634297929154	3.09547443297096	-6.24878885452855	5.96957555602679e-05	0.000814522339839095	1.965700453809
Fam120b	0.233575169462578	3.33039787885583	6.24795611990798	5.97661166800896e-05	0.000814875176864573	1.96448866292186
Sema6a	0.672721592961879	1.48540744132227	6.24607650820646	5.99252583143851e-05	0.000815948257076939	1.96175309824524
Msi2	0.338563759484912	3.34421789152724	6.24597410309175	5.99339416617597e-05	0.000815948257076939	1.96160404455976
Mbnl2	0.342740555509728	5.65245880255056	6.24141575475273	6.03218263856469e-05	0.000820618843200282	1.95496771624238
Dchs1	0.397684372071751	1.7365107726781	6.24010067957802	6.04342278197765e-05	0.00082153759881806	1.95305259607996
Spred2	0.238140108634133	1.20545323936289	6.23827496833814	6.05906448591903e-05	0.000822572748794342	1.95039343634443
Carmil3	0.175984946479477	0.252533269084692	6.23816336386854	6.0600220529931e-05	0.000822572748794342	1.95023086830064
Wnt2	0.407681933268796	1.49257507959074	6.23653957718963	6.07397244059058e-05	0.000823855624886327	1.94786538699519
Ap4m1	0.414178550956851	2.90849811701206	6.23177660578161	6.11509050986741e-05	0.000828818818106455	1.94092466724527
Sgms1	-0.217811810562246	4.50003947105642	-6.23117563530828	6.12029967543951e-05	0.00082891129701903	1.94004868791249
Abhd4	0.301985207949614	4.77802594597004	6.22783754750084	6.14932031132158e-05	0.000832226195274276	1.93518212512734
Ak2	-0.7709196976336	4.34463910427401	-6.22581799157623	6.16694918912312e-05	0.000833995617444855	1.93223706280741
Msr1	-1.84692509128339	1.53699635710975	-6.22414584546627	6.18158631731999e-05	0.000835358133257907	1.92979817741255
Rab11fip3	0.387561860845418	3.09242152860498	6.22225706996692	6.19816431883085e-05	0.000836980728924128	1.92704284954001
Rusc2	0.604679817872905	4.06097143310492	6.21924685474535	6.22468347939196e-05	0.000839536633887334	1.92265052188327
Ccdc15	0.259163484733404	0.789535155279521	6.21906816036174	6.22626153033149e-05	0.000839536633887334	1.92238974089384
Abcb8	0.239070494931921	2.78332431298064	6.21740608409842	6.2409598051932e-05	0.000840899300904287	1.91996394010239
Vnn1	-1.20123909120442	3.79188432399665	-6.21369602420235	6.27390281523738e-05	0.000844716429778027	1.91454768161282
Rbm15b	0.213661577666861	3.72073685769276	6.21227990790633	6.28652593596224e-05	0.000845175490516318	1.9124797964877
Dipk2b	0.553843098890772	1.43380163445684	6.21190219920333	6.28989737100209e-05	0.000845175490516318	1.91192819855532
Eif2s2	-0.486683390685796	5.01526774237808	-6.21176086965464	6.29115937728001e-05	0.000845175490516318	1.9117217985767
Plekho2	-0.961731570765474	3.61729549880527	-6.21087102239144	6.29911150371594e-05	0.000845623392555297	1.91042218549598
Cramp1l	0.325623611362411	2.6245119092221	6.20860682825041	6.31939390423446e-05	0.000847724701688185	1.90711484173394
Stk16	0.288402536427345	4.74415241090323	6.20547747440583	6.34754111789492e-05	0.000850549112297295	1.90254253846662
Endov	0.205856471373481	2.16275198322458	6.20523378511445	6.34973860799739e-05	0.000850549112297295	1.90218642490697
Trem1	-2.02627965823301	2.13913691464357	-6.2035368711604	6.36506321042801e-05	0.000851575103423173	1.8997064165689
Ccdc141	0.712739344891338	3.25161574899086	6.20335595769886	6.36669934239705e-05	0.000851575103423173	1.89944199058987
Tmem59	0.346217386162377	7.82887235488208	6.20254470120046	6.37404164542747e-05	0.000851934865470236	1.89825618766688
Srr	0.345676979013553	2.5855865236133	6.20180273627344	6.38076473452589e-05	0.000852211400830806	1.89717158487111
Trafd1	-0.85084250499033	4.94045503598945	-6.19845962019868	6.41115136506822e-05	0.000855501565965663	1.8922836475795
Zfp770	0.238441482042997	1.90963980865997	6.19806555328049	6.41474332407217e-05	0.000855501565965663	1.89170738081911
Itln1	-1.59384553294523	0.974648074618943	-6.1953121947573	6.43990046060569e-05	0.000856877475940004	1.88768036586409
Saa1	-3.42032828709865	1.79568981810563	-6.19494158558211	6.44329470739786e-05	0.000856877475940004	1.88713823638589
Irak4	-0.343687967916553	3.03288773065266	-6.19487986701749	6.4438601460526e-05	0.000856877475940004	1.88704795216417
Gm12250	-3.45714900769086	4.01060372477336	-6.19485420459752	6.44409526957222e-05	0.000856877475940004	1.88701041205715
Sh3bp4	0.36531593612854	3.71131832282444	6.19418179307876	6.45025928367319e-05	0.000856877475940004	1.88602674557169
Sin3b	-0.395517810169503	4.0126659201681	-6.19386803409957	6.45313767309959e-05	0.000856877475940004	1.88556772743422
Mmp23	-0.481192623440663	2.80727050719385	-6.19192813410896	6.47096455879506e-05	0.00085862197127606	1.88272941039106
Naga	-0.210147363686168	5.15028271071924	-6.19060686063124	6.48313660154768e-05	0.000859589346332745	1.880795913125
Dner	0.188669364900746	0.322719866389453	6.19011826425973	6.4876439114841e-05	0.000859589346332745	1.88008085799141
Fuz	0.314942811828509	2.89512917969291	6.18899894310545	6.49798227793124e-05	0.000859965960277281	1.87844261560491
Amdhd2	-0.807001416312179	3.95638325351845	-6.18879376707027	6.49987924757663e-05	0.000859965960277281	1.8781422997829
Sting1	-1.08394708405065	3.60207085757745	-6.18658600042661	6.5203287416958e-05	0.000862048661293803	1.87491041404012
Prdm1	0.468047645202514	1.64313667634584	6.18341508030533	6.5498196638472e-05	0.000864835809978243	1.87026737468918
Evc2	0.338617172217913	1.82626923828463	6.18330391332007	6.55085614351932e-05	0.000864835809978243	1.8701045716208
Astn2	0.446625691374379	0.925191192869429	6.18063533194485	6.57578960316251e-05	0.000867230317590977	1.86619592657632
Arl6ip5	-0.24021127893845	6.5866092793925	-6.18034952298138	6.57846601023356e-05	0.000867230317590977	1.8657772445151
Pcdh17	0.838900833938713	2.59501701491101	6.17839082237632	6.59683921909219e-05	0.000869026783746742	1.86290762565367
Nbr1	0.319029101269698	4.97328628991155	6.17782318594306	6.6021740491523e-05	0.000869104306355339	1.86207590008135
Zfp598	-0.255833929162239	4.22920941024394	-6.17698185108877	6.61008965453698e-05	0.000869521204484386	1.86084305478519
Adamts10	0.810144566884242	3.78374547038254	6.1746256007155	6.63231211292444e-05	0.000871818141419666	1.85738979690215
Fcrls	1.2896804571695	1.73658308880347	6.1714435723009	6.6624493126708e-05	0.000875151430160079	1.85272503830482
Ascc2	0.436296849683463	4.30781368931589	6.16973457948049	6.67869557555952e-05	0.000876656592717351	1.85021910706468
Leprot	0.199642509894041	6.0147415077856	6.16810180194399	6.69425679733248e-05	0.000878069743667299	1.84782454092837
Nectin1	0.376287961289535	2.93960710677793	6.16682855912713	6.7064183090103e-05	0.000879035258813799	1.84595698889592
Crlf1	0.927098022756561	3.45171840192265	6.16489258774903	6.72495513282956e-05	0.000880834430881559	1.84311692250944
Glis3	0.30850907592392	0.975524732458467	6.1613045675354	6.75945493024359e-05	0.000884720366173626	1.83785188319553
Adgre5	0.478664595192454	7.38421343897875	6.1592799620284	6.77900535946817e-05	0.000886070290811727	1.83488017481203
Cyren	0.278996167010684	2.05748024884439	6.1592343339744	6.7794466573493e-05	0.000886070290811727	1.83481319535457
Zfp207	-0.336159145433319	6.033240082247	-6.15705955703649	6.80051588998933e-05	0.000888190060353742	1.83162039705976
Exoc8	0.203362557954549	2.71099970781059	6.15279391769167	6.84204454294795e-05	0.000892977032258874	1.82535602628523
Csnk1g2	0.321027452191134	6.05924094157204	6.15123757001546	6.85726384809633e-05	0.000893764742401482	1.82306977815045
Bst1	-1.18045944242197	5.00390009109517	-6.15117851199428	6.85784207893661e-05	0.000893764742401482	1.82298301608632
Gm46430	0.433139564639634	1.83627434548801	6.15050195517563	6.86446988754591e-05	0.000893992234074347	1.82198905163501
Plxna3	0.342118296011306	0.616300329939982	6.14881521171369	6.88102364301335e-05	0.000895511186405241	1.81951068414312
Dennd2d	-0.660274848563004	3.00483974743651	-6.14671540959831	6.90169069765772e-05	0.000897562914522802	1.81642483075573
Acvr2b	0.600881653453547	1.72329623661059	6.14509739449652	6.91766098858035e-05	0.000898482748287592	1.81404657653595
Rhob	-0.475886883315366	6.98552078484331	-6.14457835616656	6.9227923991413e-05	0.000898482748287592	1.81328358377185
Hrct1	-0.502531047422878	3.72285675810503	-6.14450843121247	6.92348401416521e-05	0.000898482748287592	1.81318079027084
Ncoa3	-0.194978229010157	3.79206934824533	-6.14366440242024	6.93183796645477e-05	0.00089890502432154	1.81193996652776
Bmt2	0.228169213706738	3.13615290657234	6.14318818579641	6.93655616496279e-05	0.00089890502432154	1.81123982577385
Slc38a2	-0.36021649550383	5.27251611885205	-6.14215061674899	6.94684792705482e-05	0.000899602067838055	1.80971426369082
Natd1	0.441118645572947	3.25821616512197	6.14100614173506	6.95821899706579e-05	0.000900437795443616	1.80803133613144
Rad21	0.295463605875405	5.58498393934222	6.13984140569575	6.96981176066192e-05	0.000901301010942659	1.80631842220765
Clec3b	1.19201747084681	6.15469306796821	6.13798960986279	6.98828535393812e-05	0.000903052174424565	1.80359468610654
Ctnnd2	0.561087632188422	1.17594266480647	6.13629780756452	7.00520850573301e-05	0.000904546364622797	1.80110584832275
Nanos1	0.383755378596146	0.990320884008121	6.13584673412652	7.00972798536262e-05	0.000904546364622797	1.80044219752856
Tnxb	0.67451379569236	2.41355633316185	6.13506346884082	7.01758321498079e-05	0.000904922297531783	1.799289733485
Jade2	-0.368814387411141	4.34111356309982	-6.1264410031886	7.10467970213426e-05	0.000915378209015351	1.78659717575334
Chpf	0.258759996315652	3.89903165600388	6.12604907571993	7.10866590147905e-05	0.000915378209015351	1.78601999186688
St6galnac2	0.9604161160744	4.42540892977281	6.12531120765906	7.11617705345029e-05	0.000915701461881435	1.7849332882292
Nr2f2	0.343096848354001	3.16636495521139	6.1230808100237	7.13893297099815e-05	0.000917738199006795	1.78164796936447
Zbtb7c	-0.435871728645825	1.20005366515005	-6.12277794029536	7.14202901853904e-05	0.000917738199006795	1.78120179490046
Prdm6	0.423310603852084	1.5176408711724	6.11838942119921	7.18705117566561e-05	0.000922875835046374	1.77473534213688
Casp6	0.481338865464199	4.14850458423919	6.11746285517701	7.19659553466127e-05	0.000923453825053837	1.7733696998996
Creb3l2	0.416958868102552	4.31291842906517	6.11682317980195	7.2031925816803e-05	0.000923653076772744	1.77242682660103
Ttc21b	0.396245039673595	2.11639506229098	6.11611611137702	7.21049216685476e-05	0.000923942071849388	1.77138454844009
Slc4a3	0.246003899867833	1.60358977561109	6.11467348044762	7.22540998367281e-05	0.000925206169307921	1.76925776677824
Borcs6	-0.258615256669134	3.77342480178778	-6.11309677054869	7.24175192735596e-05	0.000926650730550769	1.76693297893125
Gpi1	-0.261233147902943	6.36872011595207	-6.11110285517365	7.26247449988588e-05	0.000928270874445556	1.76399252911073
Il18rap	-1.63588134995546	2.96106358156592	-6.11090326958836	7.26455225318378e-05	0.000928270874445556	1.76369816652454
Ptger2	-0.307963951954191	1.42305241290156	-6.11036237279739	7.27018635916074e-05	0.000928342973658245	1.76290038586831
Prdx5	-1.22225636821609	7.11409964989427	-6.10976203639122	7.2764450588682e-05	0.0009283638021025	1.76201488720304
2310039H08Rik	-0.587747978206478	3.48692139663249	-6.10937439175363	7.28048943159407e-05	0.0009283638021025	1.76144308226438
Taf1d	-0.511892102225226	2.48107485046325	-6.1087616374384	7.28688730858481e-05	0.000928533009794687	1.76053917962754
Sh3rf3	0.587381333466799	1.39248441745485	6.10730950247876	7.30207326325527e-05	0.000929821025893375	1.7583968518629
Gtf2h1	-0.211857525123592	3.95862447414147	-6.10669624806615	7.30849661173886e-05	0.000929992226946145	1.75749202958477
Ptms	0.386129843851339	8.20308208611298	6.10571730299642	7.31876276741357e-05	0.000930651840514651	1.75604753942236
Pogz	0.228650328492641	2.19229948253249	6.10450507269015	7.33149669360068e-05	0.000931624121835683	1.75425863258188
Ttc28	0.677560317429077	1.69793603506554	6.10299226258009	7.34742122552766e-05	0.000933000208464889	1.75202585938588
Ptpru	0.952411645468029	3.02677592039353	6.10226858791607	7.35505199618908e-05	0.000933321948040321	1.75095766366739
Kif19a	-0.482157037498513	2.56301427123095	-6.09988980061942	7.38019467147893e-05	0.000935686330447173	1.74744587277693
C3ar1	-1.10493683291304	1.91282481581034	-6.09932891148111	7.38613635251193e-05	0.000935686330447173	1.74661771670011
Sod2	-1.73903595262226	5.47801787229995	-6.09905739581813	7.38901443846111e-05	0.000935686330447173	1.74621680600542
Rtp3	0.752299932856898	1.98767120785787	6.0972689616422	7.40800188057819e-05	0.000936789259748918	1.74357580087941
Plekhm2	-0.268502442808811	3.81553424930822	-6.0968926964137	7.41200323311777e-05	0.000936789259748918	1.74302010636454
Esr2	0.4396393411656	0.777937644044198	6.09679222005796	7.41307212809886e-05	0.000936789259748918	1.74287171249079
Vdac2	-0.387485878849281	6.73858873078785	-6.09593704974017	7.42217632033734e-05	0.000936926759141432	1.74160864979855
Irf2bp1	0.213609835509845	4.06424802696361	6.0957289388522	7.42439368420194e-05	0.000936926759141432	1.74130125992501
Dedd2	-0.518716569946967	3.54346527517378	-6.09220627406862	7.46203407573664e-05	0.000941028277967036	1.73609716881678
Pde1b	-0.448281318977337	1.85678130915494	-6.09006479725764	7.4850156074612e-05	0.00094327681203181	1.73293265791729
Fip1l1	0.217368306678779	3.83574227450916	6.08898579797811	7.49662361024802e-05	0.000943481496774012	1.73133794543716
Ubap1	-0.239538482243361	3.00057134262955	-6.0889559598959	7.49694488452945e-05	0.000943481496774012	1.73129384371364
Selenbp1	-0.521737509623135	9.81988863380883	-6.08758456388182	7.51172691338792e-05	0.000944692524114328	1.72926673457761
Kras	-0.316652938645073	4.96184111715556	-6.08644160295935	7.52407042753874e-05	0.000944962708474112	1.72757707689839
Ankub1	-0.413943845784216	0.507009346849638	-6.08642993550117	7.52419654281719e-05	0.000944962708474112	1.7275598277373
Nelfb	0.172427953069155	4.95449046626707	6.08586408899547	7.53031556760814e-05	0.000945082990805158	1.72672325721408
Fam222a	0.634887358323382	1.28394774993673	6.08469469243046	7.5429781619079e-05	0.000946023788511613	1.7249942278352
Snap47	0.220796119922435	3.45903555599719	6.08304320601854	7.56089966587228e-05	0.000947622407815109	1.72255206216793
Adh1	0.504969480865141	4.90492981803504	6.08027350891585	7.59105770569667e-05	0.000950258300829911	1.71845544171962
Pik3c2b	0.360415724584235	1.50894761045555	6.08014601629583	7.59244900235196e-05	0.000950258300829911	1.7182668426038
Npnt	0.837459033469792	6.68008534705792	6.07968340953736	7.59749960359888e-05	0.000950258300829911	1.71758249140086
Fgr	-1.86167145023767	3.66216756896706	-6.07870710312756	7.60817038494973e-05	0.000950370074341705	1.7161381043946
Kctd21	0.318952486716422	2.73869640518515	6.07865195897258	7.60877357317972e-05	0.000950370074341705	1.71605651782224
Gm4841	-2.21462882760802	1.28491523847012	-6.0771263370128	7.625481656094e-05	0.000951572448029641	1.71379916473575
Adgrg6	0.621390913525192	3.62762035813626	6.07682436645443	7.62879336850807e-05	0.000951572448029641	1.71335232093751
Tmem82	-0.512982152452109	1.0444541080676	-6.07524314861228	7.64615964905155e-05	0.000953089375995799	1.71101228472048
Suds3	0.268674532338582	3.94894499532162	6.0738858071593	7.6611007517197e-05	0.000954220372873524	1.70900327521406
Nfkbib	-0.797057341700965	4.10355995109671	-6.07347259218995	7.66565544479795e-05	0.000954220372873524	1.70839162056247
Gbp6	-2.67007402454368	3.74961131570334	-6.0716260753753	7.6860441223825e-05	0.000956108382642296	1.70565804439404
Dhx30	0.151588457187904	3.77301191700936	6.07086506974971	7.69446373337846e-05	0.000956505943122151	1.70453131197766
Psip1	0.27290146126238	3.76941454426437	6.06954215208846	7.70912363976689e-05	0.000957678174815275	1.70257242356821
Hdac7	0.30915797775146	4.62495384666218	6.06849803097412	7.72071509032494e-05	0.000958467891653831	1.70102618077269
Gna11	0.213073228336623	5.312637084712	6.0671080984491	7.73617445463882e-05	0.00095973638508734	1.69896758125289
Zfp553	0.205618424013162	2.52519709782332	6.06584483651414	7.75025357066527e-05	0.000959849301820809	1.69709634977135
Wdtc1	0.283980629116019	4.03055607982717	6.06574365930414	7.75138237662873e-05	0.000959849301820809	1.69694646911753
Ltb4r1	-1.56006980522611	2.29748598760139	-6.06561568265392	7.75281042757346e-05	0.000959849301820809	1.69675688652831
Cldn2	-0.724650914557037	0.880312238466911	-6.0641479120118	7.76920888764911e-05	0.000961229621227992	1.6945823857906
Tlr6	-1.08370725037031	1.257179252897	-6.06366782980495	7.77458056106394e-05	0.00096124473094964	1.69387107721332
Dpep2	-0.562928744126132	3.15437041996241	-6.06263798301392	7.78611695125259e-05	0.000962021508059286	1.69234510406099
Enox2	0.30951932935119	2.14860171667056	6.06070938874321	7.80777027211098e-05	0.000962116264203293	1.68948700340267
Cyp4f18	-1.2214279914753	3.1377294000543	-6.06063130311748	7.80864833085214e-05	0.000962116264203293	1.68937127231171
Cntrl	-0.299003666808565	3.07341537932453	-6.06054051221331	7.80966939051922e-05	0.000962116264203293	1.68923670956182
Dhx9	0.124124257744413	5.11858853725596	6.06027127899876	7.81269809886884e-05	0.000962116264203293	1.68883766744216
Bach2	0.517952267803033	1.1032237289746	6.05923213591771	7.82439956968899e-05	0.000962116264203293	1.68729741100051
Sec23ip	-0.205142196288989	4.29298059502593	-6.05880313986722	7.82923581025329e-05	0.000962116264203293	1.68666149181881
Npl	-0.535445600796902	2.10260389831833	-6.05871818619211	7.83019390430597e-05	0.000962116264203293	1.68653555821375
Bsdc1	0.251348944106001	4.77095112313871	6.0586784336978	7.83064226955152e-05	0.000962116264203293	1.68647662956572
Cat	0.607072506754646	6.96072251321873	6.0583655134634	7.83417262807662e-05	0.000962116264203293	1.68601275220869
Mmp11	0.668678808414187	3.12908621466328	6.05746275383023	7.84436705292871e-05	0.000962722554330949	1.68467440966799
Cpne2	-0.832735835753291	3.0275128297785	-6.05657822432279	7.85436933224551e-05	0.000963304466461805	1.68336297956824
Klhl33	0.193174597380873	0.238805823918319	6.05458900489098	7.87691317656124e-05	0.000965422738795266	1.68041329157368
Tnfrsf1a	-0.431080357501106	6.51527032790154	-6.053663046711	7.88743058998383e-05	0.000965901790719993	1.67904005237159
Rtca	-0.349244715749709	4.36844047128926	-6.0533164051411	7.8913717378467e-05	0.000965901790719993	1.67852593499916
Arhgef12	0.535626313632827	4.70734464139833	6.05113987366881	7.91616587851576e-05	0.000968289334679373	1.67529744271353
Slc41a2	-0.489337613309809	1.94828341953293	-6.04951160390295	7.93476874890563e-05	0.000969643996281814	1.67288175204342
Tspan6	0.469363183338184	2.60537433352527	6.04826957547203	7.9489901698283e-05	0.000969643996281814	1.67103882999147
Bcl2a1b	-2.16887924251971	5.31167459865605	-6.0480179771456	7.95187431853862e-05	0.000969643996281814	1.67066548129425
Abca8a	0.814015631527348	3.02267433315901	6.04772146107479	7.95527480528664e-05	0.000969643996281814	1.67022546711228
Nudt8	-0.552095071561122	3.18717322509713	-6.04753320886651	7.95743451178474e-05	0.000969643996281814	1.66994610421371
Soat1	0.344666888054858	4.41819728443654	6.04726615692758	7.96049931340879e-05	0.000969643996281814	1.66954979517773
Has3	-0.553200184881469	0.661007770033205	-6.04693437614074	7.96430872376084e-05	0.000969643996281814	1.66905741327189
Tle1	0.548702175129753	3.17282575812421	6.04622633182504	7.97244478273343e-05	0.000969989610741739	1.66800658150281
Spi1	-1.25940584702053	5.3151235553509	-6.04544018900914	7.98148864430057e-05	0.000970445143199122	1.66683975664296
Bpnt2	0.299369184945569	4.28381650484991	6.04428866097671	7.99475568016436e-05	0.000970697936745857	1.66513045170873
Usp25	-0.258487520884469	4.64718182124681	-6.04404246017999	7.99759526898469e-05	0.000970697936745857	1.66476497145262
Adcy2	0.484608105548793	2.32119886543145	6.04387985533662	7.99947128255965e-05	0.000970697936745857	1.6645235829655
Litaf	-1.19035089376576	5.41130197956421	-6.04301829566586	8.00941914714548e-05	0.000971261417240933	1.6632445256556
Pgpep1	0.172990808158714	2.66678078816324	6.03999011604122	8.04448831445226e-05	0.000974733026345389	1.6587480921041
Hexa	0.392763373091066	5.72083313645627	6.03962791613662	8.04869387709152e-05	0.000974733026345389	1.65821018626515
Ankrd1	-1.52729218883387	4.46131753006428	-6.03834235025445	8.06363972589032e-05	0.00097587719199703	1.65630083007234
Gfra2	0.746197380277119	1.80893025779947	6.03746047306202	8.07390944036305e-05	0.00097587719199703	1.65499090530628
Themis2	-0.985512869938316	3.15088119568098	-6.03744154562476	8.07413000860412e-05	0.00097587719199703	1.65496278959859
Map3k14	-0.378704080518996	2.66369884019772	-6.03520730058994	8.10021165397753e-05	0.000978383744036824	1.65164357423545
Nlrp3	-2.35963286597074	2.43765756588368	-6.03137222185964	8.14519037115448e-05	0.000983088896435144	1.64594446936885
Xxylt1	0.216334910003718	2.9790629106073	6.03097161418109	8.14990412751105e-05	0.000983088896435144	1.64534902559218
Mthfd2	-0.911254560612253	2.55161976189479	-6.02748843674616	8.19101174962469e-05	0.000987397077994586	1.64017082581083
Ankmy2	0.388181387402404	3.21952998527065	6.02687582932997	8.19826441999173e-05	0.000987621182858346	1.63925992389821
D230025D16Rik	0.498762267549354	5.17112622377532	6.02583706934357	8.21057796646097e-05	0.000988454261300899	1.63771524109543
Ifi27l2a	-1.37617058496816	6.34684945227329	-6.02493912561511	8.22123815140984e-05	0.000989087331080588	1.63637983314977
Ehbp1l1	-0.512194252626026	4.1582087882476	-6.02430244691088	8.22880559485745e-05	0.000989347729792744	1.63543290411274
Tmem237	0.25226379250654	3.05883042868828	6.02308616553936	8.24328273373001e-05	0.000990437993027101	1.63362377261606
Mpp7	0.55580007005496	2.65060180457306	6.02041421631251	8.27518179033456e-05	0.000993618713198794	1.62964869104215
Stox1	0.439933002454561	1.3285495117734	6.01938041205445	8.28755913656261e-05	0.000994452787349921	1.62811041570408
Lta4h	0.256689460708447	4.89570744193723	6.01362532846659	8.35682420177291e-05	0.00100210745225058	1.61954417811583
Tcaf1	0.513810904847421	2.9719035066385	6.01070065612335	8.39226017971573e-05	0.00100540160899143	1.61518907826884
Map2k6	0.375126114570137	0.506413723166428	6.0104523241761	8.39527639204796e-05	0.00100540160899143	1.61481923291781
Kif3b	-0.237545873555074	3.73885367189475	-6.00738610723569	8.43261367196722e-05	0.00100921299965616	1.61025192714309
Gpr34	0.461968231907429	0.526598338869897	6.00674246904375	8.44047369521306e-05	0.0010094938852583	1.60929301912565
Zfp383	0.469105656971216	1.93837692765846	6.00257690231508	8.49153219651338e-05	0.00101493763740442	1.60308561165177
Exoc6b	0.313943046099193	1.84600269311321	6.00096908832777	8.51132757161697e-05	0.0010166400467311	1.60068902462028
Map3k8	-1.18529221215428	3.45473699889012	-5.99885792145066	8.53739493216242e-05	0.00101883432737542	1.59754158031659
Klhl7	0.305030591699983	2.92547755107549	5.99858053546243	8.54082623844283e-05	0.00101883432737542	1.59712799019542
Rab5b	0.165281538761735	5.37049308690345	5.99579844332538	8.57532253862835e-05	0.00102228340497932	1.59297920094969
Gpr84	-3.20308128114833	1.64345543287598	-5.99430807234318	8.59386330684269e-05	0.00102382713735587	1.59075622926725
Plk2	0.560648717332129	4.41210686639609	5.99190260583551	8.62387837584293e-05	0.00102673496059857	1.58716766588457
Unc13b	0.385049408633042	2.12736933834112	5.98913915414149	8.65849827649904e-05	0.00103018688720581	1.58304401729942
Nod2	-1.15529003459498	1.67122204264358	-5.98760622981762	8.67776624193677e-05	0.00103180894581886	1.58075609840472
Mt1	-1.77522242012979	6.65863601771877	-5.98631225815438	8.69406627393678e-05	0.00103307623323852	1.57882455720182
Slc6a6	-0.343477903978601	4.9052355935081	-5.9837849745539	8.72599637655195e-05	0.00103573626656709	1.5750513266534
Pafah2	0.516326508339576	3.37550571435924	5.98364527089394	8.72776505550223e-05	0.00103573626656709	1.57484272243799
Arih2	-0.26328218469034	2.884369920087	-5.98175858079333	8.7516884162226e-05	0.00103790263335137	1.5720252585215
Asb1	0.31250361740926	2.73749311596831	5.98096903244309	8.7617206740283e-05	0.00103841985282933	1.57084604448275
Uaca	0.398397094650769	3.14929390160327	5.98013438555735	8.77233929361373e-05	0.00103900585255732	1.56959937668007
Sh3bp5l	0.298568028316705	4.10537937468486	5.9785632219873	8.79236531133541e-05	0.00104008404987295	1.5672523403766
Gpn3	0.361725970081195	4.29856798184567	5.9785289458226	8.79280273717074e-05	0.00104008404987295	1.56720113397183
Insig1	0.528212366016226	4.99481136174476	5.97787517487355	8.80115047714921e-05	0.00104039939565577	1.56622440941664
Scarf2	0.572794510146626	3.73343347279494	5.97421343061118	8.84806219462244e-05	0.00104527010868214	1.56075267563677
Mmp25	-0.940730597620296	1.00697609287405	-5.97322618848036	8.86075560085226e-05	0.00104609475053002	1.5592771115886
Slc22a23	0.446976643465262	3.68908182927399	5.97018611512735	8.89996517289465e-05	0.00105004679304687	1.55473243649172
Tpcn1	0.658440107502724	3.85723062486843	5.96922981154193	8.91233735905498e-05	0.00105082942293404	1.55330256076377
1600014C10Rik	-1.04809072130921	3.87629180578115	-5.96677903204348	8.94412807353848e-05	0.00105389915800877	1.54963752577626
Cdc14b	0.388385943682211	1.38998729789447	5.96539759516222	8.96210084945548e-05	0.00105533780485131	1.5475712646544
H4c8	1.10557494933574	2.00071078970083	5.96373635838816	8.98376485101814e-05	0.0010564411092385	1.54508613289527
Tut7	-0.155396417303954	4.62584689865318	-5.96336238985448	8.98864942199259e-05	0.0010564411092385	1.5445266387249
Abtb2	-1.01014917594944	2.08494780281313	-5.96335250329575	8.98877859316032e-05	0.0010564411092385	1.54451184717466
Nr2c2	0.31171922141799	3.74317391029487	5.96231276320396	9.00237418893931e-05	0.00105736031926663	1.54295618492611
Plxna4	0.493481529889668	2.45240348261061	5.95892723793822	9.04679518534369e-05	0.00106189658101813	1.5378896710105
Cdc42ep1	0.405583160888807	5.66577524360513	5.95575929269705	9.0885728764647e-05	0.00106611696310663	1.53314727258379
Klhl6	-1.26347656599004	3.61766428130811	-5.95002403654466	9.16473108225336e-05	0.00107436229735686	1.52455793801085
Malt1	-1.60686249975698	3.22283925212009	-5.94910891504355	9.17694570027832e-05	0.00107510590350477	1.52318697859584
Stfa1	-1.55634359271868	0.909340782729479	-5.94727139191099	9.20152451170078e-05	0.00107729613384753	1.52043378826727
Ttc39c	-0.48642759527962	2.24290335866034	-5.94611085983913	9.21708397769317e-05	0.00107774588792725	1.5186946933937
Gdf15	-1.17564695448116	1.38343249619222	-5.94610686614255	9.2171375702806e-05	0.00107774588792725	1.51868870837449
Gal	0.921175510628921	2.008069714105	5.9452759030741	9.22829573111078e-05	0.00107836198552884	1.51744336341316
Brd2	-0.170086036200557	5.92367249397944	-5.94344707323843	9.25290394931335e-05	0.00107925169462623	1.5147021877549
Tceal1	0.544735853556559	2.77036548964429	5.9432994751496	9.25489303369485e-05	0.00107925169462623	1.51448093655707
Pf4	-0.864328730131391	4.81338772360921	-5.94307397073375	9.25793289108906e-05	0.00107925169462623	1.51414289682511
Ago1	0.522451256945934	3.83887552202509	5.94282142629121	9.26133851759459e-05	0.00107925169462623	1.5137643143471
Apol6	-1.88138094825451	1.73542687531851	-5.94252188569801	9.26537962947102e-05	0.00107925169462623	1.51331526928746
Tgm1	-1.26991136606667	1.86763408856818	-5.94090779461883	9.28718773994145e-05	0.00108037635226111	1.51089534217916
Id4	0.649908842624256	1.84118026015339	5.94059970559073	9.29135656575457e-05	0.00108037635226111	1.51043339675943
Gars	-0.435815441672109	5.20736571682743	-5.94049784770718	9.2927352673871e-05	0.00108037635226111	1.51028066911578
Grn	-0.420667984389782	6.69870534734551	-5.93762860351633	9.3316617082342e-05	0.00108421356306774	1.50597785461948
Irs1	0.76890394253048	1.73996888217859	5.93541049547423	9.36187334855617e-05	0.00108703400688277	1.50265069114996
Foxred2	-0.288923785968558	0.726010647481642	-5.93368607841354	9.38543267291541e-05	0.00108846058251854	1.5000635737193
Cblb	-0.239996129395237	3.03954235270509	-5.9336410973567	9.3860480574342e-05	0.00108846058251854	1.49999608355929
B2m	-0.787359081854682	10.8766584040888	-5.9312380543162	9.41898658037995e-05	0.0010915890080591	1.49639010201119
Itpr1	0.510173149018271	3.76490283741514	5.93056424958774	9.42824451090842e-05	0.00109197081112741	1.49537884793783
Baz1b	0.159555409004234	4.12770870341171	5.9296570782327	9.44072416019765e-05	0.00109232385782869	1.49401725094466
Fas	-0.523943237656625	4.95655595681056	-5.9294403901115	9.44370766784935e-05	0.00109232385782869	1.49369200054808
Ston2	0.273666076745054	1.7742033035454	5.92904248112276	9.44918896182975e-05	0.00109232385782869	1.49309471869753
Csgalnact1	0.325682541748928	2.92586784978312	5.92744001372751	9.47129767036746e-05	0.00109418884316781	1.49068910132668
Ptprs	0.429526446255717	1.75907210583765	5.92661529382852	9.48269752504482e-05	0.00109481509698043	1.4894508907372
Mob3c	-0.297202113539992	2.42124468217275	-5.92571842443857	9.49511127064135e-05	0.00109555754553695	1.48810424551542
Il4ra	-0.753834304847742	5.38128634758253	-5.92412734914408	9.51717626678616e-05	0.00109725597794036	1.48571496755661
Ifit2	-1.58501869693537	3.91100633768501	-5.9237641086947	9.52222133038929e-05	0.00109725597794036	1.48516944720912
Daam1	0.478617218674864	3.89618074277051	5.92336207991665	9.52780844806494e-05	0.00109725597794036	1.48456565171274
Fbf1	0.373056537152925	2.71139815257186	5.92253973544303	9.53924770069619e-05	0.00109767156783736	1.48333052342647
Cmtm8	0.690101592006	4.59996208337891	5.92224103924019	9.54340634589629e-05	0.00109767156783736	1.48288186958047
Clcn5	-0.283345118137125	1.65411847459267	-5.91825416569171	9.59909949791856e-05	0.00110338424925541	1.47689218966295
Tada3	0.239986161960155	3.71873152858887	5.91461420459193	9.65024892690946e-05	0.00110856780489736	1.47142168911467
Hspa12a	0.493290858373905	2.26418377177569	5.91410640868066	9.65740761264431e-05	0.00110869461313561	1.47065837012708
Zc3h13	0.179909865666825	3.13440200583861	5.91318968664072	9.67034548612191e-05	0.00110948431200738	1.46928025894031
Sh3pxd2a	0.632340855888324	4.57004578020574	5.91220433227064	9.6842725675488e-05	0.00110974151956366	1.46779883720539
Chmp5	0.186867600279835	6.55228974559329	5.91217352371308	9.68470836252922e-05	0.00110974151956366	1.46775251610928
Ypel5	-0.297208565787558	4.53822411905329	-5.91133110589216	9.69663267653152e-05	0.00111041301400856	1.46648587603869
Glipr2	-0.935372760150394	4.83362269929001	-5.91008816714646	9.71425487472166e-05	0.00111173575631893	1.4646168347282
Man1b1	0.199927742043442	4.893540272841	5.90940038740611	9.72402076770734e-05	0.00111215830279506	1.4635825054433
Btg1	-0.913091930960591	5.38162854970573	-5.90794194889204	9.74476397605227e-05	0.00111383503848622	1.46138898177013
Dyrk1b	0.604667914240786	3.06771490718329	5.90710333632456	9.75671280349045e-05	0.00111450510383477	1.46012755086176
Dstyk	0.4040619943151	3.36723959264168	5.90532982039361	9.78203386302114e-05	0.00111670088569688	1.45745951500957
Ccser2	0.303942575404802	3.96674738823466	5.90351927350748	9.80795582845043e-05	0.00111860405589736	1.45473530198365
Syf2	0.215243326364616	6.33453538010243	5.90331235216613	9.81092301770061e-05	0.00111860405589736	1.45442393064722
Klrg2	0.231928717292926	0.587884476821676	5.90268279139784	9.81995660834825e-05	0.00111893730837253	1.4534765414271
Hgf	0.537672536825743	2.53683406367781	5.89832178156961	9.88277661101178e-05	0.00112539504057361	1.44691234052937
Dipk1b	0.826799609812942	2.11609076947625	5.89571630058406	9.92051246274167e-05	0.00112899007896372	1.44298925414457
Tmem184b	0.252753148539999	4.49943320790239	5.8951277469129	9.9290578632577e-05	0.00112926073623672	1.44210293000375
Aida	-0.469667192928829	4.56759177338117	-5.8941820363597	9.94280536037005e-05	0.00113012233987421	1.44067864565626
Cnpy2	0.279938934579604	5.24295414286035	5.89131231415494	9.98464582276552e-05	0.00113352811420786	1.43635591877674
Slamf8	-1.86438049022284	1.75274717971129	-5.89127780030215	9.98515017321434e-05	0.00113352811420786	1.43630392254567
Utrn	0.774777563393809	4.14350356867345	5.88931878592142	0.000100138217391247	0.00113539418795282	1.43335232214477
Nkain1	0.500853403080866	0.797595450837115	5.88930734248562	0.000100139894792409	0.00113539418795282	1.43333507896309
Sema4c	-0.463986516405587	2.83791705880405	-5.88681532614352	0.000100505893071067	0.0011388387425893	1.42957961173529
Il10	-0.491705988744027	0.33568432079764	-5.885910211375	0.000100639178158225	0.00113886160168651	1.42821538214965
Cog6	0.119354878836937	3.88863245484349	5.88568489674596	0.000100672386713045	0.00113886160168651	1.42787575943112
Esam	0.363728621297834	6.87496015108498	5.88553492646867	0.000100694496921548	0.00113886160168651	1.42764970118692
Bin3	-0.508854612282865	3.30374493248412	-5.88495468787828	0.000100780090561909	0.00113912607301181	1.42677504582173
Ankrd50	0.693475884801142	4.07892013471035	5.88449699201648	0.000100847662021457	0.00113918663743054	1.42608507782831
Ppp2r3d	0.278800100747712	3.27862066183635	5.88404247525922	0.000100914811878179	0.00113924236763338	1.42539987232073
Kif3a	0.266889189660953	2.19798584678023	5.88271446652065	0.00010111128348546	0.00114075706217021	1.42339766531263
Nrbp1	-0.212261780072434	5.5731763048475	-5.88213933975456	0.000101196496685265	0.00114101542537185	1.42253048136471
Irf1	-1.58808784991003	5.86610574456195	-5.87854208082661	0.000101731219532922	0.00114633868361067	1.4171054010731
Rps6ka6	0.144002088326416	0.38081436121342	5.87613999093789	0.000102089958338765	0.0011496735714275	1.41348173194134
Eid1	0.186393897337788	5.11788068275541	5.87512800696681	0.000102241495565996	0.00115009143195815	1.41195485538275
Ppa1	-1.2874760915229	4.87056798605975	-5.87505336914302	0.000102252681515366	0.00115009143195815	1.41184223633216
Sat1	-0.293711892418603	6.93266283190844	-5.87431057570044	0.000102364074793207	0.00115063755281671	1.41072141095631
Abl1	0.283300141703031	3.70116931433697	5.86969320326335	0.000103059424900357	0.00115710420145745	1.40375231791015
Pik3c2g	0.124239141505292	0.166483985445361	5.86928931945917	0.000103120486239035	0.00115710420145745	1.40314258141911
Anxa5	0.270216639738709	7.99342696538361	5.86923340985536	0.000103128941989982	0.00115710420145745	1.40305817378611
Zfp329	0.259289919588379	1.20785841946548	5.86757723128424	0.000103379757024742	0.00115898103754809	1.4005576093106
H3c14	0.726314142821737	1.03839030324256	5.86729339573664	0.000103422806802118	0.00115898103754809	1.40012902328621
Efemp1	0.804769814249981	5.53023907036219	5.86294833664016	0.000104084216463082	0.00116529942739131	1.39356661711175
Nxt2	0.284759614624348	3.22187883972636	5.86218378947163	0.000104201061836487	0.00116529942739131	1.39241162804861
Chrdl2	0.215310342987393	0.123564257961224	5.86189940561689	0.000104244559708197	0.00116529942739131	1.39198199239315
Zfp462	0.171227317140919	0.450752103220616	5.86152902343399	0.000104301240421092	0.00116529942739131	1.39142241640643
Htra4	0.400260949301785	0.938247444418524	5.86150556750695	0.000104304831057526	0.00116529942739131	1.39138697836057
Pank4	0.214912219140791	3.22941611807321	5.85985969612688	0.000104557110140294	0.00116740563645057	1.38890013898582
C1qtnf2	0.688457822022643	2.69457973886303	5.85786057560309	0.000104864409215914	0.00116962250205507	1.38587902904434
Hspa4l	0.517065756999959	4.27685062220852	5.85773716175997	0.000104883411521731	0.00116962250205507	1.3856925047049
Rerg	0.735972689127708	3.18388310268087	5.85566272901546	0.000105203365822061	0.00117247646473996	1.38255693373261
Tarsl2	0.398189489392531	2.05252097158931	5.85522699196204	0.000105270704556626	0.00117251330361094	1.38189822428689
Rragc	-0.265514617429821	5.2962201982485	-5.85400152786749	0.000105460333683014	0.00117330444458047	1.38004552693279
Gm5930	0.876862419724116	0.893493749831321	5.85392193544848	0.000105472662435899	0.00117330444458047	1.37992518896054
Mib2	0.486216839863165	3.46344539832988	5.85352632762861	0.000105533964295999	0.00117330444458047	1.3793270450054
Ap4e1	-0.250962453890617	2.16803335034262	-5.85264375347668	0.000105670861314012	0.0011741135567481	1.37799254497023
Iigp1	-3.14948127209264	5.75359983864256	-5.8504965749638	0.000106004702471487	0.00117710861549751	1.37474542428858
Tmem35a	0.662825482178093	0.888675135066883	5.84742269665876	0.000106484581493998	0.00118135521372896	1.37009572028257
Sbk3	-0.298392199502246	0.75726582653715	-5.84722091885418	0.00010651616284564	0.00118135521372896	1.36979045318206
Sirpb1b	-1.40044638987448	2.18415711084529	-5.84438054813262	0.000106961784424775	0.00118557943983175	1.36549266749952
Cpm	0.831405517624986	5.27950818054567	5.8436785201403	0.000107072230139538	0.00118599270614027	1.36443024406049
Fam168a	0.30461020641104	3.95015343805288	5.84332046345727	0.000107128607719732	0.00118599270614027	1.36388834676005
Zfp931	0.346302423253866	1.62121939802465	5.84149333115075	0.0001074167900758	0.00118846455775105	1.36112280306854
Krt10	0.394388216879666	1.08973191878534	5.84042587514112	0.000107585535129823	0.00118961276193368	1.35950688050432
Mab21l3	-1.8191950383098	1.16471974824548	-5.83994511618335	0.000107661626367403	0.0011897356912574	1.35877905034203
Mreg	-1.92144279971145	2.21792163299711	-5.83952238215083	0.000107728581147347	0.00118975756899221	1.35813903761283
Stk19	-0.25219906969991	4.4226418144358	-5.83832333451609	0.000107918733706512	0.00119113920006025	1.35632355763487
Rabgap1l	0.19804997106478	2.39450748569796	5.83593604082707	0.000108298390397102	0.00119444494798418	1.35270833346966
Glrx	-0.9548118778058	5.39963532311877	-5.83562035654959	0.000108348700704589	0.00119444494798418	1.35223021186755
Wdr11	0.292383764627755	3.64396075221022	5.83359327028659	0.00010867234884775	0.00119729204557831	1.34915973235439
Psmd8	-0.429574855780587	6.22083059772915	-5.83308701107587	0.000108753339561603	0.00119746386092154	1.34839279583947
Aspn	0.689159376657834	3.01262792836688	5.83117743685104	0.000109059409513701	0.00120011228822439	1.34549963161883
Slfn9	-0.593418556674872	0.921285894871611	-5.82984977589138	0.000109272749602962	0.00120139127130728	1.34348780382445
Elfn1	0.942207506914574	2.07811192917576	5.82963777426447	0.000109306856971106	0.00120139127130728	1.34316653046687
Cstb	-1.38460331336636	6.86306676269655	-5.82619852416321	0.000109861758163122	0.00120556714081434	1.33795368420483
Morc3	-0.483824564670273	3.54973991032765	-5.82609694506539	0.000109878192820121	0.00120556714081434	1.33779969550584
Retnla	-1.48953013136949	7.82614622462709	-5.82605915452196	0.000109884307684951	0.00120556714081434	1.33774240660074
Trmt10b	0.176060542744981	2.1581905648689	5.82355111974389	0.000110290942014956	0.00120930385582986	1.33393986772048
Mafk	-0.252775339259389	3.97453863827664	-5.8228076297492	0.000110411793540278	0.0012099044593154	1.33281245594239
Pcbp3	0.454352868903918	2.72730219756562	5.81971496693503	0.000110916008813571	0.0012147027735558	1.32812195275342
Vwa5a	-0.2910722924597	5.13558662344174	-5.81770366014185	0.000111245238839971	0.00121758013652044	1.32507075163106
Mad2l2	-0.613676851264183	2.69847061982363	-5.8152299572027	0.000111651585099388	0.00122129759543303	1.32131728222852
Prim2	-0.244393118843201	1.67961787571867	-5.81032256373293	0.000112462387362965	0.0012290429363349	1.31386843732963
Arhgef19	0.66852038925798	1.83721238758106	5.81013254167928	0.00011249390865039	0.0012290429363349	1.31357993621553
Mex3b	0.588556442520301	1.60736731564184	5.80959200353334	0.000112583625760717	0.00122928966684823	1.31275923525047
Sema6c	0.396039380196732	0.634171676748054	5.80915311186135	0.000112656527866072	0.00122935261129657	1.31209283340355
P2ry12	-0.307623549121517	1.64598683166251	-5.80789816339638	0.000112865258412047	0.00123089681166349	1.31018719818041
Ms4a4a	-1.79862577545348	3.26212172633077	-5.80717341861226	0.000112985989738257	0.00123148003458168	1.3090865718094
Desi2	-0.173204589734353	3.02112960120473	-5.80538622515034	0.000113284296348056	0.001233886866042	1.30637214385482
Snx20	-1.70830695328758	3.8312953994674	-5.80504359241476	0.000113341582037172	0.001233886866042	1.3058516931066
Foxd4	-0.498823869960919	0.350357066570636	-5.80330985981725	0.000113631922457039	0.00123611695321045	1.30321793539366
Slc48a1	0.181200599072729	5.91078823794009	5.80263887334387	0.000113744501882509	0.00123611695321045	1.3021985059442
Megf8	0.391632568298093	3.22912020068481	5.80261236266675	0.000113748952332456	0.00123611695321045	1.30215822694729
Notum	0.846862676580313	1.34807665232522	5.80197363825526	0.000113856233501808	0.00123654892743275	1.30118775029898
Uhrf2	0.319800908529489	3.82947801051577	5.80129906385346	0.000113969653003263	0.00123704701608936	1.30016273918744
C9orf72	-0.37141728404701	2.73112732547456	-5.79638389229275	0.000114799703097136	0.0012450558871594	1.2926921836135
Syne4	-0.686673383047287	1.73367809770785	-5.7961255776598	0.000114843503544985	0.0012450558871594	1.29229947529231
Ttc7b	0.386960051039291	3.92887496463377	5.79306778504169	0.000115363343413183	0.00124995158653183	1.28765006775857
Slc6a8	0.206847666433569	3.93996493688422	5.79213837371823	0.000115521843647603	0.0012509287279901	1.28623661959555
Lpar4	0.16040446993685	0.553905213963973	5.7903444338121	0.000115828434744828	0.00125153929054608	1.28350804363736
Epha1	0.354245919768348	2.63484744179091	5.7903285770385	0.0001158311485842	0.00125153929054608	1.28348392346832
Numa1	0.447535294899803	4.43204234595379	5.79027451230506	0.000115840402110207	0.00125153929054608	1.2834016838604
Reps2	0.730510080534144	3.43857517608286	5.78990365371109	0.000115903898144607	0.00125153929054608	1.28283754750965
P2rx4	-0.304546676590908	4.89042373202388	-5.78964552606007	0.000115948114965684	0.00125153929054608	1.28244488155205
Spop	0.298276123351074	6.78809836655415	5.78905113656887	0.000116050001122436	0.00125153929054608	1.28154065460913
Nav2	0.284039922199775	0.65284468442761	5.78901224077484	0.000116056671691729	0.00125153929054608	1.28148148182069
H2-D1	-0.720113126655569	10.2107459528067	-5.788441247708	0.000116154643098164	0.00125185854606856	1.28061279582988
Cdc37	0.166213320792907	6.15987009319501	5.78766913227809	0.000116287263197432	0.00125255063318128	1.2794380553413
Shisa6	0.187337986283943	0.175510289288246	5.78595150588303	0.000116582864342774	0.00125499637212259	1.27682445127245
Cisd2	-0.241434080014179	4.36697050552969	-5.78282565792298	0.000117122871798876	0.00125968191080982	1.27206695024193
Gm9733	-1.81519146738496	1.80115200576925	-5.78263604009758	0.00011715571482219	0.00125968191080982	1.27177830885252
Ergic3	0.229129050162674	5.98346710212339	5.78205053471528	0.000117257189964445	0.00126003310178342	1.2708870038847
Kctd2	0.40350615147545	4.42658878409858	5.78152677114699	0.000117348043748775	0.00126026981177937	1.2700896454271
Gadd45b	-0.687454246709094	6.8546008930121	-5.78045434026417	0.000117534304963264	0.00126153028029445	1.26845689218005
Lbx2	0.70094701029886	1.08383708482358	5.77937755639565	0.000117721638702337	0.00126280077696455	1.26681734426095
Ano8	0.307130617176505	2.48839140760084	5.77821438046237	0.000117924359496075	0.00126362294747652	1.26504606442853
Tlr2	-2.00376489949097	4.36661104961474	-5.77814592558068	0.000117936301525715	0.00126362294747652	1.26494181550168
Plin2	-0.843741147012732	6.3821970311516	-5.77626534492551	0.000118264874588384	0.00126572544441571	1.26207764199416
Siglecf	1.26797270842785	2.6941232041569	5.77571245758775	0.00011836165962649	0.00126572544441571	1.26123548283337
Slc44a4	-0.334093256029644	3.20380053323319	-5.77541937360782	0.000118412999266524	0.00126572544441571	1.26078903876721
Arhgef38	0.857383113774766	2.98392229470116	5.7752942012071	0.000118434932986197	0.00126572544441571	1.26059836445907
Slc31a2	-0.887911454993069	4.74170655037612	-5.77504763823339	0.000118478150386573	0.00126572544441571	1.26022277004873
Cap2	0.421445076829664	1.4984865315605	5.77308015071671	0.000118823612020812	0.00126866368221852	1.25722534116127
Iyd	0.678176414006417	1.99639215039938	5.77244364155674	0.000118935602887406	0.00126866368221852	1.25625551200741
Gosr2	-0.196856740862317	4.53800509482285	-5.77229917546909	0.000118961036664803	0.00126866368221852	1.25603538537718
Fbxo24	-0.39725962426258	0.529222232940999	-5.7717746829741	0.000119053424114106	0.00126890992372141	1.25523617753061
Arhgap22	0.323142655178036	2.21131931160879	5.77092570930673	0.000119203129553553	0.00126902614100473	1.25394244950406
H2bc6	0.559320782566446	1.22253672570341	5.77072759453017	0.000119238093323624	0.00126902614100473	1.25364053274995
Tmem150c	0.372077398206804	1.10576157510005	5.77045504023932	0.00011928621218756	0.00126902614100473	1.25322516471927
Tie1	0.627207438157083	5.97165598923227	5.77014177418077	0.000119341544143419	0.00126902614100473	1.25274773938754
Atp8b4	-1.11763062114164	2.05808456497074	-5.76919330440529	0.000119509238216149	0.00127007177073471	1.2513021611202
Tmem132c	0.606571604168995	1.55808394625489	5.76623503403159	0.00012003388699168	0.00127490748532752	1.24679257723579
Tet3	0.269868252072593	3.11948484320083	5.7657483273773	0.00012012043879939	0.00127508716223515	1.24605052093916
Hcls1	-1.34265055737872	5.01044176959937	-5.7646618091685	0.000120313895662801	0.00127588975503866	1.24439383958821
Slc6a14	-0.533557414436193	5.36405891332778	-5.7645411185455	0.000120335405327495	0.00127588975503866	1.24420980461302
Fam178b	0.448651706810699	0.77845429728244	5.76125656177294	0.000120922357317686	0.00128088479165228	1.23920054273447
Mcl1	-0.342779406602855	5.87325146413766	-5.7610072947988	0.000120967025615325	0.00128088479165228	1.23882032316358
Pnpla5	0.513896731444939	0.490966397795467	5.76038037705816	0.000121079446012552	0.00128088479165228	1.23786401398489
Dpp8	0.271107541491547	5.16961116503166	5.76034207351467	0.000121086318297749	0.00128088479165228	1.23780558337598
Eif3b	-0.216207404042768	6.10300600104965	-5.75987177714734	0.000121170731026245	0.00128103767657135	1.2370881467338
Nipal2	0.350829104979193	1.98707966349035	5.75833281906785	0.000121447393952133	0.00128222199395574	1.23474024411069
Stom	0.343279006208064	5.37583285940306	5.7583215967605	0.000121449413884756	0.00128222199395574	1.23472312160347
Smarce1	0.171223672222183	4.77638749812693	5.75745271929303	0.000121605913973669	0.00128222199395574	1.23339737095335
Ms4a4c	-1.95448091486666	2.39105861441313	-5.75702040325846	0.000121683861590648	0.00128222199395574	1.23273769380818
D830031N03Rik	0.6126061713905	3.06120454437641	5.75702018485585	0.000121683900982592	0.00128222199395574	1.23273736053771
Ing1	0.245720497136623	4.5628864472171	5.75691484932717	0.000121702901288574	0.00128222199395574	1.23257662346767
Surf4	-0.62334506776104	6.41979557987718	-5.75508013338247	0.000122034352004118	0.00128433241867868	1.22977667570952
Chmp4b	-0.489530287108784	7.05140497794924	-5.7550296068811	0.000122043493446611	0.00128433241867868	1.22969956066501
F830016B08Rik	-1.65193639987904	1.5549784231861	-5.75395380120458	0.000122238305170969	0.00128564365651098	1.22805754652358
Fhl1	0.734891735661046	6.43790225700398	5.75353760854775	0.000122313759918914	0.00128569877030725	1.22742226215116
Wdsub1	0.22551591525851	2.09991895394785	5.75220642609007	0.000122555432992727	0.00128724850792788	1.22539015177586
Anxa4	-0.385083124917986	6.30338905831135	-5.75195139547577	0.000122601791154291	0.00128724850792788	1.22500080672835
Rnpepl1	0.365084679195348	4.60732645789683	5.75048983620045	0.000122867825926566	0.00128930244157097	1.22276932116831
Psma5	-0.61467083976161	5.50906792840456	-5.74893817788638	0.00012315093272857	0.00129149638422338	1.22039993573564
Pdcd7	0.167193487166435	3.085208166221	5.74813755882126	0.00012329728044799	0.00129149638422338	1.2191772525982
Tspyl1	0.244422991908636	5.20969753277014	5.74759786730547	0.000123396036754842	0.00129149638422338	1.21835299844083
Icam1	-0.993951885002697	8.17725247096048	-5.74757367067777	0.00012340046638322	0.00129149638422338	1.21831604269323
Sp140	-0.673894031439627	2.89735088641916	-5.7474147714096	0.000123429559957999	0.00129149638422338	1.21807335217345
Tbk1	-0.502707241291003	4.47460411793143	-5.74682999889629	0.000123536691407805	0.0012915546992576	1.21718018417078
Lipa	0.208075893847193	4.84259534498017	5.74653835246825	0.000123590158554073	0.0012915546992576	1.21673471168379
Zfp563	0.164303345175547	0.708606689247402	5.74588667824401	0.000123709718074634	0.0012915546992576	1.21573927380549
Rgs1	-1.88086118715782	2.27295849600581	-5.74584553458951	0.000123717270629557	0.0012915546992576	1.21567642446475
Fat4	0.652167232012269	1.19423628557644	5.74323888355653	0.000124196763000548	0.00129582161099888	1.2116941133499
Rnf150	0.347048990988159	2.2448372065111	5.74190943002648	0.000124442076197048	0.00129662226065156	1.20966266233422
Syt15	0.934898663494182	1.51560308438812	5.74179149686278	0.000124463862312207	0.00129662226065156	1.20948244403479
Gm33989	0.373372191300619	1.62637986195748	5.74167204117713	0.00012448593382259	0.00129662226065156	1.20929989705926
Naip2	-0.838040976830172	2.60665254473916	-5.73989948795494	0.000124813933423048	0.00129863791500066	1.20659091593331
Rap2c	-0.378732095830463	4.05254424166991	-5.73974413949652	0.000124842723434912	0.00129863791500066	1.2063534762766
Prmt9	-0.216922610542722	2.56589101912574	-5.73947717051471	0.000124892216062267	0.00129863791500066	1.20594542401452
Mmgt1	0.249410023378978	3.81167061051318	5.73908049098282	0.000124965793906672	0.00129866552339675	1.20533909491543
Igtp	-2.95780420292266	5.85955093533813	-5.73756460608671	0.000125247391822295	0.00130085365380491	1.20302183826699
2510009E07Rik	0.419938781715684	3.6721060092636	5.73489070029337	0.000125745755588348	0.00130425731222584	1.19893356351068
Pik3r5	-1.35764887568362	3.32859654547085	-5.73487393044103	0.000125748887807759	0.00130425731222584	1.19890791994154
Capza2	-0.509886393355864	6.48118756550244	-5.73466036877756	0.000125788783430224	0.00130425731222584	1.19858134921104
Rhbdf2	-0.553836316676984	4.08319414882233	-5.73403995683277	0.000125904759450274	0.0013047210245014	1.1976326004115
Ptgfrn	0.587182182175385	5.38935000511652	5.73215572783578	0.000126257683399177	0.00130763825832711	1.19475085107892
Synj2bp	0.244480296114627	2.91835428772864	5.73096848269306	0.000126480599571708	0.00130920647753394	1.19293480869641
Sema4a	-0.878656320018084	4.07788634712146	-5.72960011398338	0.000126738042684147	0.00131113011276238	1.19084146193581
Traf7	0.207030049645171	5.09073608522505	5.72880292287819	0.000126888282036662	0.00131194315774891	1.18962178465597
Cntrob	0.296466418633446	1.12187690647464	5.72741552415234	0.000127150204283692	0.00131349674483416	1.18749888915789
Six5	0.264060066600663	1.81351646070426	5.7269531457705	0.0001272376228049	0.00131349674483416	1.18679132992005
Arl5b	0.313783032131994	3.16862751560077	5.72686793704111	0.000127253739573797	0.00131349674483416	1.18666093501857
Lgals9	-0.536966072844739	6.42090173212149	-5.72610428346132	0.000127398277459292	0.0013142478076378	1.18549226922834
Cstdc4	-3.32366053694792	2.52232458867408	-5.72535392504243	0.000127540469014392	0.00131497383340233	1.18434386769463
Ccdc93	0.247050363708682	2.45545984683771	5.72466269272979	0.000127671605633432	0.00131549264684301	1.18328588488176
Rxra	0.367909398146618	4.57329858889726	5.72433158376709	0.000127734472507611	0.00131549264684301	1.18277907334611
Hes1	0.598615550433486	5.16792693454549	5.72327837392081	0.000127934661958009	0.00131681371282355	1.18116687354412
Asap2	0.360930902270762	2.58888376593381	5.72032982749563	0.000128496885141341	0.0013211288729691	1.17665253624991
Chic1	0.187647752567004	0.528129382361043	5.72032295287129	0.000128498199047456	0.0013211288729691	1.17664200946824
Ms4a7	-0.858357768963416	1.92649050465646	-5.716075719254	0.000129312685029394	0.00132875677641595	1.17013711851266
Slc4a5	1.15790255881166	3.10153339031751	5.71464151145307	0.000129588959472951	0.00133084881486776	1.16793995481163
Nfkb2	-1.24622700352317	2.81197749664343	-5.71217991924702	0.000130064605265471	0.00133498485819285	1.16416817541273
Pskh1	0.309837828494774	3.71928561977228	5.71065366650353	0.000130360450392505	0.00133630407035688	1.16182913166536
Snx13	0.328687662838025	4.31204057025772	5.71035421725286	0.000130418578829242	0.00133630407035688	1.16137017411304
Fancl	-0.197435451962382	2.09156051991147	-5.71021995144502	0.000130444651164312	0.00133630407035688	1.16116438442713
Zdhhc1	0.583758306883245	4.34359624675263	5.71001198465473	0.000130485046026874	0.00133630407035688	1.16084562783512
Fam13c	0.516677277622233	1.81786019415239	5.70828499127555	0.000130821006472052	0.00133899577949119	1.15819837455827
Alkbh8	0.196100106764689	1.64876586957762	5.70611830629353	0.000131243803615044	0.00134245750467849	1.15487652207693
Wfdc21	-1.99382754187465	4.98752082801798	-5.70580097318687	0.000131305848445152	0.00134245750467849	1.15438994592452
Cdk6	0.225363858470506	2.31047096923309	5.70470995735659	0.000131519401428036	0.00134389049081963	1.15271694829489
Reep5	0.194031087243209	6.16209029693547	5.7033745068273	0.000131781302295355	0.00134581563097058	1.15066889262638
Ect2	0.505893444019699	1.42270804884693	5.70038496490444	0.000132369606288446	0.0013509356446465	1.14608317684372
Robo4	0.400478040925756	4.32434075381487	5.70007782808345	0.000132430204911827	0.0013509356446465	1.145611980576
Il17d	0.542550696056497	2.19669576262694	5.69951434399773	0.000132541458002245	0.00135131772688146	1.14474747175614
Shh	0.746889575933911	2.20003411047209	5.69741136101625	0.000132957544740609	0.0013548055658015	1.14152062684117
Ddhd2	0.268050592914117	2.38657076660438	5.69567392713703	0.000133302353228358	0.00135756362066989	1.13885420295433
Rab27b	0.540993166808338	2.54916517066213	5.69482074338141	0.00013347202272437	0.00135853596893048	1.13754466986844
Trim32	0.351400898834487	2.62401429697257	5.69444690861844	0.000133546438189032	0.00135853823871075	1.13697084590846
Pcolce2	1.3992915078238	6.00680316982061	5.6934915614655	0.000133736809852801	0.00135971944764833	1.1355043279273
Snx25	0.576669290914445	5.71964008171405	5.69257550688013	0.000133919622683463	0.00136082253660205	1.13409800258708
Gtf2f2	-0.519959934793233	3.20585122803316	-5.69084240908599	0.000134266216296837	0.00136358773522539	1.13143702210905
Lrsam1	0.23365890100809	2.19121753165063	5.68909374455318	0.000134616889729926	0.00136639127929306	1.12875170051722
Cdh13	0.603350140257797	2.44283198962877	5.68596329403269	0.000135247097650686	0.00137202748203973	1.12394334715639
2700049A03Rik	0.33565326098093	1.46400932291168	5.68514136715706	0.000135413083544247	0.00137277797251093	1.12268063755577
Cyp4v3	-0.244019370405608	4.81520414849942	-5.6848547440305	0.000135471017220646	0.00137277797251093	1.12224028128926
Aox1	0.428724736755895	2.77285610199671	5.68310082881316	0.000135826101627657	0.0013752469326636	1.1195453776656
Serpina3k	-0.924946770349458	0.637735705635499	-5.68290961235346	0.000135864873638166	0.0013752469326636	1.11925154528589
Fancc	0.204137671369679	1.80595465275574	5.67838565239523	0.000136785614918674	0.00138380187556676	1.11229826973412
Pja1	0.248440566967666	3.90067726490271	5.67491787584819	0.000137495886168314	0.0013894977384843	1.10696633318234
Jmy	0.531411326930632	3.11141376458931	5.67489587811775	0.000137500404245184	0.0013894977384843	1.10693250466385
Robo2	0.655571164932786	1.28353127317161	5.67390572193914	0.000137703934270988	0.00139078695004747	1.10540975166969
Ube2g2	-0.237419697984809	5.7073663158078	-5.67180204739675	0.000138137415579266	0.00139439592980812	1.10217405762626
Gnas	0.186423583352238	6.49886432637233	5.66975060676562	0.000138561530775474	0.00139790644078772	1.09901808933691
Mecom	0.586885818065669	2.92687598910587	5.66843028740521	0.000138835225757548	0.00139989637601678	1.09698656770018
Cpne3	0.262114990041049	4.39511155475614	5.66673189399152	0.000139188138741435	0.0014026824482633	1.09437294840539
Arl4a	-0.482818357812852	3.55257912992007	-5.66627982299036	0.000139282236188709	0.00140285865063336	1.09367719629043
Mmp28	0.922254297635821	3.71229763954752	5.6631671364089	0.000139931972522225	0.00140862800926579	1.08888586759803
Gp2	-0.718227268498061	1.41223441635462	-5.66179153551633	0.000140220138628681	0.00141075327386251	1.08676797214471
Tnfrsf1b	-1.89041931033503	4.56773397800049	-5.66131428833427	0.000140320261503693	0.00141098534233615	1.08603313143632
Tlr9	-1.29590209016931	1.62125418872509	-5.66089477333477	0.000140408335356332	0.00141109606405587	1.08538715659416
Tmem30a	0.135566548912372	6.60375600244594	5.66023768109991	0.000140546404779695	0.00141170884142676	1.08437530600936
Elf5	0.748960671631694	3.2646035085622	5.65960640701506	0.000140679185164724	0.00141226785063117	1.08340315379921
Sema4d	-1.46281409666431	3.24847513519111	-5.65887880853	0.000140832391565897	0.00141295320803614	1.08228259207811
A530064D06Rik	-1.01212061765485	0.793873513704287	-5.65854953330938	0.000140901783511222	0.00141295320803614	1.08177545591516
Slc39a8	-1.0866908572029	6.03901200223818	-5.65691761322245	0.000141246233530514	0.00141558981782601	1.07926180840524
Ptch1	0.688189916437746	3.66841844389695	5.65657186075586	0.000141319326469661	0.00141558981782601	1.07872919626186
Soga1	0.740334638792335	3.63368708861239	5.65515401421939	0.000141619483497738	0.00141713470762401	1.07654490309333
Zfp39	0.494372371300594	1.8230615400281	5.65493569367011	0.000141665761958238	0.00141713470762401	1.07620853899035
Trem3	-2.21777621083563	1.91218665239331	-5.6547471966593	0.000141705731508905	0.00141713470762401	1.07591811814907
Atp6v0e2	0.46092018997887	3.6092606483995	5.65352955452062	0.000141964213460506	0.00141894471215902	1.07404195060962
Hck	-1.33262239407574	5.11623934544844	-5.65225726976479	0.00014223483040628	0.00142087396594075	1.07208135974012
Cbx5	0.30993668381451	3.94434258010832	5.65057119983017	0.000142594305115217	0.00142353806147192	1.06948276550906
Mlph	-0.497629777838413	3.71678095942671	-5.65027759616956	0.000142657000862922	0.00142353806147192	1.06903021750536
Pabpc4l	0.128361812082	0.146671328415002	5.64693539064591	0.000143372759614309	0.00142990119896384	1.06387780832615
Scarb2	0.269084385720831	6.50424439405386	5.64643288954955	0.000143480703676218	0.00143019878335069	1.06310300326659
Mib1	0.32623591513766	3.84231563275144	5.64518014061678	0.000143750187404059	0.00143120273316787	1.06117123427569
Aga	0.329417348423707	3.11282367374128	5.64498299117581	0.000143792645955156	0.00143120273316787	1.06086720444483
Ppp1r26	0.416770122744196	1.62860735942262	5.64487501965731	0.000143815904594445	0.00143120273316787	1.06070069607659
Ctsz	-0.982920195462878	7.18014424465692	-5.64384987950798	0.000144036934021784	0.00143262373648717	1.05911969141646
Tnfsf12	0.400254169909545	2.92868230221003	5.6426729789157	0.000144291129571175	0.00143437289553626	1.05730444962241
Ube4a	0.181779423397405	3.02836139167735	5.63951264960201	0.000144976082287726	0.00143968346091323	1.05242899351031
Plgrkt	-0.48616746414708	3.92720406424419	-5.6393586587588	0.000145009545593509	0.00143968346091323	1.05219139418547
Micall2	-0.604469613873511	1.56240115781057	-5.63912094208986	0.000145061219233516	0.00143968346091323	1.05182460383203
Anapc2	0.217864314436699	5.04431862283689	5.63476675158768	0.000146011180831942	0.00144777184657951	1.04510476211428
Mmp15	0.911742720037966	5.42190517273775	5.63466102642623	0.000146034329126337	0.00144777184657951	1.04494156194017
Lgmn	-0.332540811686628	6.0108282674443	-5.63405945629695	0.000146166115843634	0.00144829423550475	1.0440129315397
Tmem176a	-0.798695402672866	7.80947699418174	-5.62966441851813	0.000147132785114977	0.00145708406070327	1.03722682357096
Sertad1	-0.681248084666917	4.58009605015341	-5.6266093560998	0.000147808733590887	0.00146298687609878	1.03250804545366
Tnfrsf23	-1.09073972325639	1.43782817765205	-5.62471820648859	0.000148228813188351	0.00146635213305883	1.02958634436382
Etv1	0.456298673782159	0.908200317765935	5.62287628456626	0.000148639177524855	0.00146932375212434	1.02674020024397
Fhod1	0.239192122477765	3.96563102884752	5.62248259922528	0.00014872704370232	0.00146932375212434	1.02613181273775
Scn3a	0.433017664871135	0.530963606115505	5.62229052466154	0.000148769932632763	0.00146932375212434	1.02583497932488
Gjb1	0.317657195367905	1.16169794473226	5.62153735139892	0.000148938237887854	0.00146963081029051	1.02467096853545
Cyba	-1.3268069652262	7.51171646660976	-5.62143313862379	0.000148961541363071	0.00146963081029051	1.02450990379746
Nup133	0.218591597610431	2.45475174322598	5.62016450756196	0.000149245536358844	0.00147026665501063	1.0225490613245
Ly6g	-1.54397347438275	1.0050546961551	-5.61995676094587	0.000149292097183331	0.00147026665501063	1.02222793842465
Ass1	-0.954323542782055	4.18568912127351	-5.61981880232355	0.000149323025430814	0.00147026665501063	1.02201468639128
Zgpat	0.333337187989464	3.65250851999304	5.61971113664918	0.00014934716718474	0.00147026665501063	1.02184825832005
Pgr	0.116221743665656	0.152677835589123	5.61916551661836	0.000149469574731656	0.00147068102252087	1.02100482088272
Dync1li2	0.338672841365327	4.45788018727476	5.61680682012483	0.00014999996608946	0.00147510707790769	1.01735817541433
Foxl1	0.264566416475437	0.403008354846109	5.61559883624866	0.000150272374933312	0.00147699273075893	1.01549026968282
Cd300a	-1.72832668443532	2.96043790645247	-5.61418044169267	0.000150592903935855	0.00147934906865314	1.01329673690184
Tor1aip1	-0.2244800192984	5.16607675239896	-5.6133961145864	0.000150770458105326	0.00148029911976763	1.01208365825777
Ccrl2	-1.07027494270561	5.10513246690739	-5.61205353068761	0.000151074905581327	0.00148249335267935	1.01000694620184
Atp2b2	0.60786877249377	0.582250583827003	5.61114245388034	0.000151281875452579	0.00148372920268461	1.00859754213104
Lrmda	-0.61824901008645	1.19523266761864	-5.61038933184325	0.000151453190074333	0.00148461422026291	1.00743239809964
Ctdsp1	0.214192590775372	5.77114958196629	5.60877299086368	0.000151821559590718	0.00148742888050596	1.00493150424203
Prkd3	0.221214057363638	4.36697386689643	5.60751258633536	0.000152109470501102	0.00148883494162537	1.00298107356476
Stimate	0.249192626095382	3.66356610928665	5.60741256733387	0.00015213234240819	0.00148883494162537	1.00282628793436
Pgs1	-0.263490579084589	5.61171359473872	-5.60707745683924	0.0001522090006402	0.00148883494162537	1.00230767305888
Fkbp7	0.494917402776068	4.29566789012174	5.6052250238173	0.000152633495192092	0.00149219003228104	0.999440566940775
Cyb5a	0.248974540156057	7.92606005465531	5.60276231503337	0.000153199786064279	0.00149692704515636	0.995628138443783
Acp5	-1.55329051049357	4.77905059154385	-5.60163160729642	0.00015346053543544	0.00149867512765778	0.99387743827916
Ltbp4	0.803897019751361	6.31559841582383	5.59735663449212	0.000154450643960796	0.00150637901717938	0.987256733972324
Sertad4	0.513616816410504	0.802052615729866	5.59693786277832	0.00015454799821375	0.00150637901717938	0.986608035069271
Rasip1	0.36261617308893	5.75387202002542	5.5968916013134	0.000154558756878522	0.00150637901717938	0.986536372130338
Aqp5	0.402617747981224	7.4259406302762	5.59680689003933	0.000154578459575122	0.00150637901717938	0.986405146370112
Atrn	0.300203169772856	2.10050890205685	5.59362448143654	0.000155320581063633	0.00151280593609372	0.981474544652827
R3hdm4	-0.174891226568037	5.67091426416398	-5.59325367059786	0.000155407298136819	0.00151284584592413	0.980899941140204
Vtn	0.801865909332418	2.59643772147757	5.59275573332199	0.000155523825649729	0.00151317575529872	0.980128312984461
Srp72	-0.294124832380098	4.90875409820252	-5.59170888239065	0.000155769112983529	0.00151475742317653	0.978505944459902
Fermt2	0.297451351536695	6.3421336854612	5.58818181518082	0.000156598568276328	0.00152201506566234	0.973038669855088
Msl3	0.255250759668577	3.28624054633042	5.58594508969463	0.000157127005791752	0.0015258521296727	0.969570611893505
Gpr153	0.532272883642332	2.41952011992983	5.58547141645702	0.00015723915628942	0.0015258521296727	0.968836085707932
Tnfrsf26	-1.27707461442801	1.60610983933082	-5.58545371410526	0.000157243349281437	0.0015258521296727	0.968808634002493
Cldn23	0.690220402784401	1.88502721192109	5.58302782208263	0.000157819072674283	0.00153062766935318	0.965046283924445
Pik3c3	0.209008968529193	1.99023915790423	5.58091751439724	0.000158321721307129	0.00153409100144962	0.961772687386007
Oasl1	-1.7737946789733	1.87201839250472	-5.58082528714726	0.000158343727417387	0.00153409100144962	0.96162960600747
Klhl22	0.251757718239722	2.2181869613971	5.57742095384706	0.000159158304303226	0.00154116748286429	0.956347263752996
Gm11545	0.298091179553598	0.307615900616474	5.57676763561874	0.000159315136390368	0.00154187075182031	0.955333349660816
Ppp1r21	-0.220080061705494	3.8286408325624	-5.57345551146637	0.000160112756561801	0.00154877162461866	0.950192167057734
Col14a1	0.942015256125756	2.33361009844862	5.57233211607972	0.000160384253084373	0.00155057870022595	0.948448038222439
Cldn8	0.779327566911606	1.41223426816602	5.57162609838891	0.000160555130041078	0.00155070505435983	0.947351816463241
Gm12258	0.438899689333493	1.37405426548274	5.57157833694897	0.00016056669668867	0.00155070505435983	0.947277655484461
Prss53	0.317156068169077	0.570808982734728	5.5709880579124	0.000160709720851806	0.00155126815947149	0.946361079926086
Ccdc122	-0.847308619911995	2.08580351557272	-5.56716720123474	0.000161638790143638	0.00155871529639549	0.940426901094172
Hspb7	-0.788878490190393	2.89564292203605	-5.56711515314452	0.000161651485328766	0.00155871529639549	0.940346050581591
Ccr5	-1.41731456744598	2.83174254922962	-5.56460182556115	0.000162265779511186	0.00156381509927859	0.936441430389279
Kcna3	0.617465197672251	2.26024069040147	5.56130407625992	0.000163075560899825	0.00157014377726809	0.931316777429456
Vsig10	0.223542756997072	3.28599208913498	5.56122935830976	0.000163093957968648	0.00157014377726809	0.931200648685791
Rem2	0.5714035582791	0.83792142391913	5.55966976666768	0.000163478464496464	0.00157301847787428	0.928776503627494
Itga6	0.630354230668926	5.21928860383954	5.55895868840811	0.000163654095331256	0.00157388137584592	0.927671125550185
Myo1b	0.73715578360172	5.445190513692	5.55737116732392	0.00016404692421137	0.00157683109146162	0.92520304547686
Lrrc49	0.224211495248001	2.79991859854794	5.5565560905671	0.00016424900222622	0.00157794516252063	0.923935724458251
Col4a6	0.567415048057328	1.95581533769827	5.55570706793326	0.000164459777386125	0.00157909987223565	0.92261552087927
Ctnnd1	0.444796907358773	4.84316251638805	5.55537750014651	0.000164541672012759	0.00157909987223565	0.922103025300233
Foxf2	0.565645396582484	3.23204830838306	5.55422266155635	0.000164828980907939	0.00158102853295195	0.920307065791398
F10	-2.41606816906477	3.37580714991973	-5.55319659316896	0.000165084700395526	0.00158263815243898	0.918711203314655
Fyb	-1.47359793174542	3.1183668527875	-5.55285609777688	0.000165169652630161	0.00158263815243898	0.918181591211296
F13a1	-0.833354626462192	3.4494273088755	-5.55143119453841	0.000165525664208458	0.00158429358195103	0.915965092071421
Otud1	0.496087236114522	3.83036723833783	5.55119266961135	0.000165585339153099	0.00158429358195103	0.915594027542742
Ppfibp2	0.516949364311678	2.36203582936195	5.55112615814886	0.000165601983280775	0.00158429358195103	0.915490556624148
Psma7	-0.566970978667072	6.2145796175081	-5.54863498232616	0.000166226667465908	0.00158943942974843	0.91161461121967
Bnipl	0.780674537863204	2.03278394343614	5.54627874802244	0.00016681981677722	0.00159427853079732	0.907947794028305
Dpysl3	0.469001238447464	2.99965655327094	5.54586727137499	0.000166923630619234	0.00159436107098792	0.907307364067202
Setd7	0.413120536393809	3.8294599474791	5.54555446628328	0.000167002595934402	0.00159436107098792	0.906820492035452
Ptgfr	0.564049088858957	1.46252064497422	5.54328129060125	0.000167577635027559	0.00159901723553394	0.903281936526769
Hmg20a	0.383441983739518	3.52888812360643	5.54111081387263	0.000168128657002548	0.00160343949915294	0.899902553045577
Rpl36al	-0.392743936118789	7.17607319404394	-5.53994380802229	0.00016842572138111	0.00160543643113456	0.898085270504143
Mapk8ip1	0.410361740341659	2.60754087473305	5.53955810093044	0.000168524026620067	0.0016055376958585	0.897484597315342
Alox5ap	-0.925317898554988	6.02349477561978	-5.53892453565851	0.000168685635766193	0.00160570782577361	0.896497880638966
Stard9	0.623815202499158	2.68961865338538	5.53880060951786	0.000168717265948797	0.00160570782577361	0.89630487088853
Grb7	0.87105469536918	3.26445221812835	5.53815732153857	0.000168881556221814	0.00160594619349903	0.895302941363094
Inafm2	0.233643278413383	4.27742189332441	5.53801580989776	0.000168917719877622	0.00160594619349903	0.89508252711116
Plek	-1.34743002029699	5.06494000873799	-5.53705983374557	0.000169162237474577	0.0016063881332875	0.893593451974591
Dpf2	0.143349830100443	4.51377530496644	5.53695832204866	0.000169188223988483	0.0016063881332875	0.893435324664111
Caprin2	0.230113877591254	0.851383788573367	5.53680536448263	0.000169227388406509	0.0016063881332875	0.893197056031561
Vamp8	-0.423038435829753	8.74034962350911	-5.53611653227158	0.000169403881561832	0.00160723029807187	0.89212399045256
Hace1	0.21745523260897	2.63981895518237	5.53566721921843	0.000169519110228473	0.00160749013300067	0.891424011933825
Madd	0.396198972043807	3.61111780182024	5.53522610759612	0.000169632316550286	0.00160749013300067	0.89073678201141
Arhgap40	-0.53892966848194	0.610185431531002	-5.53498342267891	0.000169694633121637	0.00160749013300067	0.890358679050202
Ccdc88b	-1.28005434894757	2.90644633744848	-5.5333793201118	0.000170107145934049	0.00161056460661756	0.887859274750912
Rrm2b	0.305648701254644	3.41263825371562	5.53297728796981	0.000170210699735164	0.00161071220819151	0.887232797311734
Fntb	-0.276126011755109	3.25831731154175	-5.5322012230616	0.000170410784713458	0.00161117987935638	0.886023407352531
Laptm4a	0.176568607493041	7.13955717597394	5.53193533396255	0.000170479393635547	0.00161117987935638	0.885609035962004
Ap1ar	0.174185168745325	4.18569386000663	5.53176217864777	0.000170524089683396	0.00161117987935638	0.885339178848833
Rgs11	0.750236831583182	1.73295147182552	5.53099337336045	0.000170722689324309	0.00161222442713637	0.884140967816388
Arhgap23	0.408293879737751	3.96507332305477	5.52745270814675	0.000171640497351916	0.00161873335860259	0.878621613066511
Lsm14a	0.128241091021274	5.51597062343248	5.52736917868543	0.000171662212928109	0.00161873335860259	0.878491381625321
Sgce	0.422529766811738	4.82579633186113	5.52731175277274	0.000171677143924757	0.00161873335860259	0.878401847849445
Kifap3	0.36960330747937	3.4314159188439	5.52641273256421	0.000171911073073868	0.0016201048168068	0.877000107301122
Atg4a	-0.28121991317818	3.21538854810703	-5.52589246327543	0.000172046604072853	0.00162054802838375	0.876188857048972
Acadl	-0.266381619194368	6.51395925901135	-5.52531499093221	0.000172197169399977	0.00162113232333315	0.875288365039398
Lratd2	0.50036646314093	5.09195912247259	5.5240511850212	0.000172527171907447	0.00162340444234186	0.873317458696484
Sh3bp2	-1.06725864147779	3.16782169420949	-5.52362252042307	0.00017263925639124	0.00162362476824859	0.872648903658903
Ikbke	-2.47994966908581	2.74387368351611	-5.52154145305613	0.000173184500290416	0.0016279165219804	0.869402847627103
Thrb	0.414280962006093	1.15754130277354	5.52096310202281	0.000173336353848232	0.00162850794013083	0.868500622937171
Rassf9	0.615101711575131	2.90070077993443	5.51965190155196	0.000173681150257155	0.00163091053454296	0.86645497841974
Slc5a12	0.690800366091306	0.992946514043074	5.51789357917489	0.000174144666178052	0.00163300810567076	0.863711376520796
Aldh18a1	-0.476855671753215	2.68575188280097	-5.5176397424082	0.000174211689141401	0.00163300810567076	0.863315265029267
Cmpk2	-0.866936867262631	3.91422888061392	-5.51732259386339	0.000174295467404021	0.00163300810567076	0.862820342664837
Ear2	0.883185366452783	6.90180286104467	5.51712416363529	0.000174347906672469	0.00163300810567076	0.862510677382083
Mfsd7a	-0.868390318334833	1.38255273820784	-5.51711459157584	0.000174350436709428	0.00163300810567076	0.862495739320639
Cavin1	0.459786424712635	6.81253435883703	5.51624890256052	0.000174579412355984	0.00163431677896238	0.861144699038442
Ngb	0.586129332365704	1.04369982852587	5.5117007420112	0.000175787661096367	0.00164453884188958	0.854044825275913
Plekhh2	0.631360488108462	2.17031487782566	5.5114633587483	0.000175850966764229	0.00164453884188958	0.853674178037371
Taf5l	-0.245112437948669	3.56049436973164	-5.51072469799342	0.00017604810860212	0.00164554207075723	0.852520790535015
Pon3	0.493532244041505	5.03695433568089	5.50961336832878	0.000176345154501931	0.00164697687018542	0.850785348313231
Apobr	-0.884761780565376	3.16542252354904	-5.50947752720148	0.000176381499777926	0.00164697687018542	0.850573207858802
Tff2	-1.21078650748773	5.19441182444513	-5.50905845666079	0.000176493675242816	0.00164718434626463	0.84991873678308
Ssbp2	-0.0902214070048501	0.542169058594081	-5.50844396501616	0.000176658297355142	0.00164788083691799	0.848959026839153
Aard	1.09937375102126	3.44658847467139	5.50770915449745	0.000176855366861783	0.00164804018491974	0.847811332123049
Rab20	-1.376529997592	3.83883927515224	-5.50770908514896	0.000176855385471426	0.00164804018491974	0.847811223804526
Phka2	-0.171932108918086	1.35129764902275	-5.50673386389884	0.000177117291411791	0.00164905690331131	0.846287913437783
Tmem101	0.362710199185449	3.04497582823752	5.50644546698555	0.000177194822292609	0.00164905690331131	0.845837406861839
Aamdc	0.38657157415446	3.9685337209733	5.5062973063556	0.000177234666906049	0.00164905690331131	0.84560595958368
Pygb	0.229146946645828	4.66556139415033	5.5057667692034	0.000177377421472822	0.00164954696017717	0.8447771616811
Pnp2	-1.01531718891096	1.33486989523952	-5.5043162390504	0.000177768347002216	0.00165234324972466	0.842510956454558
Aim2	-0.47998959424511	1.05685949467052	-5.50217606828989	0.00017834680520965	0.00165687891942867	0.839166752729732
Stag2	0.299035792821161	4.94700414914102	5.49873698769047	0.000179280529139448	0.00166470880784606	0.833791508256168
Olfml1	0.408075291329397	2.63998005133102	5.49590965610255	0.000180052046839768	0.00167033842690682	0.829371145890828
Mfsd6	0.468425400237887	3.92883844176632	5.4958467558354	0.000180069250981053	0.00167033842690682	0.829272792038815
Rab6b	0.846744402068385	3.18497151860359	5.49378549631685	0.000180634002045369	0.00167472871465962	0.826049393551441
Itgb5	0.525731214558415	5.25846585410798	5.49162623177282	0.000181227621397263	0.00167865911840251	0.822672079207438
Sos1	0.141182993235729	2.3532409110957	5.49157663778278	0.000181241279945485	0.00167865911840251	0.822594501168759
Egln1	0.318375743460831	4.93698528469666	5.49091247598329	0.000181424300290985	0.00167878950757166	0.821555543408945
S100g	1.40200226894696	6.33938149905389	5.49086017193306	0.000181438721833014	0.00167878950757166	0.821473720743028
Lrp3	0.322363228672338	1.52105075343589	5.48936813213474	0.000181850627520498	0.00168175092955952	0.819139459021269
Gpsm1	0.359837120353287	2.22879198540502	5.48881475530775	0.000182003649810113	0.00168231642184401	0.818273632378506
Nras	-0.18662508621774	4.59923369125018	-5.4875380929139	0.000182357199867476	0.00168473394892702	0.816275967778971
Map3k4	0.228816133967798	2.71902313063071	5.48626275054341	0.000182711112179626	0.00168647092571474	0.81428013462858
Nlgn4l	0.336038173619658	1.76529007040684	5.48591347507429	0.000182808164537479	0.00168647092571474	0.813733498981334
Nlrc5	-1.65649732620742	2.96290741202598	-5.48586543917065	0.000182821516440597	0.00168647092571474	0.813658318732607
Wasl	0.278170233387275	4.25921971830125	5.48402727317481	0.000183333225384901	0.00168985860191973	0.810781184283798
Lonrf2	0.0890716391899867	0.0602356408199991	5.48388343983257	0.000183373329802551	0.00168985860191973	0.810556032939609
Lcp1	-0.943501711473719	6.40741301223151	-5.48203476104338	0.000183889618406994	0.00169333978343754	0.8076619153218
Ece1	0.364704818597468	6.6953131574349	5.48186880867184	0.000183936040044633	0.00169333978343754	0.807402091860095
Cotl1	-0.997249391081745	6.26037679996641	-5.48130742516846	0.000184093167321455	0.00169368935497537	0.806523131976826
Spef1	0.621765940110435	3.85344670859716	5.48107235858987	0.000184159003099556	0.00169368935497537	0.806155074048854
Arhgef2	0.38749903264302	4.39863273421161	5.47918797186853	0.000184687672563331	0.00169645496497747	0.803204288899981
Ncf4	-1.89020881558898	3.48328211236372	-5.47909337349214	0.000184714254795686	0.00169645496497747	0.803056142639496
Lpar3	0.436706918753152	3.25745851147037	5.47901011108135	0.000184737654970513	0.00169645496497747	0.802925748060006
Gid4	0.577458838592436	4.32727000803215	5.47841484626774	0.000184905040622859	0.00169714095180209	0.801993493973478
Pfkm	0.448775500413477	2.74624207854502	5.47673551074597	0.000185378129891299	0.00170022138299228	0.799363184193739
Dhx16	0.153255138723155	4.12762804001305	5.47656455814036	0.000185426361303893	0.00170022138299228	0.799095401794475
Zmynd11	0.320977823256089	4.53739138614396	5.47584291376083	0.000185630107968326	0.0017012376911952	0.797964962289647
Cd300lb	-0.89261080786099	1.75139825532668	-5.47505765523007	0.000185852085168768	0.00170241997575053	0.796734787607176
[truncated: 16,312 more rows]
