# Supplementary material for: Identification of key genes and signaling pathways associated with acute pancreatitis and acute lung injury by bioinformatics analysis
Source: PLoS One. 2026 May 22;21(5):e0350013. doi: 10.1371/journal.pone.0350013 (PMC13196925; doi:10.1371/journal.pone.0350013)
Supplement: S3 File — GO-BP enrichment results of 10 hub genes. (TXT) [file pone.0350013.s003.txt]

Category	Term	Count	%	PValue	Genes	List Total	Pop Hits	Pop Total	Fold Enrichment	Bonferroni	Benjamini	FDR
GOTERM_BP_DIRECT	GO:0006954~inflammatory response	24	27.906976744186046	1.284871736169508E-23	CCR1, LRRC25, CCL12, CXCL9, IL1RN, IL1R2, SLC11A1, PTAFR, TNFAIP3, CXCL1, FPR2, CXCL13, MEFV, TNF, PLA2G7, SIGLECE, CXCL10, CCL7, IL1B, ZC3H12A, CCL3, CCL2, TLR13, TLR2	86	409	29712	20.27315630863706	1.1345417430376755E-20	1.1345417430376755E-20	1.0176184150462503E-20
GOTERM_BP_DIRECT	GO:0030593~neutrophil chemotaxis	14	16.27906976744186	1.5117371770919401E-21	CXCL9, ITGAM, CSF3R, CXCL1, TREM3, CXCL13, TREM1, CXCL10, IL1B, CXCR2, CCL3, CCL2, S100A9, S100A8	86	60	29712	80.6139534883721	1.3348639273721832E-18	5.309119822033159E-19	4.761973838109017E-19
GOTERM_BP_DIRECT	GO:0045087~innate immune response	24	27.906976744186046	1.8037779689806883E-21	ZBP1, TGTP1, RSAD2, IFI204, ISG15, MEFV, IFIT1, TREM1, IFIT3, GM12250, MARCO, CLEC4D, OAS3, TARM1, LCN2, WFDC17, CLEC4E, PGLYRP1, S100A9, S100A8, TLR13, TLR2, CD177, OASL2	86	509	29712	16.290217937588523	1.5927359466099478E-18	5.309119822033159E-19	4.761973838109017E-19
GOTERM_BP_DIRECT	GO:0009617~response to bacterium	19	22.093023255813954	1.2341599215241787E-19	CXCL9, TGTP1, SLFN2, IFI204, IFI205, SLFN4, SAA3, SLC11A1, ISG15, SERPINA3N, IFIT1, IFIT3, GM12250, CXCL10, SERPINA3F, LCN2, CCL2, PGLYRP1, TLR2	86	279	29712	23.527881970492622	1.0897632107058498E-16	2.7244080267646246E-17	2.4436366446178737E-17
GOTERM_BP_DIRECT	GO:0006955~immune response	20	23.25581395348837	6.808909136517276E-17	CCR1, CD274, CCL12, CXCL9, IL1RN, TGTP1, CXCL1, TREM3, CXCL13, TNF, TREM1, CXCL10, CCL7, IL1B, CXCR2, CCL3, CCL2, CLEC4E, PGLYRP1, IKBKE	86	471	29712	14.670419197155978	9.803269307440132E-14	1.202453353508951E-14	1.0785312072243365E-14
GOTERM_BP_DIRECT	GO:0070098~chemokine-mediated signaling pathway	9	10.465116279069768	3.493376004671022E-12	CCR1, CXCL10, CXCL9, CCL12, CCL7, CXCR2, CCL3, CCL2, CXCL13	86	55	29712	56.534460887949265	3.084696720279112E-9	5.14108502020752E-10	4.6112563261657495E-10
GOTERM_BP_DIRECT	GO:0051607~defense response to virus	13	15.11627906976744	8.109233590960234E-12	ZBP1, CXCL9, RSAD2, ISG15, IFIT1, IFIT3, GM12250, CXCL10, OAS3, IRF7, IFITM6, TLR2, OASL2	86	252	29712	17.822812846068658	7.160405934847347E-9	1.0229218944025552E-9	9.175018577200722E-10
GOTERM_BP_DIRECT	GO:0009615~response to virus	10	11.627906976744185	2.8061887083752094E-11	TGTP1, RSAD2, OAS3, LCN2, ISG15, IFIT1, TNF, IFIT3, TLR13, OASL2	86	109	29712	31.696180925965436	2.4778645135725696E-8	3.097330786869137E-9	2.7781268212914573E-9
GOTERM_BP_DIRECT	GO:0042742~defense response to bacterium	12	13.953488372093023	1.611350671099187E-10	PLAC8, CLEC4D, OAS3, SLC11A1, LCN2, ISG15, FPR2, CXCL13, PGLYRP1, CLEC4E, TNF, GM12250	86	252	29712	16.451827242524917	1.4228228784052277E-7	1.580914047311758E-8	1.4179885905672846E-8
GOTERM_BP_DIRECT	GO:0061844~antimicrobial humoral immune response mediated by antimicrobial peptide	9	10.465116279069768	1.033775337085056E-8	CXCL10, CXCL9, CCL12, CCL7, CCL3, CCL2, CXCL13, PGLYRP1, S100A9	86	147	29712	21.15234931181775	9.128194566554448E-6	9.128236226461043E-7	8.187500669713643E-7
GOTERM_BP_DIRECT	GO:0071222~cellular response to lipopolysaccharide	11	12.790697674418606	1.8919753537843386E-8	CD274, CXCL10, CXCL9, FCGR4, IL1B, ZC3H12A, CCL2, TNFAIP3, CXCL13, MMP8, TNF	86	307	29712	12.379062192258163	1.6706002988420288E-5	1.518740215810519E-6	1.3622222547247238E-6
GOTERM_BP_DIRECT	GO:0035458~cellular response to interferon-beta	7	8.13953488372093	5.654719587576372E-8	TGTP1, IFI204, IFI205, IFI211, IFIT1, IFIT3, GM12250	86	71	29712	34.06223386832624	4.99299288737598E-5	4.160931163191613E-6	3.7321149278004053E-6
GOTERM_BP_DIRECT	GO:0050729~positive regulation of inflammatory response	7	8.13953488372093	2.3541037352105459E-7	ZBP1, IL1B, CCL3, MEFV, S100A9, S100A8, TLR2	86	90	29712	26.871317829457364	2.0784578136445742E-4	1.5989796909160862E-5	1.4341924294513479E-5
GOTERM_BP_DIRECT	GO:0002523~leukocyte migration involved in inflammatory response	5	5.813953488372093	3.59667351529305E-7	ITGAM, CCL2, TNF, S100A9, S100A8	86	21	29712	82.25913621262458	3.1753590334770987E-4	2.268473367145545E-5	2.0346895886514965E-5
GOTERM_BP_DIRECT	GO:0045071~negative regulation of viral genome replication	6	6.976744186046512	5.28742190389131E-7	RSAD2, OAS3, ISG15, TNF, IFITM6, OASL2	86	55	29712	37.689640591966175	4.667705062574301E-4	3.112529027424018E-5	2.7917587652546115E-5
GOTERM_BP_DIRECT	GO:0090026~positive regulation of monocyte chemotaxis	5	5.813953488372093	1.0409528434002237E-6	CCR1, CXCL10, CCL2, FPR2, PLA2G7	86	27	29712	63.979328165374675	9.187395392495912E-4	5.7447585045149845E-5	5.1527165748311075E-5
GOTERM_BP_DIRECT	GO:1900016~negative regulation of cytokine production involved in inflammatory response	5	5.813953488372093	1.6148905774931585E-6	IL1R2, ZC3H12A, HMOX1, APOD, MEFV	86	30	29712	57.581395348837205	0.0014249333483277171	8.387931646626228E-5	7.523490219850479E-5
GOTERM_BP_DIRECT	GO:0140374~antiviral innate immune response	6	6.976744186046512	1.7787203618573679E-6	ZBP1, CXCL10, OAS3, TNF, IFIT3, OASL2	86	70	29712	29.61328903654485	0.0015693787116655145	8.725611552889199E-5	7.826369592172418E-5
GOTERM_BP_DIRECT	GO:0050918~positive chemotaxis	5	5.813953488372093	2.7090680633045786E-6	CXCL10, SAA3, CCL3, CCL2, FPR2	86	34	29712	50.80711354309165	0.0023892515241591417	1.259003736788391E-4	1.1292536348090664E-4
GOTERM_BP_DIRECT	GO:0050728~negative regulation of inflammatory response	7	8.13953488372093	3.03672068997467E-6	SOCS3, TNFAIP3, FPR2, AOAH, MEFV, PGLYRP1, SIGLECE	86	139	29712	17.39869499749038	0.0026778366225409522	1.3407121846238166E-4	1.2025413932299694E-4
GOTERM_BP_DIRECT	GO:0019221~cytokine-mediated signaling pathway	7	8.13953488372093	3.5786941716880955E-6	SOCS3, CCL12, CSF3R, IL1B, IL1R2, EBI3, CCL2	86	143	29712	16.912018214343796	0.003155005086163065	1.5047556921907564E-4	1.349678944750939E-4
GOTERM_BP_DIRECT	GO:0097398~cellular response to interleukin-17	4	4.651162790697675	8.039552854621587E-6	CXCL10, SOCS3, IL1B, CXCL1	86	14	29712	98.7109634551495	0.007073815654844662	3.226784168468573E-4	2.8942390276637714E-4
GOTERM_BP_DIRECT	GO:0007166~cell surface receptor signaling pathway	8	9.30232558139535	1.0002448132889014E-5	CD274, FCGR4, IL1R2, CXCR2, FPR2, CXCL13, MS4A6D, MS4A6C	86	260	29712	10.630411449016101	0.008793316520091077	3.8004965585015503E-4	3.408825905247144E-4
GOTERM_BP_DIRECT	GO:0007204~positive regulation of cytosolic calcium ion concentration	7	8.13953488372093	1.032977547044589E-5	CCR1, IL1B, CXCR2, CCL3, CXCL1, FPR2, CXCL13	86	172	29712	14.060573282855598	0.009079766540304846	3.8004965585015503E-4	3.408825905247144E-4
GOTERM_BP_DIRECT	GO:0030335~positive regulation of cell migration	8	9.30232558139535	1.2171046794880512E-5	CCR1, CD274, CXCL10, CCL12, CCL7, IL1B, CCL3, CCL2	86	268	29712	10.313085734120097	0.010689555972788756	4.2910632559654393E-4	3.8488358988953883E-4
GOTERM_BP_DIRECT	GO:0006952~defense response	5	5.813953488372093	1.2992231717739618E-5	CXCL10, CXCL9, CXCL13, TNF, TLR2	86	50	29712	34.54883720930232	0.011406660197951335	4.2910632559654393E-4	3.8488358988953883E-4
GOTERM_BP_DIRECT	GO:0006935~chemotaxis	6	6.976744186046512	1.3121031473507006E-5	CCR1, CXCL10, CXCL9, PTAFR, CXCR2, CCL3	86	105	29712	19.7421926910299	0.011519088175390602	4.2910632559654393E-4	3.8488358988953883E-4
GOTERM_BP_DIRECT	GO:0048246~macrophage chemotaxis	4	4.651162790697675	1.7874169989262665E-5	CCL12, CCL3, CCL2, MMP9	86	18	29712	76.7751937984496	0.015659133779828416	5.636747178756761E-4	5.055836654105725E-4
GOTERM_BP_DIRECT	GO:0002218~activation of innate immune response	5	5.813953488372093	2.1947272178665997E-5	ZBP1, IFI204, IFI205, IFI211, IKBKE	86	57	29712	30.305997552019583	0.019193075723318964	6.682565977159336E-4	5.993875712242575E-4
GOTERM_BP_DIRECT	GO:0048245~eosinophil chemotaxis	4	4.651162790697675	2.486816793024942E-5	CCL12, CCL7, CCL3, CCL2	86	20	29712	69.09767441860465	0.021719524523989397	7.319530760803413E-4	6.565196333585847E-4
GOTERM_BP_DIRECT	GO:0032760~positive regulation of tumor necrosis factor production	6	6.976744186046512	2.711577434091445E-5	OAS3, PTAFR, CCL3, CCL2, MMP8, TLR2	86	122	29712	16.99123141441098	0.02365918064700212	7.723622175170148E-4	6.927642992904594E-4
GOTERM_BP_DIRECT	GO:0002687~positive regulation of leukocyte migration	4	4.651162790697675	5.6017583657459E-5	CCL12, CCL2, MMP9, TLR2	86	26	29712	53.1520572450805	0.04826144768995988	0.0015457351990480093	0.0013864351955221103
GOTERM_BP_DIRECT	GO:0032930~positive regulation of superoxide anion generation	4	4.651162790697675	7.823966521576003E-5	ITGAM, CXCL1, FPR2, CD177	86	29	29712	47.65356856455493	0.06675575436177095	0.002093503769258064	0.0018777519651782407
GOTERM_BP_DIRECT	GO:0031640~killing of cells of another organism	5	5.813953488372093	9.648868381081518E-5	CXCL10, CXCL9, CXCL13, PGLYRP1, GM12250	86	83	29712	20.812552535724294	0.08167472261899023	0.0025058678766161704	0.002247618752298989
GOTERM_BP_DIRECT	GO:0034097~response to cytokine	5	5.813953488372093	1.058553390611798E-4	CD274, SERPINA3F, SERPINA3M, SERPINA3N, SERPINA3G	86	85	29712	20.32284541723666	0.08923940683205811	0.002596396233083938	0.0023288174593459558
GOTERM_BP_DIRECT	GO:0001819~positive regulation of cytokine production	5	5.813953488372093	1.058553390611798E-4	IL1B, SLC11A1, CLEC4E, TNF, TLR2	86	85	29712	20.32284541723666	0.08923940683205811	0.002596396233083938	0.0023288174593459558
GOTERM_BP_DIRECT	GO:0072672~neutrophil extravasation	3	3.488372093023256	1.2042118776478163E-4	TREM3, TREM1, CD177	86	6	29712	172.7441860465116	0.10087958626586813	0.002873835372873032	0.0025776643435055963
GOTERM_BP_DIRECT	GO:0034341~response to type II interferon	4	4.651162790697675	1.3841580592663264E-4	TGTP1, SLC11A1, MEFV, IFITM6	86	35	29712	39.4843853820598	0.11505485246704827	0.003216346227189911	0.0028848767972077115
GOTERM_BP_DIRECT	GO:0043315~positive regulation of neutrophil degranulation	3	3.488372093023256	1.6827593484201764E-4	ITGAM, PTAFR, CD177	86	7	29712	148.06644518272424	0.1380863210233052	0.0038099397555256815	0.0034172959075609733
GOTERM_BP_DIRECT	GO:0060326~cell chemotaxis	5	5.813953488372093	2.061673780114438E-4	CCR1, CXCL9, SAA3, CCL3, CXCL1	86	101	29712	17.10338475708036	0.16645247791359696	0.004551144869602622	0.004082114084626587
GOTERM_BP_DIRECT	GO:0032496~response to lipopolysaccharide	6	6.976744186046512	2.4214407513116392E-4	IL1B, SLC11A1, PTAFR, TNF, S100A8, TLR2	86	194	29712	10.685207384320307	0.1925217096986268	0.005214956544897994	0.00467751481716785
GOTERM_BP_DIRECT	GO:0010628~positive regulation of gene expression	9	10.465116279069768	2.772176667403229E-4	IL1B, SLC11A1, ZC3H12A, LCN2, CCL3, CCL2, TNF, IKBKE, TLR2	86	586	29712	5.30613540757203	0.2171523194970364	0.0057676100705055695	0.00517321310967204
GOTERM_BP_DIRECT	GO:0038094~Fc-gamma receptor signaling pathway	3	3.488372093023256	2.8740072831511334E-4	CLEC4D, FCGR4, CLEC4E	86	9	29712	115.16279069767442	0.22416182477604107	0.0057676100705055695	0.00517321310967204
GOTERM_BP_DIRECT	GO:0043615~astrocyte cell migration	3	3.488372093023256	2.8740072831511334E-4	CCL12, CCL3, CCL2	86	9	29712	115.16279069767442	0.22416182477604107	0.0057676100705055695	0.00517321310967204
GOTERM_BP_DIRECT	GO:0034340~response to type I interferon	3	3.488372093023256	4.37452976550767E-4	CH25H, ISG15, IKBKE	86	11	29712	94.22410147991543	0.32047108342915265	0.008583799517651718	0.0076991723872935
GOTERM_BP_DIRECT	GO:0032728~positive regulation of interferon-beta production	4	4.651162790697675	4.512718791192521E-4	OAS3, IRF7, ISG15, TLR2	86	52	29712	26.57602862254025	0.32871601577063514	0.008662458027441295	0.007769724527444514
GOTERM_BP_DIRECT	GO:0019722~calcium-mediated signaling	5	5.813953488372093	4.6455506742697125E-4	CCR1, CXCR2, CCL3, FPR2, TNF	86	125	29712	13.819534883720928	0.3365471131868626	0.008727704777404588	0.007828247093663004
GOTERM_BP_DIRECT	GO:0070374~positive regulation of ERK1 and ERK2 cascade	6	6.976744186046512	5.382150581186261E-4	CCR1, MARCO, IL1B, CCL3, FPR2, TLR2	86	231	29712	8.973723950468136	0.3783461385179667	0.00990091450664056	0.00888054845895733
GOTERM_BP_DIRECT	GO:0060337~type I interferon-mediated signaling pathway	4	4.651162790697675	5.913527116957713E-4	OAS3, IRF7, IFITM6, OASL2	86	57	29712	24.244798041615667	0.40685648672768804	0.010656417233211552	0.00955819076863369
GOTERM_BP_DIRECT	GO:0008285~negative regulation of cell population proliferation	7	8.13953488372093	9.859186738914358E-4	SLFN2, SLFN1, IL1B, HMOX1, TNF, IFIT3, TLR2	86	397	29712	6.0917345205318965	0.5814653618357035	0.017143764185469285	0.01537696629093055
GOTERM_BP_DIRECT	GO:0032731~positive regulation of interleukin-1 beta production	4	4.651162790697675	9.901834354008308E-4	CCL3, MEFV, TNF, TLR2	86	68	29712	20.322845417236664	0.5830400620829749	0.017143764185469285	0.01537696629093055
GOTERM_BP_DIRECT	GO:0002548~monocyte chemotaxis	3	3.488372093023256	0.001069699098292814	CCR1, CCL12, CCL3	86	17	29712	60.968536251709985	0.6113398056303676	0.017821590637595374	0.015984937468828463
GOTERM_BP_DIRECT	GO:0032602~chemokine production	3	3.488372093023256	0.001069699098292814	TREM3, TREM1, TLR2	86	17	29712	60.968536251709985	0.6113398056303676	0.017821590637595374	0.015984937468828463
GOTERM_BP_DIRECT	GO:0045766~positive regulation of angiogenesis	5	5.813953488372093	0.0011956862565323404	IL1B, ZC3H12A, CXCR2, HMOX1, MMP9	86	161	29712	10.729452549472773	0.6523025818426957	0.01928435418794694	0.017296951887716846
GOTERM_BP_DIRECT	GO:1990266~neutrophil migration	3	3.488372093023256	0.001201177214424781	TREM1, TLR2, CD177	86	18	29712	57.58139534883721	0.6539863309886738	0.01928435418794694	0.017296951887716846
GOTERM_BP_DIRECT	GO:0043517~positive regulation of DNA damage response, signal transduction by p53 class mediator	3	3.488372093023256	0.0013400002146347568	IFI204, IFI205, IFI211	86	19	29712	54.55079559363525	0.6939521008426697	0.021128931955758753	0.018951431606977275
GOTERM_BP_DIRECT	GO:0043434~response to peptide hormone	4	4.651162790697675	0.0014187890939206874	SERPINA3F, SERPINA3M, SERPINA3N, SERPINA3G	86	77	29712	17.947447900936275	0.7145476986366485	0.02167619481178934	0.01944229478022328
GOTERM_BP_DIRECT	GO:0006915~apoptotic process	8	9.30232558139535	0.0014238044157234221	ZBP1, ZC3H12A, TNFAIP3, PGLYRP1, SERPINA3G, MMP9, S100A9, S100A8	86	583	29712	4.74083529458694	0.7158108287858329	0.02167619481178934	0.01944229478022328
GOTERM_BP_DIRECT	GO:0030595~leukocyte chemotaxis	3	3.488372093023256	0.0014861259976705799	CCR1, CCL3, S100A9	86	20	29712	51.82325581395349	0.7310487942112481	0.021870820932385366	0.019616863169251653
GOTERM_BP_DIRECT	GO:0060340~positive regulation of type I interferon-mediated signaling pathway	3	3.488372093023256	0.0014861259976705799	ZBP1, IRF7, IKBKE	86	20	29712	51.82325581395349	0.7310487942112481	0.021870820932385366	0.019616863169251653
GOTERM_BP_DIRECT	GO:0032729~positive regulation of type II interferon production	4	4.651162790697675	0.002080859713927869	IL1B, SLC11A1, ISG15, TNF	86	88	29712	15.70401691331924	0.841073503278793	0.03012129717046407	0.02701706382673561
GOTERM_BP_DIRECT	GO:0050900~leukocyte migration	3	3.488372093023256	0.0027099846295263797	IL1B, TNF, TLR2	86	27	29712	38.3875968992248	0.9089334463554222	0.038595426255996663	0.03461786817072408
GOTERM_BP_DIRECT	GO:0043525~positive regulation of neuron apoptotic process	4	4.651162790697675	0.002991691178796192	IL1B, LCN2, CCL3, TNF	86	100	29712	13.81953488372093	0.9290388496713761	0.04193116366471488	0.037609831962009274
GOTERM_BP_DIRECT	GO:0001774~microglial cell activation	3	3.488372093023256	0.003794165588089715	ITGAM, TNF, TLR2	86	32	29712	32.38953488372093	0.9651471384542174	0.05234762834817529	0.04695279915261022
GOTERM_BP_DIRECT	GO:0032691~negative regulation of interleukin-1 beta production	3	3.488372093023256	0.004031475443362305	ZC3H12A, TNFAIP3, MEFV	86	33	29712	31.408033826638476	0.9717592065245099	0.054766043330598695	0.04912197770989146
GOTERM_BP_DIRECT	GO:0032755~positive regulation of interleukin-6 production	4	4.651162790697675	0.0041145060688541945	IL1B, PTAFR, TNF, TLR2	86	112	29712	12.338870431893687	0.97376349843567	0.05504710392118566	0.04937407282625034
GOTERM_BP_DIRECT	GO:0032635~interleukin-6 production	3	3.488372093023256	0.00504763574627742	IL1B, TNF, TLR2	86	37	29712	28.01257071024513	0.9885337710249282	0.06652331886511884	0.05966757479181667
GOTERM_BP_DIRECT	GO:0045672~positive regulation of osteoclast differentiation	3	3.488372093023256	0.005318209635845528	CCR1, CCL3, TNF	86	38	29712	27.275397796817625	0.9909818012425605	0.06905851630075883	0.061941500464553795
GOTERM_BP_DIRECT	GO:0006911~phagocytosis, engulfment	3	3.488372093023256	0.005595319066736099	MARCO, ITGAM, SIGLECE	86	39	29712	26.57602862254025	0.9929486826171521	0.07058095337039964	0.06330703858364273
GOTERM_BP_DIRECT	GO:0006953~acute-phase response	3	3.488372093023256	0.005595319066736099	IL1RN, SAA3, SERPINA3N	86	39	29712	26.57602862254025	0.9929486826171521	0.07058095337039964	0.06330703858364273
GOTERM_BP_DIRECT	GO:0032689~negative regulation of type II interferon production	3	3.488372093023256	0.0067683405696366845	CD274, ZC3H12A, PGLYRP1	86	43	29712	24.10383991346674	0.9975132080100293	0.08300617670818324	0.07445174626600352
GOTERM_BP_DIRECT	GO:0042832~defense response to protozoan	3	3.488372093023256	0.0067683405696366845	TGTP1, SLC11A1, GM12250	86	43	29712	24.10383991346674	0.9975132080100293	0.08300617670818324	0.07445174626600352
GOTERM_BP_DIRECT	GO:0032733~positive regulation of interleukin-10 production	3	3.488372093023256	0.007393065993252789	CD274, ISG15, TLR2	86	45	29712	23.032558139534885	0.9985732100160554	0.08942571605537278	0.08020970228296177
GOTERM_BP_DIRECT	GO:0048662~negative regulation of smooth muscle cell proliferation	3	3.488372093023256	0.008042863665335617	HMOX1, TNFAIP3, APOD	86	47	29712	22.0524492825334	0.9991997307146745	0.0959709272498831	0.08608037868845689
GOTERM_BP_DIRECT	GO:0070488~neutrophil aggregation	2	2.3255813953488373	0.008558149106945332	S100A9, S100A8	86	3	29712	230.32558139534882	0.9994941992052104	0.0994321797556938	0.08918492227237766
GOTERM_BP_DIRECT	GO:0060559~positive regulation of calcidiol 1-monooxygenase activity	2	2.3255813953488373	0.008558149106945332	IL1B, TNF	86	3	29712	230.32558139534882	0.9994941992052104	0.0994321797556938	0.08918492227237766
GOTERM_BP_DIRECT	GO:0007010~cytoskeleton organization	4	4.651162790697675	0.008717393122143473	CCL12, CCL7, CCL3, TNFAIP3	86	147	29712	9.401044138585666	0.9995610852166269	0.0999669886604245	0.08966461497061859
GOTERM_BP_DIRECT	GO:0046627~negative regulation of insulin receptor signaling pathway	3	3.488372093023256	0.00906391519848607	SOCS3, IL1B, TNF	86	50	29712	20.729302325581394	0.9996776681753505	0.10260816820850256	0.09203360047693547
GOTERM_BP_DIRECT	GO:0001816~cytokine production	3	3.488372093023256	0.009416478502310663	PTAFR, TREM3, TREM1	86	51	29712	20.322845417236664	0.9997645815190676	0.10525000655114322	0.09440317688392462
GOTERM_BP_DIRECT	GO:0045429~positive regulation of nitric oxide biosynthetic process	3	3.488372093023256	0.010139703366664674	IL1B, TNF, TLR2	86	53	29712	19.555945590171127	0.9998764740700836	0.11191697590956134	0.10038306332998027
GOTERM_BP_DIRECT	GO:0032715~negative regulation of interleukin-6 production	3	3.488372093023256	0.0105102918310398	ZC3H12A, TNFAIP3, TNF	86	54	29712	19.1937984496124	0.9999112514063938	0.11317789861961149	0.10151403817296976
GOTERM_BP_DIRECT	GO:0032722~positive regulation of chemokine production	3	3.488372093023256	0.0105102918310398	IL1B, TNF, TLR2	86	54	29712	19.1937984496124	0.9999112514063938	0.11317789861961149	0.10151403817296976
GOTERM_BP_DIRECT	GO:2000427~positive regulation of apoptotic cell clearance	2	2.3255813953488373	0.011394749373114674	CCL2, CD300LF	86	4	29712	172.74418604651163	0.9999597067830094	0.1183713376054148	0.1061722529824332
GOTERM_BP_DIRECT	GO:0002292~T cell differentiation involved in immune response	2	2.3255813953488373	0.011394749373114674	CLEC4D, CLEC4E	86	4	29712	172.74418604651163	0.9999597067830094	0.1183713376054148	0.1061722529824332
GOTERM_BP_DIRECT	GO:0030730~triglyceride storage	2	2.3255813953488373	0.011394749373114674	IL1B, TNF	86	4	29712	172.74418604651163	0.9999597067830094	0.1183713376054148	0.1061722529824332
GOTERM_BP_DIRECT	GO:0071347~cellular response to interleukin-1	3	3.488372093023256	0.012051640339231175	SAA3, ZC3H12A, CCL2	86	58	29712	17.870088211708097	0.9999775953645893	0.12231722321311642	0.1097114844674838
GOTERM_BP_DIRECT	GO:0008630~intrinsic apoptotic signaling pathway in response to DNA damage	3	3.488372093023256	0.012051640339231175	HMOX1, TNF, IKBKE	86	58	29712	17.870088211708097	0.9999775953645893	0.12231722321311642	0.1097114844674838
GOTERM_BP_DIRECT	GO:0032757~positive regulation of interleukin-8 production	3	3.488372093023256	0.013268592202890308	IL1B, TNF, TLR2	86	61	29712	16.99123141441098	0.9999924547317778	0.1281550978401418	0.11494772082603887
GOTERM_BP_DIRECT	GO:0098586~cellular response to virus	3	3.488372093023256	0.013268592202890308	CXCL10, ZC3H12A, IKBKE	86	61	29712	16.99123141441098	0.9999924547317778	0.1281550978401418	0.11494772082603887
GOTERM_BP_DIRECT	GO:0018119~peptidyl-cysteine S-nitrosylation	2	2.3255813953488373	0.01422332909211087	S100A9, S100A8	86	5	29712	138.1953488372093	0.999996790426395	0.1281550978401418	0.11494772082603887
GOTERM_BP_DIRECT	GO:0035754~B cell chemotaxis	2	2.3255813953488373	0.01422332909211087	CH25H, CXCL13	86	5	29712	138.1953488372093	0.999996790426395	0.1281550978401418	0.11494772082603887
GOTERM_BP_DIRECT	GO:0002309~T cell proliferation involved in immune response	2	2.3255813953488373	0.01422332909211087	SLFN2, SLC11A1	86	5	29712	138.1953488372093	0.999996790426395	0.1281550978401418	0.11494772082603887
GOTERM_BP_DIRECT	GO:0035900~response to isolation stress	2	2.3255813953488373	0.01422332909211087	CCL2, TNF	86	5	29712	138.1953488372093	0.999996790426395	0.1281550978401418	0.11494772082603887
GOTERM_BP_DIRECT	GO:0002790~peptide secretion	2	2.3255813953488373	0.01422332909211087	S100A9, S100A8	86	5	29712	138.1953488372093	0.999996790426395	0.1281550978401418	0.11494772082603887
GOTERM_BP_DIRECT	GO:0002793~positive regulation of peptide secretion	2	2.3255813953488373	0.01422332909211087	S100A9, S100A8	86	5	29712	138.1953488372093	0.999996790426395	0.1281550978401418	0.11494772082603887
GOTERM_BP_DIRECT	GO:0001660~fever generation	2	2.3255813953488373	0.01422332909211087	IL1RN, IL1B	86	5	29712	138.1953488372093	0.999996790426395	0.1281550978401418	0.11494772082603887
GOTERM_BP_DIRECT	GO:2000503~positive regulation of natural killer cell chemotaxis	2	2.3255813953488373	0.01422332909211087	CCL7, CCL3	86	5	29712	138.1953488372093	0.999996790426395	0.1281550978401418	0.11494772082603887
GOTERM_BP_DIRECT	GO:2000660~negative regulation of interleukin-1-mediated signaling pathway	2	2.3255813953488373	0.01422332909211087	IL1RN, IL1R2	86	5	29712	138.1953488372093	0.999996790426395	0.1281550978401418	0.11494772082603887
GOTERM_BP_DIRECT	GO:0030198~extracellular matrix organization	4	4.651162790697675	0.015469318374756583	MARCO, MMP8, MMP9, TNF	86	182	29712	7.5931510350115	0.9999989494128458	0.13797381944353598	0.12375454699805266
GOTERM_BP_DIRECT	GO:0050830~defense response to Gram-positive bacterium	4	4.651162790697675	0.015695275419497032	IL1B, PGLYRP1, TNF, TLR2	86	183	29712	7.55165840640488	0.9999991421526095	0.1385892819541588	0.1243065813224165
GOTERM_BP_DIRECT	GO:0007165~signal transduction	8	9.30232558139535	0.016777183964060572	CD274, SOCS3, IL1RN, CCL12, CCL7, RETNLG, CXCL1, PGLYRP1	86	925	29712	2.988007542426147	0.9999996751595952	0.14372026623285517	0.12890877786684177
GOTERM_BP_DIRECT	GO:0014005~microglia development	2	2.3255813953488373	0.017043910674416744	ITGAM, TLR2	86	6	29712	115.16279069767441	0.9999997443618324	0.14372026623285517	0.12890877786684177
GOTERM_BP_DIRECT	GO:0045123~cellular extravasation	2	2.3255813953488373	0.017043910674416744	ITGAM, TNF	86	6	29712	115.16279069767441	0.9999997443618324	0.14372026623285517	0.12890877786684177
GOTERM_BP_DIRECT	GO:0002367~cytokine production involved in immune response	2	2.3255813953488373	0.017043910674416744	TREM3, TREM1	86	6	29712	115.16279069767441	0.9999997443618324	0.14372026623285517	0.12890877786684177
GOTERM_BP_DIRECT	GO:0043123~positive regulation of canonical NF-kappaB signal transduction	4	4.651162790697675	0.0170901788838616	CLEC4D, IL1B, TNF, IKBKE	86	189	29712	7.311923218899963	0.9999997547694399	0.14372026623285517	0.12890877786684177
GOTERM_BP_DIRECT	GO:0042098~T cell proliferation	3	3.488372093023256	0.017689394085478472	SLFN2, SLFN1, EBI3	86	71	29712	14.598100229282672	0.9999998568736372	0.14735599035356126	0.13216981241225426
GOTERM_BP_DIRECT	GO:1901224~positive regulation of non-canonical NF-kappaB signal transduction	3	3.488372093023256	0.018161413813750277	IL1B, TNF, TLR2	86	72	29712	14.395348837209303	0.9999999063722411	0.14987409717328498	0.13442840878962822
GOTERM_BP_DIRECT	GO:0035666~TRIF-dependent toll-like receptor signaling pathway	2	2.3255813953488373	0.019856516463642265	CD274, CD300LF	86	7	29712	98.7109634551495	0.9999999796405046	0.15784275828762823	0.14157583755809913
GOTERM_BP_DIRECT	GO:0070945~neutrophil-mediated killing of gram-negative bacterium	2	2.3255813953488373	0.019856516463642265	TREM3, TREM1	86	7	29712	98.7109634551495	0.9999999796405046	0.15784275828762823	0.14157583755809913
GOTERM_BP_DIRECT	GO:0010573~vascular endothelial growth factor production	2	2.3255813953488373	0.019856516463642265	IL1B, TNF	86	7	29712	98.7109634551495	0.9999999796405046	0.15784275828762823	0.14157583755809913
GOTERM_BP_DIRECT	GO:0031622~positive regulation of fever generation	2	2.3255813953488373	0.019856516463642265	IL1B, TNF	86	7	29712	98.7109634551495	0.9999999796405046	0.15784275828762823	0.14157583755809913
GOTERM_BP_DIRECT	GO:0002250~adaptive immune response	6	6.976744186046512	0.020020825513266546	CD274, CLEC4D, SLFN1, TARM1, SERPINA3G, TREM1	86	544	29712	3.810533515731874	0.9999999824419793	0.15784275828762823	0.14157583755809913
GOTERM_BP_DIRECT	GO:0006006~glucose metabolic process	3	3.488372093023256	0.02161230489331584	HK3, APOD, TNF	86	79	29712	13.119811598469237	0.9999999958197989	0.16888199310440608	0.15147739358854997
GOTERM_BP_DIRECT	GO:0002693~positive regulation of cellular extravasation	2	2.3255813953488373	0.0226611687483491	PTAFR, CCL2	86	8	29712	86.37209302325581	0.9999999983786705	0.17249837935165738	0.1547210831783835
GOTERM_BP_DIRECT	GO:0035425~autocrine signaling	2	2.3255813953488373	0.0226611687483491	S100A9, S100A8	86	8	29712	86.37209302325581	0.9999999983786705	0.17249837935165738	0.1547210831783835
GOTERM_BP_DIRECT	GO:0002757~immune response-activating signaling pathway	2	2.3255813953488373	0.0226611687483491	ZC3H12A, CD300LF	86	8	29712	86.37209302325581	0.9999999983786705	0.17249837935165738	0.1547210831783835
GOTERM_BP_DIRECT	GO:0007267~cell-cell signaling	3	3.488372093023256	0.023696650112617262	CCR1, CCL3, CXCL13	86	83	29712	12.487531521434576	0.9999999993641419	0.17883882093539352	0.16040809307002454
GOTERM_BP_DIRECT	GO:0001666~response to hypoxia	4	4.651162790697675	0.024492887497630362	HMOX1, CCL2, TNF, TLR2	86	217	29712	6.368449255170935	0.9999999996906296	0.17983453319574033	0.16130118945756097
GOTERM_BP_DIRECT	GO:0048661~positive regulation of smooth muscle cell proliferation	3	3.488372093023256	0.024768635812898815	PTAFR, HMOX1, TNF	86	85	29712	12.193707250341996	0.999999999758974	0.17983453319574033	0.16130118945756097
GOTERM_BP_DIRECT	GO:0032741~positive regulation of interleukin-18 production	2	2.3255813953488373	0.025457889750246366	TNF, TLR2	86	9	29712	76.7751937984496	0.9999999998708964	0.17983453319574033	0.16130118945756097
GOTERM_BP_DIRECT	GO:0048247~lymphocyte chemotaxis	2	2.3255813953488373	0.025457889750246366	CCL3, CCL2	86	9	29712	76.7751937984496	0.9999999998708964	0.17983453319574033	0.16130118945756097
GOTERM_BP_DIRECT	GO:0002755~MyD88-dependent toll-like receptor signaling pathway	2	2.3255813953488373	0.025457889750246366	TLR13, TLR2	86	9	29712	76.7751937984496	0.9999999998708964	0.17983453319574033	0.16130118945756097
GOTERM_BP_DIRECT	GO:1903140~regulation of establishment of endothelial barrier	2	2.3255813953488373	0.025457889750246366	IL1B, TNF	86	9	29712	76.7751937984496	0.9999999998708964	0.17983453319574033	0.16130118945756097
GOTERM_BP_DIRECT	GO:0034121~regulation of toll-like receptor signaling pathway	2	2.3255813953488373	0.025457889750246366	S100A9, S100A8	86	9	29712	76.7751937984496	0.9999999998708964	0.17983453319574033	0.16130118945756097
GOTERM_BP_DIRECT	GO:0014050~negative regulation of glutamate secretion	2	2.3255813953488373	0.025457889750246366	IL1RN, IL1B	86	9	29712	76.7751937984496	0.9999999998708964	0.17983453319574033	0.16130118945756097
GOTERM_BP_DIRECT	GO:0010629~negative regulation of gene expression	5	5.813953488372093	0.027494054760018503	CCR1, IL1B, ZC3H12A, CCL3, TNF	86	398	29712	4.3403061820731565	0.9999999999796356	0.1926765901039392	0.17281977277725916
GOTERM_BP_DIRECT	GO:0043065~positive regulation of apoptotic process	5	5.813953488372093	0.027713670511883726	ZBP1, IL1B, LCN2, MMP9, TNF	86	399	29712	4.329428221717083	0.9999999999833176	0.19268638631490811	0.1728285594126922
GOTERM_BP_DIRECT	GO:0007252~I-kappaB phosphorylation	2	2.3255813953488373	0.028246701631730195	SAA3, TLR2	86	10	29712	69.09767441860465	0.9999999999897206	0.19485810578763876	0.1747764663463306
GOTERM_BP_DIRECT	GO:0034115~negative regulation of heterotypic cell-cell adhesion	2	2.3255813953488373	0.031027626497650496	IL1RN, TNFAIP3	86	11	29712	62.81606765327696	0.9999999999991817	0.20599544509342396	0.1847660164371368
GOTERM_BP_DIRECT	GO:0002637~regulation of immunoglobulin production	2	2.3255813953488373	0.031027626497650496	TNFAIP3, TNF	86	11	29712	62.81606765327696	0.9999999999991817	0.20599544509342396	0.1847660164371368
GOTERM_BP_DIRECT	GO:0010818~T cell chemotaxis	2	2.3255813953488373	0.031027626497650496	CXCL10, CCL3	86	11	29712	62.81606765327696	0.9999999999991817	0.20599544509342396	0.1847660164371368
GOTERM_BP_DIRECT	GO:0002544~chronic inflammatory response	2	2.3255813953488373	0.031027626497650496	CCL2, S100A9	86	11	29712	62.81606765327696	0.9999999999991817	0.20599544509342396	0.1847660164371368
GOTERM_BP_DIRECT	GO:0002690~positive regulation of leukocyte chemotaxis	2	2.3255813953488373	0.031027626497650496	CXCL10, CXCR2	86	11	29712	62.81606765327696	0.9999999999991817	0.20599544509342396	0.1847660164371368
GOTERM_BP_DIRECT	GO:0035455~response to interferon-alpha	2	2.3255813953488373	0.0338006863873514	TGTP1, IFITM6	86	12	29712	57.581395348837205	0.9999999999999348	0.22092423592725882	0.19815627956329443
GOTERM_BP_DIRECT	GO:0010656~negative regulation of muscle cell apoptotic process	2	2.3255813953488373	0.0338006863873514	ZC3H12A, HMOX1	86	12	29712	57.581395348837205	0.9999999999999348	0.22092423592725882	0.19815627956329443
GOTERM_BP_DIRECT	GO:0071346~cellular response to type II interferon	3	3.488372093023256	0.034026835884606116	CCL2, TNF, TLR2	86	101	29712	10.262030854248215	0.999999999999947	0.22092423592725882	0.19815627956329443
GOTERM_BP_DIRECT	GO:0035456~response to interferon-beta	2	2.3255813953488373	0.03656590327876525	IKBKE, IFITM6	86	13	29712	53.1520572450805	0.9999999999999948	0.2306263756796408	0.20685853854844344
GOTERM_BP_DIRECT	GO:2000562~negative regulation of CD4-positive, alpha-beta T cell proliferation	2	2.3255813953488373	0.03656590327876525	CD274, TARM1	86	13	29712	53.1520572450805	0.9999999999999948	0.2306263756796408	0.20685853854844344
GOTERM_BP_DIRECT	GO:0034116~positive regulation of heterotypic cell-cell adhesion	2	2.3255813953488373	0.03656590327876525	IL1B, TNF	86	13	29712	53.1520572450805	0.9999999999999948	0.2306263756796408	0.20685853854844344
GOTERM_BP_DIRECT	GO:0010884~positive regulation of lipid storage	2	2.3255813953488373	0.03656590327876525	ZC3H12A, IKBKE	86	13	29712	53.1520572450805	0.9999999999999948	0.2306263756796408	0.20685853854844344
GOTERM_BP_DIRECT	GO:0051091~positive regulation of DNA-binding transcription factor activity	3	3.488372093023256	0.03715649609509057	IL1B, TNF, IKBKE	86	106	29712	9.777972795085564	0.999999999999997	0.23268926277989344	0.20870882912987046
GOTERM_BP_DIRECT	GO:2000347~positive regulation of hepatocyte proliferation	2	2.3255813953488373	0.03932329909307875	TNFAIP3, TNF	86	14	29712	49.35548172757475	0.9999999999999996	0.24281449719712264	0.21779057959243617
GOTERM_BP_DIRECT	GO:0051707~response to other organism	2	2.3255813953488373	0.03932329909307875	IFIT1, IFIT3	86	14	29712	49.35548172757475	0.9999999999999996	0.24281449719712264	0.21779057959243617
GOTERM_BP_DIRECT	GO:0002221~pattern recognition receptor signaling pathway	2	2.3255813953488373	0.042072895684432836	MEFV, CLEC4E	86	15	29712	46.06511627906977	1.0	0.25429881277610783	0.22809134735977052
GOTERM_BP_DIRECT	GO:0042119~neutrophil activation	2	2.3255813953488373	0.042072895684432836	FCGR4, CXCR2	86	15	29712	46.06511627906977	1.0	0.25429881277610783	0.22809134735977052
GOTERM_BP_DIRECT	GO:0070106~interleukin-27-mediated signaling pathway	2	2.3255813953488373	0.042072895684432836	OAS3, OASL2	86	15	29712	46.06511627906977	1.0	0.25429881277610783	0.22809134735977052
GOTERM_BP_DIRECT	GO:0043066~negative regulation of apoptotic process	6	6.976744186046512	0.04233513644177559	PLAC8, IL1RN, CXCR2, MMP9, TNF, IFIT3	86	666	29712	3.112507856693903	1.0	0.25429881277610783	0.22809134735977052
GOTERM_BP_DIRECT	GO:0006874~intracellular calcium ion homeostasis	3	3.488372093023256	0.04373081370033254	CCR1, CCL3, CCL2	86	116	29712	8.935044105854049	1.0	0.26090748984725426	0.23401894899096876
GOTERM_BP_DIRECT	GO:0051044~positive regulation of membrane protein ectodomain proteolysis	2	2.3255813953488373	0.04481471485057616	IL1B, TNF	86	16	29712	43.18604651162791	1.0	0.26380928808705834	0.2366216944110421
GOTERM_BP_DIRECT	GO:0002430~complement receptor mediated signaling pathway	2	2.3255813953488373	0.04481471485057616	ITGAM, FPR2	86	16	29712	43.18604651162791	1.0	0.26380928808705834	0.2366216944110421
GOTERM_BP_DIRECT	GO:0007200~phospholipase C-activating G protein-coupled receptor signaling pathway	3	3.488372093023256	0.04647311586691544	PTAFR, CXCR2, FPR2	86	120	29712	8.637209302325582	1.0	0.2717600086787174	0.24375303156686773
GOTERM_BP_DIRECT	GO:0097242~amyloid-beta clearance	2	2.3255813953488373	0.04754877833453598	MARCO, ITGAM	86	17	29712	40.64569083447333	1.0	0.2726335796713979	0.24453657429189934
GOTERM_BP_DIRECT	GO:0061760~antifungal innate immune response	2	2.3255813953488373	0.04754877833453598	CLEC4D, CLEC4E	86	17	29712	40.64569083447333	1.0	0.2726335796713979	0.24453657429189934
GOTERM_BP_DIRECT	GO:0014002~astrocyte development	2	2.3255813953488373	0.04754877833453598	S100A9, S100A8	86	17	29712	40.64569083447333	1.0	0.2726335796713979	0.24453657429189934
GOTERM_BP_DIRECT	GO:0001525~angiogenesis	4	4.651162790697675	0.04981598396933712	CCL12, ZC3H12A, HMOX1, CCL2	86	288	29712	4.7984496124031	1.0	0.28275745347459313	0.2536171043622624
GOTERM_BP_DIRECT	GO:0051092~positive regulation of NF-kappaB transcription factor activity	3	3.488372093023256	0.04998752458841076	IL1B, TNF, TLR2	86	125	29712	8.291720930232557	1.0	0.28275745347459313	0.2536171043622624
GOTERM_BP_DIRECT	GO:0010744~positive regulation of macrophage derived foam cell differentiation	2	2.3255813953488373	0.050275107809185864	IL1B, TNF	86	18	29712	38.3875968992248	1.0	0.28275745347459313	0.2536171043622624
GOTERM_BP_DIRECT	GO:0032695~negative regulation of interleukin-12 production	2	2.3255813953488373	0.0557046511581598	MEFV, TLR2	86	20	29712	34.54883720930233	1.0	0.31131143653579174	0.279228377957358
GOTERM_BP_DIRECT	GO:0035457~cellular response to interferon-alpha	2	2.3255813953488373	0.0584079080843811	IFI204, IFIT1	86	21	29712	32.903654485049834	1.0	0.3223386427406782	0.2891191450176865
GOTERM_BP_DIRECT	GO:0006164~purine nucleotide biosynthetic process	2	2.3255813953488373	0.0584079080843811	OAS3, OASL2	86	21	29712	32.903654485049834	1.0	0.3223386427406782	0.2891191450176865
GOTERM_BP_DIRECT	GO:0071639~positive regulation of monocyte chemotactic protein-1 production	2	2.3255813953488373	0.06110351711997617	IL1B, OAS3	86	22	29712	31.40803382663848	1.0	0.33305188652431456	0.29872830591988353
GOTERM_BP_DIRECT	GO:0035634~response to stilbenoid	2	2.3255813953488373	0.06110351711997617	SAA3, IFIT3	86	22	29712	31.40803382663848	1.0	0.33305188652431456	0.29872830591988353
GOTERM_BP_DIRECT	GO:0008360~regulation of cell shape	3	3.488372093023256	0.06261272494387166	CCL12, CCL7, CCL3	86	142	29712	7.299050114641336	1.0	0.3391842707082127	0.3042287003407752
GOTERM_BP_DIRECT	GO:0009410~response to xenobiotic stimulus	4	4.651162790697675	0.06609183244070821	LCN2, CCL3, MMP9, TNF	86	324	29712	4.265288544358311	1.0	0.35572525674574684	0.31906500944805377
GOTERM_BP_DIRECT	GO:0050995~negative regulation of lipid catabolic process	2	2.3255813953488373	0.06647187696834454	IL1B, TNF	86	24	29712	28.790697674418603	1.0	0.35572525674574684	0.31906500944805377
GOTERM_BP_DIRECT	GO:0071398~cellular response to fatty acid	2	2.3255813953488373	0.06914467036855114	PTAFR, CCL2	86	25	29712	27.63906976744186	1.0	0.365597269074435	0.3279196343227096
GOTERM_BP_DIRECT	GO:0010759~positive regulation of macrophage chemotaxis	2	2.3255813953488373	0.06914467036855114	CCL2, TREM1	86	25	29712	27.63906976744186	1.0	0.365597269074435	0.3279196343227096
GOTERM_BP_DIRECT	GO:0050832~defense response to fungus	2	2.3255813953488373	0.07180990104296994	ZBP1, GM12250	86	26	29712	26.57602862254025	1.0	0.3774294203627528	0.33853239063114404
GOTERM_BP_DIRECT	GO:0010666~positive regulation of cardiac muscle cell apoptotic process	2	2.3255813953488373	0.07446759013693066	CXCR2, TREM1	86	27	29712	25.59173126614987	1.0	0.38813320461612827	0.3481330668810573
GOTERM_BP_DIRECT	GO:0045944~positive regulation of transcription by RNA polymerase II	8	9.30232558139535	0.07472553203255017	PLAC8, IL1B, SLC11A1, ZC3H12A, IRF7, CCL3, TNF, TLR2	86	1284	29712	2.152575527059335	1.0	0.38813320461612827	0.3481330668810573
GOTERM_BP_DIRECT	GO:0002224~toll-like receptor signaling pathway	2	2.3255813953488373	0.0771177587330978	TLR13, TLR2	86	28	29712	24.677740863787374	1.0	0.39821626293172724	0.35717698781645296
GOTERM_BP_DIRECT	GO:1900017~positive regulation of cytokine production involved in inflammatory response	2	2.3255813953488373	0.07976042786878143	TARM1, TNF	86	29	29712	23.826784282277465	1.0	0.4071009121857457	0.36514600504089534
GOTERM_BP_DIRECT	GO:0045088~regulation of innate immune response	2	2.3255813953488373	0.07976042786878143	IRF7, TNFAIP3	86	29	29712	23.826784282277465	1.0	0.4071009121857457	0.36514600504089534
GOTERM_BP_DIRECT	GO:0007159~leukocyte cell-cell adhesion	2	2.3255813953488373	0.0823956185105763	ITGAM, CD177	86	30	29712	23.032558139534885	1.0	0.408737815420443	0.366614212698744
GOTERM_BP_DIRECT	GO:0060339~negative regulation of type I interferon-mediated signaling pathway	2	2.3255813953488373	0.0823956185105763	OAS3, ISG15	86	30	29712	23.032558139534885	1.0	0.408737815420443	0.366614212698744
GOTERM_BP_DIRECT	GO:0071276~cellular response to cadmium ion	2	2.3255813953488373	0.0823956185105763	HMOX1, MMP9	86	30	29712	23.032558139534885	1.0	0.408737815420443	0.366614212698744
GOTERM_BP_DIRECT	GO:0060252~positive regulation of glial cell proliferation	2	2.3255813953488373	0.0823956185105763	IL1B, TNF	86	30	29712	23.032558139534885	1.0	0.408737815420443	0.366614212698744
GOTERM_BP_DIRECT	GO:0050806~positive regulation of synaptic transmission	2	2.3255813953488373	0.0823956185105763	CCL2, TNF	86	30	29712	23.032558139534885	1.0	0.408737815420443	0.366614212698744
GOTERM_BP_DIRECT	GO:1900745~positive regulation of p38MAPK cascade	2	2.3255813953488373	0.08502335155239975	IL1B, ZC3H12A	86	31	29712	22.289572393098275	1.0	0.4170867745598277	0.37410274683055894
GOTERM_BP_DIRECT	GO:1902042~negative regulation of extrinsic apoptotic signaling pathway via death domain receptors	2	2.3255813953488373	0.08502335155239975	HMOX1, TNFAIP3	86	31	29712	22.289572393098275	1.0	0.4170867745598277	0.37410274683055894
GOTERM_BP_DIRECT	GO:0045662~negative regulation of myoblast differentiation	2	2.3255813953488373	0.08764364787218819	CXCL10, TNF	86	32	29712	21.593023255813954	1.0	0.42521615973155036	0.3813943357954563
GOTERM_BP_DIRECT	GO:0010332~response to gamma radiation	2	2.3255813953488373	0.08764364787218819	CCL7, CCL2	86	32	29712	21.593023255813954	1.0	0.42521615973155036	0.3813943357954563
GOTERM_BP_DIRECT	GO:0045840~positive regulation of mitotic nuclear division	2	2.3255813953488373	0.09025652826297467	IL1B, TNF	86	33	29712	20.938689217758984	1.0	0.43079197003354935	0.38639551559068075
GOTERM_BP_DIRECT	GO:0035987~endodermal cell differentiation	2	2.3255813953488373	0.09025652826297467	MMP8, MMP9	86	33	29712	20.938689217758984	1.0	0.43079197003354935	0.38639551559068075
GOTERM_BP_DIRECT	GO:0051928~positive regulation of calcium ion transport	2	2.3255813953488373	0.09025652826297467	CCR1, CCL3	86	33	29712	20.938689217758984	1.0	0.43079197003354935	0.38639551559068075
GOTERM_BP_DIRECT	GO:2001240~negative regulation of extrinsic apoptotic signaling pathway in absence of ligand	2	2.3255813953488373	0.09286201345466481	IL1B, TNF	86	34	29712	20.322845417236664	1.0	0.44084493484123133	0.395412444387605
GOTERM_BP_DIRECT	GO:0008284~positive regulation of cell population proliferation	5	5.813953488372093	0.09425583585192283	PLAC8, CXCL10, IL1B, CXCR2, TNF	86	602	29712	2.869504751603183	1.0	0.4450690003061383	0.39920118713755554
GOTERM_BP_DIRECT	GO:0060586~multicellular organismal-level iron ion homeostasis	2	2.3255813953488373	0.09546012414002163	SLC11A1, HMOX1	86	35	29712	19.7421926910299	1.0	0.4459856593420058	0.40002337734866206
GOTERM_BP_DIRECT	GO:0090314~positive regulation of protein targeting to membrane	2	2.3255813953488373	0.09546012414002163	ITGAM, CCL2	86	35	29712	19.7421926910299	1.0	0.4459856593420058	0.40002337734866206
GOTERM_BP_DIRECT	GO:0051281~positive regulation of release of sequestered calcium ion into cytosol	2	2.3255813953488373	0.09805088093950966	CXCL10, CXCL9	86	36	29712	19.1937984496124	1.0	0.45093191598743243	0.4044598838754773
GOTERM_BP_DIRECT	GO:2000379~positive regulation of reactive oxygen species metabolic process	2	2.3255813953488373	0.09805088093950966	ZC3H12A, LCN2	86	36	29712	19.1937984496124	1.0	0.45093191598743243	0.4044598838754773
GOTERM_BP_DIRECT	GO:0030574~collagen catabolic process	2	2.3255813953488373	0.09805088093950966	MMP8, MMP9	86	36	29712	19.1937984496124	1.0	0.45093191598743243	0.4044598838754773
