# Supplementary material for: Identification of key genes and signaling pathways associated with acute pancreatitis and acute lung injury by bioinformatics analysis
Source: PLoS One. 2026 May 22;21(5):e0350013. doi: 10.1371/journal.pone.0350013 (PMC13196925; doi:10.1371/journal.pone.0350013)
Supplement: S4 File — GO-CC enrichment results of 10 hub genes. (TXT) [file pone.0350013.s004.txt]

Category	Term	Count	%	PValue	Genes	List Total	Pop Hits	Pop Total	Fold Enrichment	Bonferroni	Benjamini	FDR
GOTERM_CC_DIRECT	GO:0005615~extracellular space	34	39.53488372093023	9.425246933369107E-19	CCL12, CXCL9, IL1RN, ITGAM, SAA3, EBI3, RETNLG, CXCL1, CXCL13, PLA2G7, TNF, TREM1, STFA2L1, SERPINA3F, CCL7, CCL3, CCL2, APOD, WFDC17, PGLYRP1, F10, SERPINA3M, SERPINA3N, SERPINA3G, MMP8, MMP9, CXCL10, MARCO, FCGR4, IL1B, LCN2, S100A9, S100A8, PLA1A	86	1809	29722	6.495609806265828	9.613751872036489E-17	9.613751872036489E-17	9.519499402702798E-17
GOTERM_CC_DIRECT	GO:0009897~external side of plasma membrane	13	15.11627906976744	5.632005808869837E-8	CCR1, CD274, CXCL9, ITGAM, CSF3R, TNF, SIGLECE, CXCL10, CLEC4D, FCGR4, CXCR2, CLEC4E, TLR2	86	551	29722	8.154011733423372	5.744629583581684E-6	2.872322962523617E-6	2.8441629334792677E-6
GOTERM_CC_DIRECT	GO:0005576~extracellular region	18	20.930232558139537	9.878938295400313E-6	CCL12, IL1RN, F10, IL1R2, ISG15, AOAH, SERPINA3N, CXCL13, TNF, MMP9, PLA2G7, CXCL10, IL1B, CCL3, LCN2, CCL2, WFDC17, S100A9	86	1780	29722	3.494878494904625	0.001007149167914223	3.3588390204361063E-4	3.3259092261181053E-4
GOTERM_CC_DIRECT	GO:0009986~cell surface	9	10.465116279069768	0.0026507022865583318	CD274, ITGAM, FCGR4, IL1R2, CXCR2, TREM3, TNF, TREM1, TLR2	86	833	29722	3.7340238420949774	0.23717803090501632	0.06759290830723746	0.06693023273559788
GOTERM_CC_DIRECT	GO:0005886~plasma membrane	29	33.72093023255814	0.004477833830120561	CD274, ITGAM, LY6I, STEAP4, CSF3R, PTAFR, FPR2, TREM3, TNF, TREM1, MS4A6D, SIGLECE, MS4A6C, CXCR2, CD300LF, IFITM6, CD177, CCR1, IL1R2, SLC11A1, MARCO, CLEC4D, FCGR4, OAS3, TARM1, CLEC4E, S100A8, TLR13, TLR2	86	6054	29722	1.6555227756394004	0.36730367699445254	0.08164697683585562	0.08084651627864134
GOTERM_CC_DIRECT	GO:0005829~cytosol	23	26.744186046511626	0.004802763343285625	ZBP1, LRRC25, IL1RN, SLFN2, IFI204, IFI205, SLFN1, SLFN4, IFI211, MEFV, IFIT1, STFA2L1, IFIT3, HK3, SOCS3, OAS3, IL1B, IRF7, CCL3, LCN2, HMOX1, S100A8, OASL2	86	4363	29722	1.8218902078258503	0.38802389085910416	0.08164697683585562	0.08084651627864134
GOTERM_CC_DIRECT	GO:1990660~calprotectin complex	2	2.3255813953488373	0.005711586226153921	S100A9, S100A8	86	2	29722	345.6046511627907	0.4424772060331088	0.08322597072395714	0.08241002983450658
GOTERM_CC_DIRECT	GO:0070821~tertiary granule membrane	2	2.3255813953488373	0.008555277853261493	SLC11A1, CD177	86	3	29722	230.40310077519382	0.5837180985874886	0.10907979262908403	0.10801038289742634
GOTERM_CC_DIRECT	GO:0005737~cytoplasm	29	33.72093023255814	0.009973718731221486	SLFN2, SLFN1, IFI211, TNFAIP3, FPR2, MEFV, IFIT1, STFA2L1, IFIT3, ZC3H12A, CCL3, APOD, PGLYRP1, IKBKE, ZBP1, LRRC25, CCR1, IFI204, IFI205, IL1R2, ISG15, SERPINA3G, MARCO, OAS3, IRF7, S100A9, S100A8, TLR13, TLR2	86	6408	29722	1.5640659930900327	0.6402789920543712	0.11303547895384351	0.11192728798370777
GOTERM_CC_DIRECT	GO:0030670~phagocytic vesicle membrane	3	3.488372093023256	0.01910932902193477	SLC11A1, CLEC4E, TLR2	86	74	29722	14.010999371464488	0.860266152854543	0.19491515602373466	0.1930042231215412
GOTERM_CC_DIRECT	GO:0034364~high-density lipoprotein particle	2	2.3255813953488373	0.08236901978001902	SAA3, PLA2G7	86	30	29722	23.040310077519383	0.9998443522402356	0.7224655238226039	0.7153825284910097
GOTERM_CC_DIRECT	GO:0001891~phagocytic cup	2	2.3255813953488373	0.08499594397912986	CLEC4E, TNF	86	31	29722	22.29707426856714	0.9998838155626628	0.7224655238226039	0.7153825284910097
