# Supplementary material for: Identification of key genes and signaling pathways associated with acute pancreatitis and acute lung injury by bioinformatics analysis
Source: PLoS One. 2026 May 22;21(5):e0350013. doi: 10.1371/journal.pone.0350013 (PMC13196925; doi:10.1371/journal.pone.0350013)
Supplement: S5 File — GO-MF enrichment results of 10 hub genes. (TXT) [file pone.0350013.s005.txt]

Category	Term	Count	%	PValue	Genes	List Total	Pop Hits	Pop Total	Fold Enrichment	Bonferroni	Benjamini	FDR
GOTERM_MF_DIRECT	GO:0008009~chemokine activity	8	9.30232558139535	1.4093583130281126E-10	CXCL10, CXCL9, CCL12, CCL7, CCL3, CCL2, CXCL1, CXCL13	85	51	28924	53.37762399077278	2.9596521455843572E-8	2.9596524573590364E-8	2.776435876665382E-8
GOTERM_MF_DIRECT	GO:0048020~CCR chemokine receptor binding	4	4.651162790697675	5.853785201014124E-5	CCL12, CCL7, CCL3, CCL2	85	26	28924	52.351131221719456	0.012218054707056836	0.0058008185933785174	0.0054417202995027045
GOTERM_MF_DIRECT	GO:0048248~CXCR3 chemokine receptor binding	3	3.488372093023256	8.286883704826453E-5	CXCL10, CXCL9, CXCL13	85	5	28924	204.16941176470587	0.01725261627399355	0.0058008185933785174	0.0054417202995027045
GOTERM_MF_DIRECT	GO:0004540~RNA nuclease activity	4	4.651162790697675	1.3248641051699344E-4	SLFN2, SLFN1, SLFN4, ZC3H12A	85	34	28924	40.03321799307958	0.027440467475355446	0.006955536552142156	0.006524955717961927
GOTERM_MF_DIRECT	GO:0031727~CCR2 chemokine receptor binding	3	3.488372093023256	2.3072061130230344E-4	CCL12, CCL7, CCL2	85	8	28924	127.60588235294117	0.04730161799188981	0.009384519859923628	0.008803573392404548
GOTERM_MF_DIRECT	GO:0042056~chemoattractant activity	4	4.651162790697675	2.681291388549608E-4	CXCL10, SAA3, CCL3, CCL2	85	43	28924	31.65417236662107	0.054758349439345544	0.009384519859923628	0.008803573392404548
GOTERM_MF_DIRECT	GO:0048018~receptor ligand activity	5	5.813953488372093	3.4639176235113826E-4	CD274, IL1B, CXCL13, PGLYRP1, TNF	85	114	28924	14.924664602683178	0.07017127053978722	0.009576812868641623	0.008983962548201904
GOTERM_MF_DIRECT	GO:0005125~cytokine activity	6	6.976744186046512	3.6483096642444277E-4	IL1RN, IL1B, EBI3, CCL2, PGLYRP1, TNF	85	209	28924	9.768871376301718	0.07376609775997955	0.009576812868641623	0.008983962548201904
GOTERM_MF_DIRECT	GO:0045236~CXCR chemokine receptor binding	3	3.488372093023256	4.5063999642816895E-4	CXCL10, CXCL9, CXCL13	85	11	28924	92.8042780748663	0.09031394061505693	0.010514933249990609	0.009864008810705475
GOTERM_MF_DIRECT	GO:0004867~serine-type endopeptidase inhibitor activity	5	5.813953488372093	6.559408810839826E-4	SERPINA3F, SERPINA3M, SERPINA3N, WFDC17, SERPINA3G	85	135	28924	12.603050108932463	0.12872078216033078	0.013774758502763634	0.012922035357354457
GOTERM_MF_DIRECT	GO:0005515~protein binding	30	34.883720930232556	7.563987523769391E-4	CD274, ITGAM, CSF3R, SLFN1, EBI3, TNFAIP3, TREM3, IFIT1, TNF, IFIT3, SIGLECE, PLAC8, SOCS3, ZC3H12A, CXCR2, CCL3, HMOX1, CCL2, CD300LF, IKBKE, ZBP1, CCR1, RSAD2, IFI204, ISG15, IRF7, LCN2, CLEC4E, TLR13, TLR2	85	5596	28924	1.8242442080477654	0.1469216154417814	0.0144403398181052	0.013546414019841546
GOTERM_MF_DIRECT	GO:0042802~identical protein binding	16	18.6046511627907	9.487147747644014E-4	ZBP1, IFI204, IFI205, IFI211, TNFAIP3, MEFV, TNF, MMP9, IFIT3, CCL3, LCN2, HMOX1, CD300LF, IKBKE, TLR13, TLR2	85	2094	28924	2.6000561829316253	0.18071614574727823	0.016602508558377024	0.015574734219048925
GOTERM_MF_DIRECT	GO:0002020~protease binding	5	5.813953488372093	0.0012916171980219058	LCN2, TNFAIP3, TNF, STFA2L1, CD177	85	162	28924	10.502541757443717	0.23769987151478744	0.02086458550650771	0.019572968308485802
GOTERM_MF_DIRECT	GO:0043022~ribosome binding	4	4.651162790697675	0.0018362906581758048	SLFN2, SLFN1, SLFN4, ZC3H12A	85	83	28924	16.399149539333806	0.32021283904584996	0.026061048460473323	0.02444774546053926
GOTERM_MF_DIRECT	GO:0008201~heparin binding	5	5.813953488372093	0.0018615034614623803	CXCL10, ITGAM, CCL7, CCL2, CXCL13	85	179	28924	9.505093657574761	0.3238092205006454	0.026061048460473323	0.02444774546053926
GOTERM_MF_DIRECT	GO:0004888~transmembrane signaling receptor activity	4	4.651162790697675	0.007489628422863514	TREM3, CD300LF, TREM1, TLR2	85	137	28924	9.935251180764277	0.7937655127562387	0.09830137305008363	0.09221604995650702
GOTERM_MF_DIRECT	GO:0038187~pattern recognition receptor activity	3	3.488372093023256	0.010814371759979211	CLEC4D, CLEC4E, TLR2	85	54	28924	18.904575163398693	0.8980616584520256	0.1331515179763196	0.12490880495873792
GOTERM_MF_DIRECT	GO:0005178~integrin binding	4	4.651162790697675	0.011412987255113109	ITGAM, IL1B, ISG15, CD177	85	160	28924	8.50705882352941	0.9102304272546983	0.1331515179763196	0.12490880495873792
GOTERM_MF_DIRECT	GO:0031625~ubiquitin protein ligase binding	5	5.813953488372093	0.015566004942772995	IFI204, IFI205, IFI211, ISG15, IKBKE	85	329	28924	5.1714643304130155	0.9629160021874207	0.17204531778854362	0.16139489335401472
GOTERM_MF_DIRECT	GO:0038023~signaling receptor activity	4	4.651162790697675	0.017039886232441147	FPR2, CLEC4E, TLR13, TLR2	85	186	28924	7.317900063251106	0.9729268953826077	0.17891880544063204	0.16784287938954529
GOTERM_MF_DIRECT	GO:0001540~amyloid-beta binding	3	3.488372093023256	0.018192805119200718	MARCO, FPR2, TLR2	85	71	28924	14.378127589063793	0.9788405595752971	0.18192805119200717	0.17066583849916864
GOTERM_MF_DIRECT	GO:0031726~CCR1 chemokine receptor binding	2	2.3255813953488373	0.020154948245419156	CCL7, CCL3	85	7	28924	97.2235294117647	0.9860987200074328	0.1923881423426374	0.180478400197617
GOTERM_MF_DIRECT	GO:0003725~double-stranded RNA binding	3	3.488372093023256	0.02382033800263691	ZBP1, OAS3, OASL2	85	82	28924	12.4493543758967	0.9936722604949535	0.2174900426327718	0.20402637332693355
GOTERM_MF_DIRECT	GO:0048306~calcium-dependent protein binding	3	3.488372093023256	0.03006404961321274	S100A9, S100A8, CD177	85	93	28924	10.97685009487666	0.998355469656039	0.2630604341156115	0.24677574057512125
GOTERM_MF_DIRECT	GO:0001730~2'-5'-oligoadenylate synthetase activity	2	2.3255813953488373	0.031491293646419435	OAS3, OASL2	85	11	28924	61.86951871657754	0.9987929059227976	0.26452686662992325	0.24815139393378516
GOTERM_MF_DIRECT	GO:0008134~transcription factor binding	3	3.488372093023256	0.0368805111472214	IFI204, IFI205, IFI211	85	104	28924	9.815837104072397	0.9996260307435353	0.28863931992757985	0.27077117155111063
GOTERM_MF_DIRECT	GO:0004950~chemokine receptor activity	2	2.3255813953488373	0.03711076970497455	CCR1, CXCR2	85	13	28924	52.351131221719456	0.999644344817639	0.28863931992757985	0.27077117155111063
GOTERM_MF_DIRECT	GO:0005149~interleukin-1 receptor binding	2	2.3255813953488373	0.04547962955691307	IL1RN, IL1B	85	16	28924	42.535294117647055	0.9999431288206014	0.34109722167684803	0.31998167938256694
GOTERM_MF_DIRECT	GO:0005543~phospholipid binding	3	3.488372093023256	0.05133617755418607	F10, PTAFR, PLA2G7	85	125	28924	8.166776470588236	0.9999843832311883	0.3709545240981508	0.34799067260636046
GOTERM_MF_DIRECT	GO:0042834~peptidoglycan binding	2	2.3255813953488373	0.05377661073677583	PGLYRP1, TLR2	85	19	28924	35.819195046439624	0.9999909077245517	0.3709545240981508	0.34799067260636046
GOTERM_MF_DIRECT	GO:0016209~antioxidant activity	2	2.3255813953488373	0.056526403672099164	S100A9, S100A8	85	20	28924	34.02823529411764	0.9999950654489883	0.3709545240981508	0.34799067260636046
GOTERM_MF_DIRECT	GO:0061809~NAD+ nucleosidase activity, cyclic ADP-ribose generating	2	2.3255813953488373	0.056526403672099164	TLR13, TLR2	85	20	28924	34.02823529411764	0.9999950654489883	0.3709545240981508	0.34799067260636046
GOTERM_MF_DIRECT	GO:0005509~calcium ion binding	6	6.976744186046512	0.06000075859395015	F10, AOAH, MMP8, CLEC4E, S100A9, S100A8	85	725	28924	2.8161298174442186	0.9999977260775224	0.3818230092342282	0.3581863467578236
GOTERM_MF_DIRECT	GO:0019957~C-C chemokine binding	2	2.3255813953488373	0.06472849459865739	CCR1, CXCR2	85	23	28924	29.589769820971867	0.9999992112894694	0.39979364310935445	0.3750445128216325
GOTERM_MF_DIRECT	GO:0034987~immunoglobulin receptor binding	2	2.3255813953488373	0.06744683674939043	CLEC4D, TARM1	85	24	28924	28.356862745098038	0.9999995719880357	0.4046810204963426	0.37962933827514045
GOTERM_MF_DIRECT	GO:0016493~C-C chemokine receptor activity	2	2.3255813953488373	0.07015737188940888	CCR1, CXCR2	85	25	28924	27.222588235294115	0.9999997677343531	0.4092513360215518	0.3839167295059319
GOTERM_MF_DIRECT	GO:0038024~cargo receptor activity	2	2.3255813953488373	0.07286012218278085	MARCO, ITGAM	85	26	28924	26.175565610859728	0.9999998739610281	0.41353042319956695	0.3879309208110224
GOTERM_MF_DIRECT	GO:0003690~double-stranded DNA binding	3	3.488372093023256	0.08762519021560736	IFI204, IFI205, IFI211	85	170	28924	6.004982698961937	0.9999999956709751	0.4842444722441459	0.454267433486175
