# Supplementary material for: Identification of key genes and signaling pathways associated with acute pancreatitis and acute lung injury by bioinformatics analysis
Source: PLoS One. 2026 May 22;21(5):e0350013. doi: 10.1371/journal.pone.0350013 (PMC13196925; doi:10.1371/journal.pone.0350013)
Supplement: S6 File — KEGG enrichment results of 10 hub genes. (TXT) [file pone.0350013.s006.txt]

Category	Term	Count	%	PValue	Genes	List Total	Pop Hits	Pop Total	Fold Enrichment	Bonferroni	Benjamini	FDR
KEGG_PATHWAY	mmu04657:IL-17 signaling pathway	13	15.11627906976744	1.361454454294997E-14	CCL12, TNFAIP3, CXCL1, TNF, MMP9, CXCL10, CCL7, IL1B, LCN2, CCL2, IKBKE, S100A9, S100A8	48	93	9565	27.855062724014335	1.7206236435640676E-12	1.7154326124116962E-12	1.306996276123197E-12
KEGG_PATHWAY	mmu04060:Cytokine-cytokine receptor interaction	16	18.6046511627907	4.488897044484663E-12	CCR1, CCL12, CXCL9, IL1RN, CSF3R, IL1R2, EBI3, CXCL1, CXCL13, TNF, CXCL10, CCL7, IL1B, CXCR2, CCL3, CCL2	48	294	9565	10.844671201814057	5.655955703787185E-10	2.8280051380253376E-10	2.154670581352638E-10
KEGG_PATHWAY	mmu04061:Viral protein interaction with cytokine and cytokine receptor	11	12.790697674418606	2.2035111590514398E-11	CCR1, CXCL10, CXCL9, CCL12, CCL7, CXCR2, CCL3, CCL2, CXCL1, CXCL13, TNF	48	95	9565	23.073464912280702	2.776429086637222E-9	9.254746868016047E-10	7.051235708964607E-10
KEGG_PATHWAY	mmu04621:NOD-like receptor signaling pathway	11	12.790697674418606	6.989447072900457E-8	CCL12, IFI204, IL1B, OAS3, IRF7, CCL2, TNFAIP3, CXCL1, MEFV, TNF, IKBKE	48	216	9565	10.148051697530864	8.806664845484313E-6	2.201675827963644E-6	1.6774672974961096E-6
KEGG_PATHWAY	mmu04668:TNF signaling pathway	9	10.465116279069768	8.893025309660748E-8	CXCL10, SOCS3, CCL12, IL1B, CCL2, TNFAIP3, CXCL1, MMP9, TNF	48	118	9565	15.19862288135593	1.1205149604398557E-5	2.2410423780345086E-6	1.7074608594548634E-6
KEGG_PATHWAY	mmu05164:Influenza A	10	11.627906976744185	1.3344667065489637E-7	CXCL10, SOCS3, CCL12, RSAD2, IL1B, OAS3, IRF7, CCL2, TNF, IKBKE	48	174	9565	11.45234674329502	1.6814140258558652E-5	2.8023800837528237E-6	2.135146730478342E-6
KEGG_PATHWAY	mmu04062:Chemokine signaling pathway	10	11.627906976744185	3.2331937853880775E-7	CCR1, CXCL10, CXCL9, CCL12, CCL7, CXCR2, CCL3, CCL2, CXCL1, CXCL13	48	193	9565	10.324913644214163	4.0737418484648735E-5	5.819748813698539E-6	4.434094334246506E-6
KEGG_PATHWAY	mmu04620:Toll-like receptor signaling pathway	8	9.30232558139535	6.450810350015887E-7	CXCL10, CXCL9, IL1B, IRF7, CCL3, TNF, IKBKE, TLR2	48	104	9565	15.328525641025639	8.12769334814778E-5	1.0160026301275022E-5	7.740972420019064E-6
KEGG_PATHWAY	mmu05417:Lipid and atherosclerosis	10	11.627906976744185	8.693305693528618E-7	CCL12, IL1B, IRF7, CCL3, CCL2, CXCL1, MMP9, TNF, IKBKE, TLR2	48	217	9565	9.182987711213519	1.0952970052857669E-4	1.2170627970940065E-5	9.272859406430525E-6
KEGG_PATHWAY	mmu04623:Cytosolic DNA-sensing pathway	7	8.13953488372093	2.675787741053482E-6	ZBP1, CXCL10, IFI204, IL1B, IRF7, MEFV, IKBKE	48	82	9565	17.01092479674797	3.3709287786709563E-4	3.371492553727387E-5	2.5687562314113424E-5
KEGG_PATHWAY	mmu05323:Rheumatoid arthritis	7	8.13953488372093	3.788375160321703E-6	CCL12, IL1B, CCL3, CCL2, CXCL1, TNF, TLR2	48	87	9565	16.033285440613028	4.77222267582178E-4	4.339411547277587E-5	3.306218321735304E-5
KEGG_PATHWAY	mmu05168:Herpes simplex virus 1 infection	9	10.465116279069768	7.898693862847239E-6	SOCS3, CCL12, IL1B, OAS3, IRF7, CCL2, TNF, IKBKE, TLR2	48	213	9565	8.419894366197182	9.947442708390097E-4	8.293628555989601E-5	6.318955090277791E-5
KEGG_PATHWAY	mmu05160:Hepatitis C	8	9.30232558139535	1.5235789209604023E-5	CXCL10, SOCS3, RSAD2, OAS3, IRF7, IFIT1, TNF, IKBKE	48	167	9565	9.545908183632733	0.0019178825730323812	1.476699569546236E-4	1.1251044339399894E-4
KEGG_PATHWAY	mmu05418:Fluid shear stress and atherosclerosis	7	8.13953488372093	7.891453922369956E-5	CCL12, IL1B, IL1R2, HMOX1, CCL2, MMP9, TNF	48	148	9565	9.424971846846848	0.00989434992074778	7.10230853013296E-4	5.411282689625112E-4
KEGG_PATHWAY	mmu05169:Epstein-Barr virus infection	8	9.30232558139535	1.1132868889415254E-4	CXCL10, OAS3, IRF7, TNFAIP3, ISG15, TNF, IKBKE, TLR2	48	228	9565	6.991959064327485	0.013930259041374016	9.351609867108814E-4	7.125036089225763E-4
KEGG_PATHWAY	mmu05142:Chagas disease	6	6.976744186046512	1.406923622693603E-4	CCL12, IL1B, CCL3, CCL2, TNF, TLR2	48	103	9565	11.608009708737864	0.017572259792858147	0.0011079523528712124	8.441541736161618E-4
KEGG_PATHWAY	mmu05146:Amoebiasis	6	6.976744186046512	1.7589960081444128E-4	ITGAM, IL1B, IL1R2, CXCL1, TNF, TLR2	48	108	9565	11.070601851851851	0.021921453906714072	0.0013037264530952708	9.93315392834492E-4
KEGG_PATHWAY	mmu05171:Coronavirus disease - COVID-19	9	10.465116279069768	1.9426756321996213E-4	CXCL10, CCL12, IL1B, OAS3, CCL2, ISG15, TNF, IKBKE, TLR2	48	334	9565	5.369573353293413	0.02418288362127119	0.0013528946901727244	0.0010307769067982662
KEGG_PATHWAY	mmu05134:Legionellosis	5	5.813953488372093	2.0400792947049018E-4	ITGAM, IL1B, CXCL1, TNF, TLR2	48	60	9565	16.60590277777778	0.02537999409181735	0.0013528946901727244	0.0010307769067982662
KEGG_PATHWAY	mmu05140:Leishmaniasis	5	5.813953488372093	3.7006914743863633E-4	ITGAM, FCGR4, IL1B, TNF, TLR2	48	70	9565	14.233630952380953	0.0455665328351349	0.002331435628863409	0.0017763319077054543
KEGG_PATHWAY	mmu04622:RIG-I-like receptor signaling pathway	5	5.813953488372093	4.345996556398377E-4	CXCL10, IRF7, ISG15, TNF, IKBKE	48	73	9565	13.648687214611874	0.05329851695000698	0.002607597933839026	0.0019867412829249723
KEGG_PATHWAY	mmu05144:Malaria	5	5.813953488372093	5.326525994660203E-4	CCL12, IL1B, CCL2, TNF, TLR2	48	77	9565	12.939664502164502	0.0649283374260039	0.003050646706032662	0.0023243022522153613
KEGG_PATHWAY	mmu05162:Measles	6	6.976744186046512	6.866335986432117E-4	IL1B, OAS3, IRF7, TNFAIP3, IKBKE, TLR2	48	145	9565	8.245689655172415	0.0829062252117122	0.0037615579751758554	0.0028659489334673183
KEGG_PATHWAY	mmu04640:Hematopoietic cell lineage	5	5.813953488372093	0.0011293459306175747	ITGAM, CSF3R, IL1B, IL1R2, TNF	48	94	9565	10.599512411347519	0.13270664185720837	0.005929066135742267	0.004517383722470299
KEGG_PATHWAY	mmu05163:Human cytomegalovirus infection	7	8.13953488372093	0.0014241259104663022	CCR1, CCL12, IL1B, CXCR2, CCL3, CCL2, TNF	48	254	9565	5.491715879265092	0.16436867221600282	0.007177594588750163	0.0054686434961906
KEGG_PATHWAY	mmu05152:Tuberculosis	6	6.976744186046512	0.001805702209777955	ITGAM, FCGR4, IL1B, CLEC4E, TNF, TLR2	48	180	9565	6.642361111111111	0.20365609211147861	0.008750710708923935	0.006667208159180142
KEGG_PATHWAY	mmu04625:C-type lectin receptor signaling pathway	5	5.813953488372093	0.002156601849126875	CLEC4D, IL1B, CLEC4E, TNF, IKBKE	48	112	9565	8.896019345238095	0.2381649858696907	0.010064141962592083	0.007667917685784444
KEGG_PATHWAY	mmu05135:Yersinia infection	5	5.813953488372093	0.004345115890573085	CCL12, IL1B, CCL2, MEFV, TNF	48	136	9565	7.326133578431373	0.4222866693125311	0.019553021507578882	0.014897540196250576
KEGG_PATHWAY	mmu05161:Hepatitis B	5	5.813953488372093	0.008379155204188762	IRF7, MMP9, TNF, IKBKE, TLR2	48	164	9565	6.075330284552846	0.6536209786332563	0.03640598468026842	0.027737893089728318
KEGG_PATHWAY	mmu04933:AGE-RAGE signaling pathway in diabetic complications	4	4.651162790697675	0.01324126862498262	CCL12, IL1B, CCL2, TNF	48	101	9565	7.891914191419142	0.8135410550126683	0.055613328224927004	0.04237205959994439
KEGG_PATHWAY	mmu04064:NF-kappa B signaling pathway	4	4.651162790697675	0.015452153947619347	IL1B, TNFAIP3, CXCL1, TNF	48	107	9565	7.449376947040498	0.8594469983571789	0.06280552894838831	0.047851831579724426
KEGG_PATHWAY	mmu04930:Type II diabetes mellitus	3	3.488372093023256	0.023095315957779756	HK3, SOCS3, TNF	48	48	9565	12.454427083333334	0.9473526899621254	0.09093780658375779	0.06928594787333928
KEGG_PATHWAY	mmu05150:Staphylococcus aureus infection	4	4.651162790697675	0.024748515231161946	ITGAM, FCGR4, PTAFR, FPR2	48	128	9565	6.227213541666666	0.9574701215001239	0.09449433088261834	0.07199568067247111
KEGG_PATHWAY	mmu04380:Osteoclast differentiation	4	4.651162790697675	0.028932439535156555	SOCS3, FCGR4, IL1B, TNF	48	136	9565	5.8609068627450975	0.97525826028551	0.1072202171008743	0.08169159398161852
KEGG_PATHWAY	mmu04936:Alcoholic liver disease	4	4.651162790697675	0.031727080973655106	IL1B, CXCL1, TNF, IKBKE	48	141	9565	5.653073286052009	0.9827923732522013	0.11421749150515838	0.08702285067059687
KEGG_PATHWAY	mmu05321:Inflammatory bowel disease	3	3.488372093023256	0.03707906777356325	IL1B, TNF, TLR2	48	62	9565	9.642137096774194	0.99144107778382	0.12977673720747138	0.09887751406283532
KEGG_PATHWAY	mmu05133:Pertussis	3	3.488372093023256	0.054788967591136335	ITGAM, IL1B, TNF	48	77	9565	7.763798701298701	0.9991746720820762	0.1851582294409324	0.14107293671690085
KEGG_PATHWAY	mmu04217:Necroptosis	4	4.651162790697675	0.05584137078377326	ZBP1, IL1B, TNFAIP3, TNF	48	177	9565	4.503295668549906	0.999282757836373	0.1851582294409324	0.14107293671690085
KEGG_PATHWAY	mmu04145:Phagosome	4	4.651162790697675	0.060519697303544985	MARCO, ITGAM, FCGR4, TLR2	48	183	9565	4.3556466302367935	0.9996164274152773	0.19552517590376073	0.14897156259334152
KEGG_PATHWAY	mmu04613:Neutrophil extracellular trap formation	4	4.651162790697675	0.08282124325573377	ITGAM, FCGR4, FPR2, TLR2	48	209	9565	3.813795853269537	0.9999814132955199	0.2608869162555614	0.19877098381376104
KEGG_PATHWAY	mmu05167:Kaposi sarcoma-associated herpesvirus infection	4	4.651162790697675	0.0961122556180132	CCR1, IRF7, CXCL1, IKBKE	48	223	9565	3.574364723467862	0.9999970458894819	0.29536937092365034	0.2250433302275431
