# Supplementary material for: Identification of key genes and signaling pathways associated with acute pancreatitis and acute lung injury by bioinformatics analysis
Source: PLoS One. 2026 May 22;21(5):e0350013. doi: 10.1371/journal.pone.0350013 (PMC13196925; doi:10.1371/journal.pone.0350013)
Supplement: S7 File — R code used during DEGs analysis. (TXT) [file pone.0350013.s007.txt]

data <- read.table("GSE244335_lung_all_fpkm.txt", header = TRUE, sep = "\t")
library(biomaRt)

ensembl <- useMart("ensembl", dataset = "mmusculus_gene_ensembl")
ensembl_ids <- rownames(data)

converted <- getBM(
  attributes = c("ensembl_gene_id", "mgi_symbol"),
  filters = "ensembl_gene_id",
  values = ensembl_ids,
  mart = ensembl
)

converted_full <- data.frame(ensembl_gene_id = ensembl_ids)
converted_full <- merge(converted_full, converted, by = "ensembl_gene_id", all.x = TRUE)

new_rownames <- ifelse(is.na(converted_full$mgi_symbol),
                       converted_full$ensembl_gene_id,
                       converted_full$mgi_symbol)

row_means <- rowMeans(data)


converted_full$mean_expr <- row_means


converted_clean <- converted_full[!is.na(converted_full$mgi_symbol), ]


library(dplyr)
converted_dedup <- converted_clean %>%
  group_by(mgi_symbol) %>%
  top_n(1, mean_expr) %>%
  ungroup()


data_filtered <- data[converted_dedup$ensembl_gene_id, ]


rownames(data_filtered) <- converted_dedup$mgi_symbol


head(data_filtered)


group <- factor(c("Normal", "Normal", "Normal", "SAP", "SAP", "SAP"))


design <- model.matrix(~ group)

library(limma)


log_expr <- log2(data_filtered + 1)


fit <- lmFit(log_expr, design)


fit <- eBayes(fit)


deg_results <- topTable(fit, coef = 2, number = Inf, adjust = "fdr")  # coef=2 是 groupSAP
head(deg_results)
write.csv(deg_results,file = "deg_all.csv")
deg_sig <- deg_results[deg_results$adj.P.Val < 0.05 & abs(deg_results$logFC) > 1.5, ]
write.csv(deg_sig,file = "deg_sig.csv")

library(ggplot2)

deg_results$significance <- "Not Sig"
deg_results$significance[deg_results$adj.P.Val < 0.05 & deg_results$logFC > 1] <- "Up"
deg_results$significance[deg_results$adj.P.Val < 0.05 & deg_results$logFC < -1] <- "Down"

p = ggplot(deg_results, aes(x = logFC, y = -log10(adj.P.Val), color = significance)) +
  geom_point(alpha = 0.8, size = 2) +  
  scale_color_manual(values = c("blue", "gray", "red")) +  # Down, Not Sig, Up
  labs(
    title = " ",
    x = "log2 Fold Change",
    y = "-log10 FDR"
  ) +
  theme_minimal(base_size = 14) +  
  theme(
    panel.grid = element_blank(),          
    axis.line = element_line(color = "black"),  
    axis.ticks = element_line(color = "black"), 
    legend.title = element_blank(),       
    plot.title = element_text(hjust = 0.5) 
  )

tiff("volcano_plot_LZW.tiff", width = 7, height = 6, units = "in", res = 300, compression = "lzw")
print(p)
dev.off()
